# Supplementary material for: Metagenomic Next-Generation Sequencing in the Diagnosis of HHV-1 Reactivation in a Critically Ill COVID-19 Patient: A Case Report
Source: Front Med (Lausanne). 2021 Oct 4;8:715519. doi: 10.3389/fmed.2021.715519 (PMC8520926; doi:10.3389/fmed.2021.715519)
Supplement: Supplementary file 1 [file Table_1.XLSX]

## Sheet: SARS-CoV-2
Reads number	Reference	Identity	Start	End
1	MT159710.2	100	331	405
1	MT118835.1	100	331	405
1	MN997409.1	100	331	405
1	MT163716.1	100	331	405
1	MT123290.1	100	334	408
1	MT066175.1	100	331	405
1	MT184911.1	100	331	405
1	MT159714.2	100	331	405
1	MT106053.1	100	331	405
1	MT192773.1	100	330	404
1	MT093631.2	100	318	392
1	MT163717.1	100	325	399
1	MT039888.1	100	331	405
1	MT159722.2	100	331	405
1	MT106054.1	100	331	405
1	MT159712.2	100	331	405
1	MT020880.1	100	331	405
1	MT007544.1	100	331	405
1	MT192772.1	100	331	405
1	MT159706.2	100	331	405
1	MT106052.1	100	331	405
1	MT159720.2	100	331	405
1	MT184909.2	100	331	405
1	MT126808.1	100	331	405
1	MT159708.2	100	331	405
1	MT049951.1	100	331	405
1	MT044257.1	100	331	405
1	MT012098.1	100	318	392
1	MT135043.1	100	331	405
1	MT050493.1	100	311	385
1	MT184913.1	100	331	405
1	MT159707.2	100	331	405
1	MT159711.2	100	331	405
1	MT039887.1	100	331	405
1	MT159718.2	100	331	405
1	MT184912.1	100	331	405
1	MT159709.2	100	331	405
1	MT135044.1	100	331	405
1	MT184910.1	100	331	405
1	MT159716.2	100	331	405
1	MT163719.1	100	331	405
1	MT044258.1	100	331	405
1	MT027064.1	100	331	405
1	MT020881.1	100	331	405
1	MT159719.2	100	331	405
1	MT159721.2	100	331	405
1	MT066156.1	100	331	405
1	MN985325.1	100	331	405
1	MT192765.1	100	324	398
1	MT184907.2	100	331	405
1	MT027063.1	100	331	405
1	MT121215.1	100	331	405
1	MT159705.2	100	331	405
1	MT066176.1	100	331	405
1	MN988713.1	100	331	405
1	MT123291.2	100	328	402
1	MT093571.1	100	331	405
1	MT159715.2	100	331	405
1	MT123293.2	100	325	399
1	MT163718.1	100	331	405
1	MN994468.1	100	331	405
1	MT135041.1	100	331	405
1	MT152824.1	100	329	403
1	MT159713.2	100	331	405
1	MT159717.2	100	331	405
1	MT123292.2	100	331	405
1	MT072688.1	100	316	390
1	MT027062.1	100	331	405
1	MN994467.1	100	331	405
1	MT192759.1	100	304	378
1	MT184908.2	100	331	405
1	MT135042.1	100	331	405
2	MT192772.1	100	29748	29674
2	MN994468.1	100	29748	29674
2	MN988713.1	100	29748	29674
2	MT093571.1	100	29748	29674
2	MT066156.1	100	29748	29674
2	MT123293.2	100	29742	29668
2	MT159720.2	100	29748	29674
2	MT159722.2	100	29748	29674
2	MT123290.1	100	29751	29677
2	MT135041.1	100	29748	29674
2	MT192765.1	100	29741	29667
2	MT027064.1	100	29748	29674
2	MT159706.2	100	29748	29674
2	MT039887.1	100	29745	29671
2	MT135042.1	100	29748	29674
2	MT126808.1	100	29748	29674
2	MT159713.2	100	29748	29674
2	MT123291.2	100	29745	29671
2	MT184909.2	100	29748	29674
2	MT066176.1	100	29748	29674
2	MT066175.1	100	29748	29674
2	MT044258.1	100	29724	29650
2	MN985325.1	100	29748	29674
2	MT027063.1	100	29748	29674
2	MT106054.1	100	29748	29674
2	MT007544.1	100	29748	29674
2	MT135043.1	100	29748	29674
2	MT044257.1	100	29748	29674
2	MT159710.2	100	29748	29674
2	MT093631.2	100	29735	29661
2	MT106053.1	100	29748	29674
2	MT159709.2	100	29748	29674
2	MT159721.2	100	29748	29674
2	MT159707.2	100	29748	29674
2	MT152824.1	100	29746	29672
2	MT159719.2	100	29748	29674
2	MT121215.1	100	29748	29674
2	MT072688.1	100	29733	29659
2	MT159708.2	100	29748	29674
2	MN997409.1	100	29748	29674
2	MT159716.2	100	29733	29659
2	MT184913.1	100	29748	29674
2	MT163719.1	100	29748	29674
2	MT184911.1	100	29748	29674
2	MN994467.1	100	29748	29674
2	MT159715.2	100	29748	29674
2	MT020881.1	100	29748	29674
2	MT163717.1	100	29742	29668
2	MT135044.1	100	29748	29674
2	MT192773.1	100	29747	29673
2	MT192759.1	100	29721	29647
2	MT039888.1	100	29748	29674
2	MT118835.1	100	29748	29674
2	MT027062.1	100	29748	29674
2	MT020880.1	100	29748	29674
2	MT159717.2	100	29748	29674
2	MT163718.1	100	29748	29674
2	MT163716.1	100	29748	29674
2	MT012098.1	100	29732	29658
2	MT159712.2	100	29748	29674
2	MT159711.2	100	29748	29674
2	MT123292.2	100	29748	29674
2	MT050493.1	100	29728	29654
2	MT184912.1	100	29748	29674
2	MT159714.2	100	29748	29674
2	MT159705.2	100	29748	29674
2	MT184907.2	100	29748	29674
2	MT049951.1	100	29748	29674
2	MT106052.1	98.67	29748	29674
3	MT159706.2	100	29781	29707
3	MT159708.2	100	29781	29707
3	MT184911.1	100	29781	29707
3	MT192765.1	100	29774	29700
3	MT159715.2	100	29781	29707
3	MT039887.1	100	29778	29704
3	MT027062.1	100	29781	29707
3	MT184912.1	100	29781	29707
3	MT163717.1	100	29775	29701
3	MT123291.2	100	29778	29704
3	MT123292.2	100	29781	29707
3	MT192759.1	100	29754	29680
3	MT106054.1	100	29781	29707
3	MT121215.1	100	29781	29707
3	MT192772.1	100	29781	29707
3	MT123290.1	100	29784	29710
3	MN988713.1	100	29781	29707
3	MT159713.2	100	29781	29707
3	MT135043.1	100	29781	29707
3	MT159707.2	100	29781	29707
3	MT159717.2	100	29781	29707
3	MT159711.2	100	29781	29707
3	MT093571.1	100	29781	29707
3	MT159714.2	100	29781	29707
3	MT126808.1	100	29781	29707
3	MN985325.1	100	29781	29707
3	MT192773.1	100	29780	29706
3	MT159709.2	100	29781	29707
3	MT027064.1	100	29781	29707
3	MT118835.1	100	29781	29707
3	MT049951.1	100	29781	29707
3	MT020881.1	100	29781	29707
3	MT159716.2	100	29766	29692
3	MT050493.1	100	29761	29687
3	MT159705.2	100	29781	29707
3	MT066176.1	100	29781	29707
3	MT163716.1	100	29781	29707
3	MT020880.1	100	29781	29707
3	MT184913.1	100	29781	29707
3	MT152824.1	100	29779	29705
3	MT135044.1	100	29781	29707
3	MT072688.1	100	29766	29692
3	MT039888.1	100	29781	29707
3	MT159719.2	100	29781	29707
3	MT135041.1	100	29781	29707
3	MT027063.1	100	29781	29707
3	MT044257.1	100	29781	29707
3	MT012098.1	100	29765	29691
3	MT093631.2	100	29768	29694
3	MT159721.2	100	29781	29707
3	MT123293.2	100	29775	29701
3	MT159720.2	100	29781	29707
3	MT184907.2	100	29781	29707
3	MT163718.1	100	29781	29707
3	MT159722.2	100	29781	29707
3	MT159710.2	100	29781	29707
3	MT044258.1	100	29757	29683
3	MN997409.1	100	29781	29707
3	MT135042.1	100	29781	29707
3	MT106053.1	100	29781	29707
3	MN994467.1	100	29781	29707
3	MT066175.1	100	29781	29707
3	MT163719.1	100	29781	29707
3	MT184909.2	100	29781	29707
3	MT159712.2	100	29781	29707
3	MT066156.1	100	29781	29707
3	MN994468.1	100	29781	29707
3	MT106052.1	98.67	29781	29707
4	MN985325.1	100	29151	29225
4	MT066176.1	100	29151	29225
4	MT123292.2	100	29151	29225
4	MT192759.1	100	29124	29198
4	MT159707.2	100	29151	29225
4	MT123291.2	100	29148	29222
4	MT159722.2	100	29151	29225
4	MT106052.1	100	29151	29225
4	MT184911.1	100	29151	29225
4	MT049951.1	100	29151	29225
4	MT027063.1	100	29151	29225
4	MT106053.1	100	29151	29225
4	MT039888.1	100	29151	29225
4	MT159721.2	100	29151	29225
4	MT159717.2	100	29151	29225
4	MT159709.2	100	29151	29225
4	MT159714.2	100	29151	29225
4	MT159711.2	100	29151	29225
4	MT027064.1	100	29151	29225
4	MT184912.1	100	29151	29225
4	MT159706.2	100	29151	29225
4	MT159719.2	100	29151	29225
4	MT192772.1	100	29151	29225
4	MT093631.2	100	29138	29212
4	MT012098.1	100	29135	29209
4	MT020881.1	100	29151	29225
4	MT152824.1	100	29149	29223
4	MT072688.1	100	29136	29210
4	MT093571.1	100	29151	29225
4	MT159708.2	100	29151	29225
4	MT163716.1	100	29151	29225
4	MT192765.1	100	29144	29218
4	MT159720.2	100	29151	29225
4	MT050493.1	100	29131	29205
4	MT184908.2	100	29151	29225
4	MT044257.1	100	29151	29225
4	MT123293.2	100	29145	29219
4	MT184910.1	100	29151	29225
4	MT118835.1	100	29151	29225
4	MT027062.1	100	29151	29225
4	MT163717.1	100	29145	29219
4	MT039887.1	100	29148	29222
4	MN988713.1	100	29151	29225
4	MT020880.1	100	29151	29225
4	MT007544.1	100	29151	29225
4	MT159710.2	100	29151	29225
4	MT066156.1	100	29151	29225
4	MT044258.1	100	29127	29201
4	MT106054.1	100	29151	29225
4	MT159716.2	100	29136	29210
4	MT121215.1	100	29151	29225
4	MT184907.2	100	29151	29225
4	MN997409.1	100	29151	29225
4	MT066175.1	100	29151	29225
4	MT184909.2	100	29151	29225
4	MT163718.1	100	29151	29225
4	MT192773.1	100	29150	29224
4	MT159715.2	100	29151	29225
4	MT135044.1	100	29151	29225
4	MT163719.1	100	29151	29225
4	MT159712.2	100	29151	29225
4	MT135041.1	100	29151	29225
4	MN994468.1	100	29151	29225
4	MT135043.1	100	29151	29225
4	MT159713.2	100	29151	29225
4	MT126808.1	100	29151	29225
4	MT159705.2	100	29151	29225
4	MT184913.1	100	29151	29225
4	MT135042.1	100	29151	29225
4	MT123290.1	100	29154	29228
4	MN994467.1	100	29151	29225
4	MT159718.2	100	29151	29225
5	MT159720.2	100	28890	28816
5	MN994468.1	100	28890	28816
5	MT159709.2	100	28890	28816
5	MT159716.2	100	28875	28801
5	MT184908.2	100	28890	28816
5	MT050493.1	100	28870	28796
5	MT159710.2	100	28890	28816
5	MT159712.2	100	28890	28816
5	MT007544.1	100	28890	28816
5	MT159722.2	100	28890	28816
5	MT184909.2	100	28890	28816
5	MT152824.1	100	28888	28814
5	MT135044.1	100	28890	28816
5	MT012098.1	100	28874	28800
5	MT123291.2	100	28887	28813
5	MN985325.1	100	28890	28816
5	MT118835.1	100	28890	28816
5	MT135042.1	100	28890	28816
5	MT106054.1	100	28890	28816
5	MT123290.1	100	28893	28819
5	MT093571.1	100	28890	28816
5	MN997409.1	100	28890	28816
5	MT159713.2	100	28890	28816
5	MT072688.1	100	28875	28801
5	MT123293.2	100	28884	28810
5	MT049951.1	100	28890	28816
5	MT184913.1	100	28890	28816
5	MT044258.1	100	28866	28792
5	MT159715.2	100	28890	28816
5	MT121215.1	100	28890	28816
5	MT126808.1	100	28890	28816
5	MT184910.1	100	28890	28816
5	MT192759.1	100	28863	28789
5	MT159708.2	100	28890	28816
5	MT106053.1	100	28890	28816
5	MT066156.1	100	28890	28816
5	MT163716.1	100	28890	28816
5	MT159706.2	100	28890	28816
5	MT159705.2	100	28890	28816
5	MT123292.2	100	28890	28816
5	MT192772.1	100	28890	28816
5	MT184912.1	100	28890	28816
5	MT159721.2	100	28890	28816
5	MT066175.1	100	28890	28816
5	MT135043.1	100	28890	28816
5	MT044257.1	100	28890	28816
5	MT184911.1	100	28890	28816
5	MT192765.1	100	28883	28809
5	MT184907.2	100	28890	28816
5	MT039887.1	100	28887	28813
5	MT163718.1	100	28890	28816
5	MT066176.1	100	28890	28816
5	MT192773.1	100	28889	28815
5	MT159717.2	100	28890	28816
5	MT020881.1	100	28890	28816
5	MN994467.1	100	28890	28816
5	MT163719.1	100	28890	28816
5	MT020880.1	100	28890	28816
5	MT159714.2	100	28890	28816
5	MT159719.2	100	28890	28816
5	MT093631.2	100	28877	28803
5	MT159711.2	100	28890	28816
5	MT135041.1	100	28890	28816
5	MT163717.1	100	28884	28810
5	MT159707.2	100	28890	28816
5	MT027064.1	100	28890	28816
5	MT159718.2	100	28890	28816
5	MN988713.1	98.67	28890	28816
5	MT027062.1	98.67	28890	28816
5	MT106052.1	98.67	28890	28816
5	MT027063.1	98.67	28890	28816
5	MT039888.1	98.67	28890	28816
6	MT123291.2	100	328	402
6	MT184909.2	100	331	405
6	MT159711.2	100	331	405
6	MT159706.2	100	331	405
6	MT007544.1	100	331	405
6	MT106053.1	100	331	405
6	MT184912.1	100	331	405
6	MT192772.1	100	331	405
6	MT163719.1	100	331	405
6	MT159720.2	100	331	405
6	MT159716.2	100	331	405
6	MT135044.1	100	331	405
6	MN994467.1	100	331	405
6	MT184910.1	100	331	405
6	MT126808.1	100	331	405
6	MT159717.2	100	331	405
6	MT039888.1	100	331	405
6	MT192773.1	100	330	404
6	MT184911.1	100	331	405
6	MT159714.2	100	331	405
6	MT184913.1	100	331	405
6	MT135043.1	100	331	405
6	MT159708.2	100	331	405
6	MT093571.1	100	331	405
6	MT027062.1	100	331	405
6	MT027063.1	100	331	405
6	MN994468.1	100	331	405
6	MT163716.1	100	331	405
6	MT159712.2	100	331	405
6	MT066176.1	100	331	405
6	MT159721.2	100	331	405
6	MT159719.2	100	331	405
6	MT163718.1	100	331	405
6	MT159715.2	100	331	405
6	MT184908.2	100	331	405
6	MT159710.2	100	331	405
6	MT159718.2	100	331	405
6	MT027064.1	100	331	405
6	MT012098.1	100	318	392
6	MT020880.1	100	331	405
6	MT184907.2	100	331	405
6	MT044258.1	100	331	405
6	MT159709.2	100	331	405
6	MT159713.2	100	331	405
6	MT066156.1	100	331	405
6	MT192759.1	100	304	378
6	MT159705.2	100	331	405
6	MT123293.2	100	325	399
6	MT118835.1	100	331	405
6	MT072688.1	100	316	390
6	MN985325.1	100	331	405
6	MT044257.1	100	331	405
6	MT159722.2	100	331	405
6	MT049951.1	100	331	405
6	MT039887.1	100	331	405
6	MT152824.1	100	329	403
6	MT066175.1	100	331	405
6	MT192765.1	100	324	398
6	MN997409.1	100	331	405
6	MT093631.2	100	318	392
6	MT135042.1	100	331	405
6	MT050493.1	100	311	385
6	MT106052.1	100	331	405
6	MT163717.1	100	325	399
6	MT020881.1	100	331	405
6	MT123292.2	100	331	405
6	MT121215.1	100	331	405
6	MT135041.1	100	331	405
6	MT123290.1	100	334	408
6	MN988713.1	100	331	405
6	MT159707.2	100	331	405
6	MT106054.1	100	331	405
7	MT121215.1	100	331	405
7	MT027062.1	100	331	405
7	MT184912.1	100	331	405
7	MT152824.1	100	329	403
7	MT044258.1	100	331	405
7	MT020881.1	100	331	405
7	MT159713.2	100	331	405
7	MT159710.2	100	331	405
7	MT106052.1	100	331	405
7	MT163719.1	100	331	405
7	MT135042.1	100	331	405
7	MN985325.1	100	331	405
7	MT066156.1	100	331	405
7	MT192773.1	100	330	404
7	MT159722.2	100	331	405
7	MT159720.2	100	331	405
7	MT007544.1	100	331	405
7	MT066176.1	100	331	405
7	MT159718.2	100	331	405
7	MT159707.2	100	331	405
7	MT027063.1	100	331	405
7	MT049951.1	100	331	405
7	MT039887.1	100	331	405
7	MT123293.2	100	325	399
7	MN997409.1	100	331	405
7	MT184913.1	100	331	405
7	MT184909.2	100	331	405
7	MT135044.1	100	331	405
7	MT093571.1	100	331	405
7	MT123290.1	100	334	408
7	MT159712.2	100	331	405
7	MT050493.1	100	311	385
7	MN988713.1	100	331	405
7	MT159711.2	100	331	405
7	MT159715.2	100	331	405
7	MT106054.1	100	331	405
7	MT163716.1	100	331	405
7	MT159716.2	100	331	405
7	MT192759.1	100	304	378
7	MT072688.1	100	316	390
7	MT163718.1	100	331	405
7	MT118835.1	100	331	405
7	MT123291.2	100	328	402
7	MT044257.1	100	331	405
7	MT027064.1	100	331	405
7	MT159709.2	100	331	405
7	MT159706.2	100	331	405
7	MT159719.2	100	331	405
7	MT020880.1	100	331	405
7	MN994467.1	100	331	405
7	MT184908.2	100	331	405
7	MN994468.1	100	331	405
7	MT184907.2	100	331	405
7	MT012098.1	100	318	392
7	MT163717.1	100	325	399
7	MT159717.2	100	331	405
7	MT135043.1	100	331	405
7	MT135041.1	100	331	405
7	MT159708.2	100	331	405
7	MT184910.1	100	331	405
7	MT159705.2	100	331	405
7	MT192772.1	100	331	405
7	MT106053.1	100	331	405
7	MT126808.1	100	331	405
7	MT093631.2	100	318	392
7	MT184911.1	100	331	405
7	MT066175.1	100	331	405
7	MT159721.2	100	331	405
7	MT123292.2	100	331	405
7	MT039888.1	100	331	405
7	MT192765.1	100	324	398
7	MT159714.2	100	331	405
8	MT123290.1	100	493	419
8	MT184909.2	100	490	416
8	MT106052.1	100	490	416
8	MT039887.1	100	490	416
8	MN997409.1	100	490	416
8	MT159708.2	100	490	416
8	MT135041.1	100	490	416
8	MT123292.2	100	490	416
8	MT192773.1	100	489	415
8	MT159707.2	100	490	416
8	MT184912.1	100	490	416
8	MT093571.1	100	490	416
8	MT027063.1	100	490	416
8	MT020880.1	100	490	416
8	MT007544.1	100	490	416
8	MT126808.1	100	490	416
8	MT159719.2	100	490	416
8	MT184910.1	100	490	416
8	MT012098.1	100	477	403
8	MT184911.1	100	490	416
8	MT106053.1	100	490	416
8	MT159713.2	100	490	416
8	MT159711.2	100	490	416
8	MT044258.1	100	490	416
8	MT184908.2	100	490	416
8	MT135044.1	100	490	416
8	MT072688.1	100	475	401
8	MT159717.2	100	490	416
8	MT159705.2	100	490	416
8	MT163719.1	100	490	416
8	MT066156.1	100	490	416
8	MT152824.1	100	488	414
8	MT106054.1	100	490	416
8	MT027062.1	100	490	416
8	MT163717.1	100	484	410
8	MT184913.1	100	490	416
8	MT159710.2	100	490	416
8	MT093631.2	100	477	403
8	MT159715.2	100	490	416
8	MT066175.1	100	490	416
8	MT135043.1	100	490	416
8	MT159716.2	100	490	416
8	MN985325.1	100	490	416
8	MT123291.2	100	487	413
8	MT163716.1	100	490	416
8	MT020881.1	100	490	416
8	MT192772.1	100	490	416
8	MT118835.1	100	490	416
8	MN994468.1	100	490	416
8	MT159720.2	100	490	416
8	MT192765.1	100	483	409
8	MT159722.2	100	490	416
8	MT163718.1	100	490	416
8	MT192759.1	100	463	389
8	MT159714.2	100	490	416
8	MT135042.1	100	490	416
8	MT066176.1	100	490	416
8	MT159721.2	100	490	416
8	MT049951.1	100	490	416
8	MT159709.2	100	490	416
8	MT039888.1	100	490	416
8	MT050493.1	100	470	396
8	MT027064.1	100	490	416
8	MT184907.2	100	490	416
8	MT123293.2	100	484	410
8	MT121215.1	100	490	416
8	MT159706.2	100	490	416
8	MT159718.2	100	490	416
8	MN994467.1	100	490	416
8	MT159712.2	100	490	416
8	MN988713.1	100	489	416
8	MT044257.1	100	489	416
9	MT192759.1	100	894	820
9	MT159710.2	100	921	847
9	MT163717.1	100	915	841
9	MT159709.2	100	921	847
9	MT106053.1	100	921	847
9	MT027063.1	100	921	847
9	MN997409.1	100	921	847
9	MT135041.1	100	921	847
9	MT135043.1	100	921	847
9	MT184907.2	100	921	847
9	MT159708.2	100	921	847
9	MT184908.2	100	921	847
9	MT118835.1	100	921	847
9	MT159706.2	100	921	847
9	MT184913.1	100	921	847
9	MT027062.1	100	921	847
9	MT159714.2	100	921	847
9	MT192772.1	100	921	847
9	MT152824.1	100	919	845
9	MT159721.2	100	921	847
9	MN994467.1	100	921	847
9	MT007544.1	100	921	847
9	MT159718.2	100	921	847
9	MT106054.1	100	921	847
9	MT049951.1	100	921	847
9	MN988713.1	100	921	847
9	MT066176.1	100	921	847
9	MT020880.1	100	921	847
9	MN994468.1	100	921	847
9	MT072688.1	100	906	832
9	MT159720.2	100	921	847
9	MT159705.2	100	921	847
9	MT159719.2	100	921	847
9	MT159711.2	100	921	847
9	MT066156.1	100	921	847
9	MT044258.1	100	897	823
9	MT050493.1	100	901	827
9	MT020881.1	100	921	847
9	MT163719.1	100	921	847
9	MT123291.2	100	918	844
9	MT135042.1	100	921	847
9	MT093571.1	100	921	847
9	MT184911.1	100	921	847
9	MT163718.1	100	921	847
9	MT192765.1	100	914	840
9	MT184910.1	100	921	847
9	MT159715.2	100	921	847
9	MT126808.1	100	921	847
9	MT123292.2	100	921	847
9	MT106052.1	100	921	847
9	MT159712.2	100	921	847
9	MT123290.1	100	924	850
9	MT123293.2	100	915	841
9	MT093631.2	100	908	834
9	MT027064.1	100	921	847
9	MT121215.1	100	921	847
9	MT159722.2	100	921	847
9	MT159707.2	100	921	847
9	MT012098.1	100	908	834
9	MT184912.1	100	921	847
9	MT066175.1	100	921	847
9	MT039887.1	100	921	847
9	MT192773.1	100	920	846
9	MT159717.2	100	921	847
9	MT159716.2	100	906	832
9	MT135044.1	100	921	847
9	MT039888.1	100	921	847
9	MT184909.2	100	921	847
9	MT163716.1	100	921	847
9	MT159713.2	100	921	847
9	MT044257.1	100	921	847
9	MN985325.1	100	921	847
10	MT007544.1	100	23126	23052
10	MN997409.1	100	23126	23052
10	MN985325.1	100	23126	23052
10	MT159715.2	100	23126	23052
10	MT121215.1	100	23126	23052
10	MT049951.1	100	23126	23052
10	MT123291.2	100	23123	23049
10	MT163719.1	100	23126	23052
10	MT184913.1	100	23126	23052
10	MT159712.2	100	23126	23052
10	MT184911.1	100	23126	23052
10	MT106052.1	100	23126	23052
10	MT093571.1	100	23126	23052
10	MT159718.2	100	23126	23052
10	MT192759.1	100	23099	23025
10	MT126808.1	100	23126	23052
10	MT159709.2	100	23126	23052
10	MT159711.2	100	23126	23052
10	MT039888.1	100	23126	23052
10	MT163717.1	100	23120	23046
10	MT159713.2	100	23126	23052
10	MT159714.2	100	23126	23052
10	MT123290.1	100	23129	23055
10	MT066175.1	100	23126	23052
10	MT106053.1	100	23126	23052
10	MT039887.1	100	23123	23049
10	MT159721.2	100	23126	23052
10	MT192773.1	100	23125	23051
10	MT020880.1	100	23126	23052
10	MT159716.2	100	23111	23037
10	MT159717.2	100	23126	23052
10	MT192765.1	100	23119	23045
10	MT159705.2	100	23126	23052
10	MT159720.2	100	23126	23052
10	MT184912.1	100	23126	23052
10	MT159707.2	100	23126	23052
10	MT027064.1	100	23126	23052
10	MT163716.1	100	23126	23052
10	MT027062.1	100	23126	23052
10	MT159710.2	100	23126	23052
10	MT066156.1	100	23126	23052
10	MT123293.2	100	23120	23046
10	MT192772.1	100	23126	23052
10	MT163718.1	100	23126	23052
10	MT072688.1	100	23111	23037
10	MT159719.2	100	23126	23052
10	MN994467.1	100	23126	23052
10	MT159706.2	100	23126	23052
10	MT159722.2	100	23126	23052
10	MT184909.2	100	23126	23052
10	MT044258.1	100	23102	23028
10	MT152824.1	100	23124	23050
10	MT135044.1	100	23126	23052
10	MT118835.1	100	23126	23052
10	MT066176.1	100	23126	23052
10	MT184910.1	100	23126	23052
10	MT044257.1	100	23126	23052
10	MT020881.1	100	23126	23052
10	MT027063.1	100	23126	23052
10	MT050493.1	100	23106	23032
10	MT123292.2	100	23126	23052
10	MT135041.1	100	23126	23052
10	MT184907.2	100	23126	23052
10	MT184908.2	100	23126	23052
10	MT012098.1	100	23110	23036
10	MT135043.1	100	23126	23052
10	MT159708.2	100	23126	23052
10	MN988713.1	100	23126	23052
10	MT093631.2	100	23113	23039
10	MT135042.1	100	23126	23052
10	MN994468.1	100	23126	23052
10	MT106054.1	100	23126	23052
11	MN988713.1	100	921	847
11	MT020880.1	100	921	847
11	MT066156.1	100	921	847
11	MT159713.2	100	921	847
11	MT159717.2	100	921	847
11	MT163719.1	100	921	847
11	MT135041.1	100	921	847
11	MT159710.2	100	921	847
11	MT123293.2	100	915	841
11	MT123290.1	100	924	850
11	MT184908.2	100	921	847
11	MT159721.2	100	921	847
11	MT106053.1	100	921	847
11	MT050493.1	100	901	827
11	MT044258.1	100	897	823
11	MT159706.2	100	921	847
11	MT152824.1	100	919	845
11	MT027064.1	100	921	847
11	MT159705.2	100	921	847
11	MT123291.2	100	918	844
11	MT184912.1	100	921	847
11	MT159722.2	100	921	847
11	MT093571.1	100	921	847
11	MT163717.1	100	915	841
11	MT159718.2	100	921	847
11	MT159712.2	100	921	847
11	MT192759.1	100	894	820
11	MT039888.1	100	921	847
11	MN985325.1	100	921	847
11	MT066175.1	100	921	847
11	MT159720.2	100	921	847
11	MT118835.1	100	921	847
11	MT159709.2	100	921	847
11	MT135044.1	100	921	847
11	MT159707.2	100	921	847
11	MT159708.2	100	921	847
11	MT007544.1	100	921	847
11	MT159716.2	100	906	832
11	MT123292.2	100	921	847
11	MT184913.1	100	921	847
11	MT126808.1	100	921	847
11	MT020881.1	100	921	847
11	MT106052.1	100	921	847
11	MT012098.1	100	908	834
11	MN994468.1	100	921	847
11	MT027063.1	100	921	847
11	MN997409.1	100	921	847
11	MT066176.1	100	921	847
11	MT159714.2	100	921	847
11	MT121215.1	100	921	847
11	MT163716.1	100	921	847
11	MT106054.1	100	921	847
11	MT135043.1	100	921	847
11	MT093631.2	100	908	834
11	MT159711.2	100	921	847
11	MT072688.1	100	906	832
11	MT044257.1	100	921	847
11	MT039887.1	100	921	847
11	MT027062.1	100	921	847
11	MN994467.1	100	921	847
11	MT159715.2	100	921	847
11	MT192773.1	100	920	846
11	MT049951.1	100	921	847
11	MT192765.1	100	914	840
11	MT159719.2	100	921	847
11	MT135042.1	100	921	847
11	MT184911.1	100	921	847
11	MT192772.1	100	921	847
11	MT184907.2	100	921	847
11	MT184910.1	100	921	847
11	MT163718.1	100	921	847
11	MT184909.2	100	921	847
12	MT163719.1	100	14065	14139
12	MT184908.2	100	14065	14139
12	MT192765.1	100	14058	14132
12	MT159721.2	100	14065	14139
12	MT123293.2	100	14059	14133
12	MT093571.1	100	14065	14139
12	MT039888.1	100	14065	14139
12	MN997409.1	100	14065	14139
12	MT049951.1	100	14065	14139
12	MT126808.1	100	14065	14139
12	MN988713.1	100	14065	14139
12	MT135041.1	100	14065	14139
12	MT135042.1	100	14065	14139
12	MN994468.1	100	14065	14139
12	MT184912.1	100	14065	14139
12	MT106054.1	100	14065	14139
12	MT152824.1	100	14063	14137
12	MT027064.1	100	14065	14139
12	MT192759.1	100	14038	14112
12	MT050493.1	100	14045	14119
12	MN985325.1	100	14065	14139
12	MT163718.1	100	14065	14139
12	MT184910.1	100	14065	14139
12	MT184913.1	100	14065	14139
12	MT135043.1	100	14065	14139
12	MT192772.1	100	14065	14139
12	MT123290.1	100	14068	14142
12	MT072688.1	100	14050	14124
12	MT066156.1	100	14065	14139
12	MT020881.1	100	14065	14139
12	MT121215.1	100	14065	14139
12	MT044257.1	100	14065	14139
12	MT159722.2	100	14065	14139
12	MT159713.2	100	14065	14139
12	MT192773.1	100	14064	14138
12	MT066175.1	100	14065	14139
12	MT106053.1	100	14065	14139
12	MT159707.2	100	14065	14139
12	MT159705.2	100	14065	14139
12	MT184911.1	100	14065	14139
12	MT159716.2	100	14050	14124
12	MT135044.1	100	14065	14139
12	MT159718.2	100	14065	14139
12	MT118835.1	100	14065	14139
12	MT007544.1	100	14065	14139
12	MT039887.1	100	14065	14139
12	MT093631.2	100	14052	14126
12	MT159712.2	100	14065	14139
12	MT159706.2	100	14065	14139
12	MT159720.2	100	14065	14139
12	MT159708.2	100	14065	14139
12	MT066176.1	100	14065	14139
12	MT184909.2	100	14065	14139
12	MT123292.2	100	14065	14139
12	MT027062.1	100	14065	14139
12	MT163716.1	100	14065	14139
12	MT044258.1	100	14041	14115
12	MT159715.2	100	14065	14139
12	MT123291.2	100	14062	14136
12	MT159717.2	100	14065	14139
12	MT159710.2	100	14065	14139
12	MT027063.1	100	14065	14139
12	MT012098.1	100	14052	14126
12	MT159711.2	100	14065	14139
12	MT020880.1	100	14065	14139
12	MN994467.1	100	14065	14139
12	MT159714.2	100	14065	14139
12	MT163717.1	100	14059	14133
12	MT159709.2	100	14065	14139
12	MT159719.2	100	14065	14139
12	MT106052.1	100	14065	14139
12	MT184907.2	100	14065	14139
13	MT159705.2	100	490	416
13	MT159715.2	100	490	416
13	MT027064.1	100	490	416
13	MT106054.1	100	490	416
13	MT159720.2	100	490	416
13	MT093571.1	100	490	416
13	MT159710.2	100	490	416
13	MT123293.2	100	484	410
13	MT159709.2	100	490	416
13	MT066156.1	100	490	416
13	MT159719.2	100	490	416
13	MT072688.1	100	475	401
13	MT020880.1	100	490	416
13	MT152824.1	100	488	414
13	MT159708.2	100	490	416
13	MT050493.1	100	470	396
13	MT184909.2	100	490	416
13	MT066175.1	100	490	416
13	MT184911.1	100	490	416
13	MT159707.2	100	490	416
13	MT163718.1	100	490	416
13	MT123292.2	100	490	416
13	MT039888.1	100	490	416
13	MT159716.2	100	490	416
13	MN997409.1	100	490	416
13	MT159717.2	100	490	416
13	MT039887.1	100	490	416
13	MT192773.1	100	489	415
13	MT184910.1	100	490	416
13	MT159718.2	100	490	416
13	MT163716.1	100	490	416
13	MT007544.1	100	490	416
13	MT106052.1	100	490	416
13	MT123291.2	100	487	413
13	MT093631.2	100	477	403
13	MT192772.1	100	490	416
13	MT159722.2	100	490	416
13	MT135041.1	100	490	416
13	MT159721.2	100	490	416
13	MT192759.1	100	463	389
13	MT184913.1	100	490	416
13	MT012098.1	100	477	403
13	MT159712.2	100	490	416
13	MT192765.1	100	483	409
13	MT044258.1	100	490	416
13	MT159714.2	100	490	416
13	MT184907.2	100	490	416
13	MT135042.1	100	490	416
13	MT126808.1	100	490	416
13	MT121215.1	100	490	416
13	MT163717.1	100	484	410
13	MT106053.1	100	490	416
13	MT118835.1	100	490	416
13	MT163719.1	100	490	416
13	MT123290.1	100	493	419
13	MT066176.1	100	490	416
13	MT020881.1	100	490	416
13	MN994467.1	100	490	416
13	MT184908.2	100	490	416
13	MN985325.1	100	490	416
13	MT159711.2	100	490	416
13	MT049951.1	100	490	416
13	MT027062.1	100	490	416
13	MT159706.2	100	490	416
13	MT135043.1	100	490	416
13	MT027063.1	100	490	416
13	MN994468.1	100	490	416
13	MT135044.1	100	490	416
13	MT184912.1	100	490	416
13	MT159713.2	100	490	416
13	MN988713.1	100	489	416
13	MT044257.1	100	489	416
14	MT123293.2	100	484	410
14	MT184907.2	100	490	416
14	MT044258.1	100	490	416
14	MT192759.1	100	463	389
14	MT135044.1	100	490	416
14	MT039887.1	100	490	416
14	MT012098.1	100	477	403
14	MT163718.1	100	490	416
14	MT066176.1	100	490	416
14	MT159709.2	100	490	416
14	MT123291.2	100	487	413
14	MT192772.1	100	490	416
14	MT159706.2	100	490	416
14	MT152824.1	100	488	414
14	MT159707.2	100	490	416
14	MT123290.1	100	493	419
14	MN994468.1	100	490	416
14	MN997409.1	100	490	416
14	MN985325.1	100	490	416
14	MT192765.1	100	483	409
14	MT159713.2	100	490	416
14	MT163717.1	100	484	410
14	MT121215.1	100	490	416
14	MT159720.2	100	490	416
14	MT163716.1	100	490	416
14	MT106053.1	100	490	416
14	MT093571.1	100	490	416
14	MT159716.2	100	490	416
14	MT118835.1	100	490	416
14	MT027063.1	100	490	416
14	MT159721.2	100	490	416
14	MT159718.2	100	490	416
14	MT066175.1	100	490	416
14	MT159715.2	100	490	416
14	MT050493.1	100	470	396
14	MT192773.1	100	489	415
14	MT106052.1	100	490	416
14	MT159719.2	100	490	416
14	MT039888.1	100	490	416
14	MT159710.2	100	490	416
14	MT020880.1	100	490	416
14	MT135041.1	100	490	416
14	MT007544.1	100	490	416
14	MT135042.1	100	490	416
14	MT184912.1	100	490	416
14	MT184910.1	100	490	416
14	MT184913.1	100	490	416
14	MT159717.2	100	490	416
14	MN994467.1	100	490	416
14	MT184908.2	100	490	416
14	MT159705.2	100	490	416
14	MT135043.1	100	490	416
14	MT126808.1	100	490	416
14	MT159711.2	100	490	416
14	MT159712.2	100	490	416
14	MT123292.2	100	490	416
14	MT184909.2	100	490	416
14	MT049951.1	100	490	416
14	MT027064.1	100	490	416
14	MT159714.2	100	490	416
14	MT184911.1	100	490	416
14	MT020881.1	100	490	416
14	MT106054.1	100	490	416
14	MT163719.1	100	490	416
14	MT066156.1	100	490	416
14	MT159708.2	100	490	416
14	MT072688.1	100	475	401
14	MT093631.2	100	477	403
14	MT159722.2	100	490	416
14	MT027062.1	100	490	416
14	MT044257.1	100	489	416
14	MN988713.1	100	489	416
15	MT159714.2	100	17453	17379
15	MT123290.1	100	17456	17382
15	MT159705.2	100	17453	17379
15	MT159712.2	100	17453	17379
15	MT159721.2	100	17453	17379
15	MT049951.1	100	17453	17379
15	MN994468.1	100	17453	17379
15	MT012098.1	100	17440	17366
15	MT093631.2	100	17440	17366
15	MT044257.1	100	17453	17379
15	MT184911.1	100	17453	17379
15	MT159715.2	100	17453	17379
15	MT159720.2	100	17453	17379
15	MT152824.1	100	17451	17377
15	MT123292.2	100	17453	17379
15	MT123291.2	100	17450	17376
15	MT159706.2	100	17453	17379
15	MT135041.1	100	17453	17379
15	MT126808.1	100	17453	17379
15	MT027062.1	100	17453	17379
15	MT020880.1	100	17453	17379
15	MT020881.1	100	17453	17379
15	MT163717.1	100	17447	17373
15	MT159716.2	100	17438	17364
15	MN994467.1	100	17453	17379
15	MT159708.2	100	17453	17379
15	MT192759.1	100	17426	17352
15	MT093571.1	100	17453	17379
15	MT192765.1	100	17446	17372
15	MT106053.1	100	17453	17379
15	MT044258.1	100	17429	17355
15	MT039887.1	100	17453	17379
15	MT027064.1	100	17453	17379
15	MT163718.1	100	17453	17379
15	MT106054.1	100	17453	17379
15	MT123293.2	100	17447	17373
15	MT066175.1	100	17453	17379
15	MT121215.1	100	17453	17379
15	MT066176.1	100	17453	17379
15	MT135044.1	100	17453	17379
15	MT192772.1	100	17453	17379
15	MT159722.2	100	17453	17379
15	MN988713.1	100	17453	17379
15	MT072688.1	100	17438	17364
15	MT159718.2	100	17453	17379
15	MT184909.2	100	17453	17379
15	MT159709.2	100	17453	17379
15	MT118835.1	100	17453	17379
15	MT184907.2	100	17453	17379
15	MN985325.1	100	17453	17379
15	MT135043.1	100	17453	17379
15	MT184912.1	100	17453	17379
15	MT027063.1	100	17453	17379
15	MT066156.1	100	17453	17379
15	MT192773.1	100	17452	17378
15	MN997409.1	100	17453	17379
15	MT159707.2	100	17453	17379
15	MT159713.2	100	17453	17379
15	MT184910.1	100	17453	17379
15	MT184913.1	100	17453	17379
15	MT159710.2	100	17453	17379
15	MT106052.1	100	17453	17379
15	MT050493.1	100	17433	17359
15	MT007544.1	100	17453	17379
15	MT135042.1	100	17453	17379
15	MT159717.2	100	17453	17379
15	MT159711.2	100	17453	17379
15	MT184908.2	100	17453	17379
15	MT163716.1	100	17453	17379
15	MT159719.2	100	17453	17379
15	MT163719.1	100	17453	17379
16	MT123290.1	100	10001	10075
16	MT159711.2	100	9998	10072
16	MT050493.1	100	9978	10052
16	MT106054.1	100	9998	10072
16	MT159717.2	100	9998	10072
16	MT184911.1	100	9998	10072
16	MN994467.1	100	9998	10072
16	MT163718.1	100	9998	10072
16	MT159716.2	100	9983	10057
16	MT123292.2	100	9998	10072
16	MT039888.1	100	9998	10072
16	MT192772.1	100	9998	10072
16	MN988713.1	100	9998	10072
16	MT118835.1	100	9998	10072
16	MT159709.2	100	9998	10072
16	MT159713.2	100	9998	10072
16	MT007544.1	100	9998	10072
16	MT049951.1	100	9998	10072
16	MT093631.2	100	9985	10059
16	MT135043.1	100	9998	10072
16	MT159715.2	100	9998	10072
16	MT123293.2	100	9992	10066
16	MT106053.1	100	9998	10072
16	MT044257.1	100	9998	10072
16	MT192765.1	100	9991	10065
16	MT159719.2	100	9998	10072
16	MT159710.2	100	9998	10072
16	MT159718.2	100	9998	10072
16	MT066156.1	100	9998	10072
16	MT184907.2	100	9998	10072
16	MT163717.1	100	9992	10066
16	MT152824.1	100	9996	10070
16	MT184912.1	100	9998	10072
16	MN985325.1	100	9998	10072
16	MT159706.2	100	9998	10072
16	MT066175.1	100	9998	10072
16	MT135041.1	100	9998	10072
16	MT192773.1	100	9997	10071
16	MN994468.1	100	9998	10072
16	MT020881.1	100	9998	10072
16	MT163716.1	100	9998	10072
16	MT184910.1	100	9998	10072
16	MT121215.1	100	9998	10072
16	MT093571.1	100	9998	10072
16	MT072688.1	100	9983	10057
16	MN997409.1	100	9998	10072
16	MT192759.1	100	9971	10045
16	MT126808.1	100	9998	10072
16	MT159714.2	100	9998	10072
16	MT159712.2	100	9998	10072
16	MT184908.2	100	9998	10072
16	MT159720.2	100	9998	10072
16	MT159705.2	100	9998	10072
16	MT020880.1	100	9998	10072
16	MT027064.1	100	9998	10072
16	MT163719.1	100	9998	10072
16	MT039887.1	100	9998	10072
16	MT135042.1	100	9998	10072
16	MT135044.1	100	9998	10072
16	MT184913.1	100	9998	10072
16	MT159722.2	100	9998	10072
16	MT123291.2	100	9995	10069
16	MT106052.1	100	9998	10072
16	MT066176.1	100	9998	10072
16	MT044258.1	100	9974	10048
16	MT159721.2	100	9998	10072
16	MT159707.2	100	9998	10072
16	MT012098.1	100	9985	10059
16	MT027063.1	100	9998	10072
16	MT184909.2	100	9998	10072
16	MT027062.1	100	9998	10072
17	MN997409.1	100	9998	10072
17	MT135044.1	100	9998	10072
17	MT152824.1	100	9996	10070
17	MT121215.1	100	9998	10072
17	MT159715.2	100	9998	10072
17	MT093571.1	100	9998	10072
17	MT184912.1	100	9998	10072
17	MT184907.2	100	9998	10072
17	MT163717.1	100	9992	10066
17	MT072688.1	100	9983	10057
17	MT027062.1	100	9998	10072
17	MT020881.1	100	9998	10072
17	MT159705.2	100	9998	10072
17	MT159719.2	100	9998	10072
17	MT159716.2	100	9983	10057
17	MT027064.1	100	9998	10072
17	MT049951.1	100	9998	10072
17	MT159713.2	100	9998	10072
17	MT135042.1	100	9998	10072
17	MT192759.1	100	9971	10045
17	MT012098.1	100	9985	10059
17	MT020880.1	100	9998	10072
17	MT106053.1	100	9998	10072
17	MT044258.1	100	9974	10048
17	MT163719.1	100	9998	10072
17	MT106054.1	100	9998	10072
17	MT123293.2	100	9992	10066
17	MT159711.2	100	9998	10072
17	MT106052.1	100	9998	10072
17	MT093631.2	100	9985	10059
17	MT159706.2	100	9998	10072
17	MT039887.1	100	9998	10072
17	MT163718.1	100	9998	10072
17	MN994467.1	100	9998	10072
17	MT027063.1	100	9998	10072
17	MT159720.2	100	9998	10072
17	MT192765.1	100	9991	10065
17	MT007544.1	100	9998	10072
17	MT192773.1	100	9997	10071
17	MT184908.2	100	9998	10072
17	MT159722.2	100	9998	10072
17	MT159710.2	100	9998	10072
17	MT123292.2	100	9998	10072
17	MT066176.1	100	9998	10072
17	MT159707.2	100	9998	10072
17	MT118835.1	100	9998	10072
17	MT184909.2	100	9998	10072
17	MT159714.2	100	9998	10072
17	MT159718.2	100	9998	10072
17	MT039888.1	100	9998	10072
17	MT159721.2	100	9998	10072
17	MT159717.2	100	9998	10072
17	MT126808.1	100	9998	10072
17	MT163716.1	100	9998	10072
17	MT159709.2	100	9998	10072
17	MT184910.1	100	9998	10072
17	MT123290.1	100	10001	10075
17	MN994468.1	100	9998	10072
17	MT050493.1	100	9978	10052
17	MT066175.1	100	9998	10072
17	MT066156.1	100	9998	10072
17	MT123291.2	100	9995	10069
17	MT192772.1	100	9998	10072
17	MN988713.1	100	9998	10072
17	MT184913.1	100	9998	10072
17	MT159712.2	100	9998	10072
17	MT184911.1	100	9998	10072
17	MT044257.1	100	9998	10072
17	MT135041.1	100	9998	10072
17	MT135043.1	100	9998	10072
17	MN985325.1	100	9998	10072
18	MT159711.2	100	9998	10072
18	MT007544.1	100	9998	10072
18	MT159720.2	100	9998	10072
18	MT152824.1	100	9996	10070
18	MT192773.1	100	9997	10071
18	MT184913.1	100	9998	10072
18	MT135043.1	100	9998	10072
18	MT027062.1	100	9998	10072
18	MT020881.1	100	9998	10072
18	MT012098.1	100	9985	10059
18	MT192759.1	100	9971	10045
18	MT106052.1	100	9998	10072
18	MT039888.1	100	9998	10072
18	MT123291.2	100	9995	10069
18	MT184912.1	100	9998	10072
18	MT106054.1	100	9998	10072
18	MT192765.1	100	9991	10065
18	MT135041.1	100	9998	10072
18	MT118835.1	100	9998	10072
18	MT163718.1	100	9998	10072
18	MT159709.2	100	9998	10072
18	MT159705.2	100	9998	10072
18	MT044257.1	100	9998	10072
18	MT135044.1	100	9998	10072
18	MT159712.2	100	9998	10072
18	MT159721.2	100	9998	10072
18	MT106053.1	100	9998	10072
18	MT184907.2	100	9998	10072
18	MT163719.1	100	9998	10072
18	MT159715.2	100	9998	10072
18	MT159717.2	100	9998	10072
18	MT159706.2	100	9998	10072
18	MT066176.1	100	9998	10072
18	MT066156.1	100	9998	10072
18	MT039887.1	100	9998	10072
18	MT192772.1	100	9998	10072
18	MT049951.1	100	9998	10072
18	MT159713.2	100	9998	10072
18	MT184909.2	100	9998	10072
18	MT163716.1	100	9998	10072
18	MT020880.1	100	9998	10072
18	MT163717.1	100	9992	10066
18	MT093571.1	100	9998	10072
18	MT066175.1	100	9998	10072
18	MN997409.1	100	9998	10072
18	MT123293.2	100	9992	10066
18	MT126808.1	100	9998	10072
18	MT159710.2	100	9998	10072
18	MT135042.1	100	9998	10072
18	MT159707.2	100	9998	10072
18	MT123292.2	100	9998	10072
18	MT027064.1	100	9998	10072
18	MT184910.1	100	9998	10072
18	MN994468.1	100	9998	10072
18	MN988713.1	100	9998	10072
18	MT184908.2	100	9998	10072
18	MT159722.2	100	9998	10072
18	MT072688.1	100	9983	10057
18	MT184911.1	100	9998	10072
18	MT159719.2	100	9998	10072
18	MT123290.1	100	10001	10075
18	MT121215.1	100	9998	10072
18	MT159718.2	100	9998	10072
18	MT159714.2	100	9998	10072
18	MN994467.1	100	9998	10072
18	MT159716.2	100	9983	10057
18	MT050493.1	100	9978	10052
18	MT044258.1	100	9974	10048
18	MT027063.1	100	9998	10072
18	MN985325.1	100	9998	10072
18	MT093631.2	100	9985	10059
19	MT123293.2	100	18067	18141
19	MT184912.1	100	18073	18147
19	MT184908.2	100	18073	18147
19	MT044257.1	100	18073	18147
19	MT039887.1	100	18073	18147
19	MT159710.2	100	18073	18147
19	MN997409.1	100	18073	18147
19	MT027063.1	100	18073	18147
19	MT050493.1	100	18053	18127
19	MT163716.1	100	18073	18147
19	MN985325.1	100	18073	18147
19	MT072688.1	100	18058	18132
19	MT192759.1	100	18046	18120
19	MT135042.1	100	18073	18147
19	MN994467.1	100	18073	18147
19	MT184907.2	100	18073	18147
19	MT163718.1	100	18073	18147
19	MT093571.1	100	18073	18147
19	MT106053.1	100	18073	18147
19	MT159712.2	100	18073	18147
19	MT093631.2	100	18060	18134
19	MT066175.1	100	18073	18147
19	MT020880.1	100	18073	18147
19	MT192773.1	100	18072	18146
19	MT159717.2	100	18073	18147
19	MT159708.2	100	18073	18147
19	MT066176.1	100	18073	18147
19	MT159713.2	100	18073	18147
19	MT123292.2	100	18073	18147
19	MT135041.1	100	18073	18147
19	MT123291.2	100	18070	18144
19	MT184910.1	100	18073	18147
19	MT152824.1	100	18071	18145
19	MT066156.1	100	18073	18147
19	MT163719.1	100	18073	18147
19	MT184911.1	100	18073	18147
19	MT121215.1	100	18073	18147
19	MT159705.2	100	18073	18147
19	MT159716.2	100	18058	18132
19	MT012098.1	100	18060	18134
19	MT135043.1	100	18073	18147
19	MT020881.1	100	18073	18147
19	MT184913.1	100	18073	18147
19	MT159719.2	100	18073	18147
19	MT159720.2	100	18073	18147
19	MT027064.1	100	18073	18147
19	MT159709.2	100	18073	18147
19	MN994468.1	100	18073	18147
19	MT159714.2	100	18073	18147
19	MT159722.2	100	18073	18147
19	MT163717.1	100	18067	18141
19	MT126808.1	100	18073	18147
19	MT159721.2	100	18073	18147
19	MT184909.2	100	18073	18147
19	MT135044.1	100	18073	18147
19	MT106054.1	100	18073	18147
19	MT106052.1	100	18073	18147
19	MT044258.1	100	18049	18123
19	MT007544.1	100	18073	18147
19	MN988713.1	100	18073	18147
19	MT159707.2	100	18073	18147
19	MT118835.1	100	18073	18147
19	MT159715.2	100	18073	18147
19	MT049951.1	100	18073	18147
19	MT192772.1	100	18073	18147
19	MT123290.1	100	18076	18150
19	MT027062.1	100	18073	18147
19	MT159711.2	100	18073	18147
19	MT159706.2	100	18073	18147
19	MT039888.1	100	18073	18147
19	MT192765.1	100	18066	18140
19	MT159718.2	100	18073	18147
20	MT163719.1	100	9998	10072
20	MT066156.1	100	9998	10072
20	MT126808.1	100	9998	10072
20	MT093571.1	100	9998	10072
20	MT159720.2	100	9998	10072
20	MT093631.2	100	9985	10059
20	MT159706.2	100	9998	10072
20	MT159714.2	100	9998	10072
20	MT044257.1	100	9998	10072
20	MT027062.1	100	9998	10072
20	MT159722.2	100	9998	10072
20	MT135042.1	100	9998	10072
20	MT044258.1	100	9974	10048
20	MT135041.1	100	9998	10072
20	MT049951.1	100	9998	10072
20	MT184912.1	100	9998	10072
20	MN994467.1	100	9998	10072
20	MT159721.2	100	9998	10072
20	MT184909.2	100	9998	10072
20	MN997409.1	100	9998	10072
20	MT192765.1	100	9991	10065
20	MT184908.2	100	9998	10072
20	MT039888.1	100	9998	10072
20	MT192759.1	100	9971	10045
20	MT007544.1	100	9998	10072
20	MT152824.1	100	9996	10070
20	MT163716.1	100	9998	10072
20	MT135044.1	100	9998	10072
20	MT066176.1	100	9998	10072
20	MT159710.2	100	9998	10072
20	MT123290.1	100	10001	10075
20	MT020880.1	100	9998	10072
20	MT192772.1	100	9998	10072
20	MT027063.1	100	9998	10072
20	MN988713.1	100	9998	10072
20	MT159713.2	100	9998	10072
20	MT012098.1	100	9985	10059
20	MT050493.1	100	9978	10052
20	MN994468.1	100	9998	10072
20	MT184907.2	100	9998	10072
20	MT159712.2	100	9998	10072
20	MT184910.1	100	9998	10072
20	MT159718.2	100	9998	10072
20	MT123291.2	100	9995	10069
20	MT121215.1	100	9998	10072
20	MT118835.1	100	9998	10072
20	MT020881.1	100	9998	10072
20	MT192773.1	100	9997	10071
20	MT106052.1	100	9998	10072
20	MT159717.2	100	9998	10072
20	MT159707.2	100	9998	10072
20	MT159709.2	100	9998	10072
20	MT135043.1	100	9998	10072
20	MT072688.1	100	9983	10057
20	MT159705.2	100	9998	10072
20	MT159716.2	100	9983	10057
20	MN985325.1	100	9998	10072
20	MT039887.1	100	9998	10072
20	MT163717.1	100	9992	10066
20	MT159715.2	100	9998	10072
20	MT163718.1	100	9998	10072
20	MT106053.1	100	9998	10072
20	MT159711.2	100	9998	10072
20	MT066175.1	100	9998	10072
20	MT027064.1	100	9998	10072
20	MT159719.2	100	9998	10072
20	MT123292.2	100	9998	10072
20	MT123293.2	100	9992	10066
20	MT184913.1	100	9998	10072
20	MT106054.1	100	9998	10072
20	MT184911.1	100	9998	10072
21	MT121215.1	100	17453	17379
21	MT159715.2	100	17453	17379
21	MT135043.1	100	17453	17379
21	MT066156.1	100	17453	17379
21	MT044258.1	100	17429	17355
21	MT192773.1	100	17452	17378
21	MT163716.1	100	17453	17379
21	MT152824.1	100	17451	17377
21	MT049951.1	100	17453	17379
21	MT184908.2	100	17453	17379
21	MT135042.1	100	17453	17379
21	MT007544.1	100	17453	17379
21	MT192759.1	100	17426	17352
21	MT159718.2	100	17453	17379
21	MT044257.1	100	17453	17379
21	MT066176.1	100	17453	17379
21	MT159713.2	100	17453	17379
21	MT126808.1	100	17453	17379
21	MT159717.2	100	17453	17379
21	MT159712.2	100	17453	17379
21	MT192765.1	100	17446	17372
21	MT123293.2	100	17447	17373
21	MT123292.2	100	17453	17379
21	MT106054.1	100	17453	17379
21	MT159706.2	100	17453	17379
21	MN994467.1	100	17453	17379
21	MT135044.1	100	17453	17379
21	MT020881.1	100	17453	17379
21	MT123291.2	100	17450	17376
21	MT027062.1	100	17453	17379
21	MT020880.1	100	17453	17379
21	MT159708.2	100	17453	17379
21	MN997409.1	100	17453	17379
21	MT072688.1	100	17438	17364
21	MT184912.1	100	17453	17379
21	MT106052.1	100	17453	17379
21	MT066175.1	100	17453	17379
21	MT159710.2	100	17453	17379
21	MT039887.1	100	17453	17379
21	MT163717.1	100	17447	17373
21	MT159709.2	100	17453	17379
21	MN988713.1	100	17453	17379
21	MN994468.1	100	17453	17379
21	MT118835.1	100	17453	17379
21	MT106053.1	100	17453	17379
21	MT184910.1	100	17453	17379
21	MT159714.2	100	17453	17379
21	MT093571.1	100	17453	17379
21	MT184913.1	100	17453	17379
21	MT159722.2	100	17453	17379
21	MT159719.2	100	17453	17379
21	MT192772.1	100	17453	17379
21	MT135041.1	100	17453	17379
21	MT184909.2	100	17453	17379
21	MT159716.2	100	17438	17364
21	MT093631.2	100	17440	17366
21	MT012098.1	100	17440	17366
21	MN985325.1	100	17453	17379
21	MT184911.1	100	17453	17379
21	MT123290.1	100	17456	17382
21	MT050493.1	100	17433	17359
21	MT159720.2	100	17453	17379
21	MT159721.2	100	17453	17379
21	MT159707.2	100	17453	17379
21	MT163719.1	100	17453	17379
21	MT027063.1	100	17453	17379
21	MT159711.2	100	17453	17379
21	MT159705.2	100	17453	17379
21	MT184907.2	100	17453	17379
21	MT163718.1	100	17453	17379
21	MT027064.1	100	17453	17379
22	MT039887.1	100	9998	10072
22	MT066176.1	100	9998	10072
22	MT159718.2	100	9998	10072
22	MT135042.1	100	9998	10072
22	MN988713.1	100	9998	10072
22	MT159714.2	100	9998	10072
22	MT093571.1	100	9998	10072
22	MN997409.1	100	9998	10072
22	MT106054.1	100	9998	10072
22	MT012098.1	100	9985	10059
22	MT163718.1	100	9998	10072
22	MT184913.1	100	9998	10072
22	MT159717.2	100	9998	10072
22	MT163717.1	100	9992	10066
22	MT020881.1	100	9998	10072
22	MT159711.2	100	9998	10072
22	MT027064.1	100	9998	10072
22	MT159710.2	100	9998	10072
22	MT027063.1	100	9998	10072
22	MN994468.1	100	9998	10072
22	MT159712.2	100	9998	10072
22	MT152824.1	100	9996	10070
22	MT184907.2	100	9998	10072
22	MT066175.1	100	9998	10072
22	MN985325.1	100	9998	10072
22	MT135041.1	100	9998	10072
22	MT123293.2	100	9992	10066
22	MT159706.2	100	9998	10072
22	MT123292.2	100	9998	10072
22	MT050493.1	100	9978	10052
22	MT044257.1	100	9998	10072
22	MT159719.2	100	9998	10072
22	MT192759.1	100	9971	10045
22	MT159722.2	100	9998	10072
22	MT159709.2	100	9998	10072
22	MT135044.1	100	9998	10072
22	MT039888.1	100	9998	10072
22	MT027062.1	100	9998	10072
22	MT192765.1	100	9991	10065
22	MT163719.1	100	9998	10072
22	MT066156.1	100	9998	10072
22	MT126808.1	100	9998	10072
22	MT159716.2	100	9983	10057
22	MT159720.2	100	9998	10072
22	MT135043.1	100	9998	10072
22	MT123291.2	100	9995	10069
22	MT118835.1	100	9998	10072
22	MN994467.1	100	9998	10072
22	MT184908.2	100	9998	10072
22	MT159721.2	100	9998	10072
22	MT123290.1	100	10001	10075
22	MT159705.2	100	9998	10072
22	MT106053.1	100	9998	10072
22	MT159713.2	100	9998	10072
22	MT020880.1	100	9998	10072
22	MT044258.1	100	9974	10048
22	MT192772.1	100	9998	10072
22	MT072688.1	100	9983	10057
22	MT049951.1	100	9998	10072
22	MT106052.1	100	9998	10072
22	MT159715.2	100	9998	10072
22	MT163716.1	100	9998	10072
22	MT184910.1	100	9998	10072
22	MT184912.1	100	9998	10072
22	MT184911.1	100	9998	10072
22	MT007544.1	100	9998	10072
22	MT093631.2	100	9985	10059
22	MT192773.1	100	9997	10071
22	MT184909.2	100	9998	10072
22	MT121215.1	100	9998	10072
22	MT159707.2	100	9998	10072
23	MT163717.1	100	9992	10066
23	MT184912.1	100	9998	10072
23	MT159712.2	100	9998	10072
23	MN985325.1	100	9998	10072
23	MT159715.2	100	9998	10072
23	MT192765.1	100	9991	10065
23	MT066176.1	100	9998	10072
23	MT135041.1	100	9998	10072
23	MT184907.2	100	9998	10072
23	MT106052.1	100	9998	10072
23	MT093571.1	100	9998	10072
23	MT159705.2	100	9998	10072
23	MT039888.1	100	9998	10072
23	MN994468.1	100	9998	10072
23	MT159707.2	100	9998	10072
23	MT184909.2	100	9998	10072
23	MT123290.1	100	10001	10075
23	MT159718.2	100	9998	10072
23	MT044258.1	100	9974	10048
23	MT007544.1	100	9998	10072
23	MT118835.1	100	9998	10072
23	MT039887.1	100	9998	10072
23	MT123293.2	100	9992	10066
23	MT163718.1	100	9998	10072
23	MT192759.1	100	9971	10045
23	MN994467.1	100	9998	10072
23	MN997409.1	100	9998	10072
23	MT050493.1	100	9978	10052
23	MT159713.2	100	9998	10072
23	MT184913.1	100	9998	10072
23	MT027062.1	100	9998	10072
23	MT020880.1	100	9998	10072
23	MT163719.1	100	9998	10072
23	MT159722.2	100	9998	10072
23	MT159721.2	100	9998	10072
23	MT123291.2	100	9995	10069
23	MT159714.2	100	9998	10072
23	MT163716.1	100	9998	10072
23	MT049951.1	100	9998	10072
23	MT027064.1	100	9998	10072
23	MT135042.1	100	9998	10072
23	MT159711.2	100	9998	10072
23	MT152824.1	100	9996	10070
23	MT123292.2	100	9998	10072
23	MT072688.1	100	9983	10057
23	MT135043.1	100	9998	10072
23	MT066156.1	100	9998	10072
23	MT135044.1	100	9998	10072
23	MT159709.2	100	9998	10072
23	MT093631.2	100	9985	10059
23	MT159720.2	100	9998	10072
23	MT027063.1	100	9998	10072
23	MT066175.1	100	9998	10072
23	MT159706.2	100	9998	10072
23	MT106054.1	100	9998	10072
23	MT121215.1	100	9998	10072
23	MT192773.1	100	9997	10071
23	MT184910.1	100	9998	10072
23	MT126808.1	100	9998	10072
23	MT044257.1	100	9998	10072
23	MT192772.1	100	9998	10072
23	MN988713.1	100	9998	10072
23	MT012098.1	100	9985	10059
23	MT159716.2	100	9983	10057
23	MT159710.2	100	9998	10072
23	MT020881.1	100	9998	10072
23	MT106053.1	100	9998	10072
23	MT184911.1	100	9998	10072
23	MT184908.2	100	9998	10072
23	MT159717.2	100	9998	10072
23	MT159719.2	100	9998	10072
24	MT135043.1	100	18073	18147
24	MT159711.2	100	18073	18147
24	MT159720.2	100	18073	18147
24	MT027062.1	100	18073	18147
24	MT044258.1	100	18049	18123
24	MT184907.2	100	18073	18147
24	MT039888.1	100	18073	18147
24	MT159709.2	100	18073	18147
24	MT106052.1	100	18073	18147
24	MT159706.2	100	18073	18147
24	MT184910.1	100	18073	18147
24	MT192772.1	100	18073	18147
24	MN994467.1	100	18073	18147
24	MT184913.1	100	18073	18147
24	MT135041.1	100	18073	18147
24	MT126808.1	100	18073	18147
24	MT163718.1	100	18073	18147
24	MT159708.2	100	18073	18147
24	MT192759.1	100	18046	18120
24	MT159717.2	100	18073	18147
24	MT123291.2	100	18070	18144
24	MT012098.1	100	18060	18134
24	MN997409.1	100	18073	18147
24	MT135042.1	100	18073	18147
24	MT066175.1	100	18073	18147
24	MT159721.2	100	18073	18147
24	MT152824.1	100	18071	18145
24	MT121215.1	100	18073	18147
24	MT066156.1	100	18073	18147
24	MT184912.1	100	18073	18147
24	MT020881.1	100	18073	18147
24	MT159718.2	100	18073	18147
24	MT184909.2	100	18073	18147
24	MT027063.1	100	18073	18147
24	MT159713.2	100	18073	18147
24	MT163719.1	100	18073	18147
24	MT159710.2	100	18073	18147
24	MT044257.1	100	18073	18147
24	MN988713.1	100	18073	18147
24	MT123290.1	100	18076	18150
24	MT159716.2	100	18058	18132
24	MT159714.2	100	18073	18147
24	MT093571.1	100	18073	18147
24	MT159719.2	100	18073	18147
24	MT118835.1	100	18073	18147
24	MT039887.1	100	18073	18147
24	MT106054.1	100	18073	18147
24	MT066176.1	100	18073	18147
24	MT184908.2	100	18073	18147
24	MT123293.2	100	18067	18141
24	MT192765.1	100	18066	18140
24	MT050493.1	100	18053	18127
24	MT027064.1	100	18073	18147
24	MT159705.2	100	18073	18147
24	MT123292.2	100	18073	18147
24	MT106053.1	100	18073	18147
24	MT159712.2	100	18073	18147
24	MT093631.2	100	18060	18134
24	MT072688.1	100	18058	18132
24	MT192773.1	100	18072	18146
24	MT020880.1	100	18073	18147
24	MT159715.2	100	18073	18147
24	MT184911.1	100	18073	18147
24	MT159707.2	100	18073	18147
24	MT159722.2	100	18073	18147
24	MT049951.1	100	18073	18147
24	MT135044.1	100	18073	18147
24	MT163717.1	100	18067	18141
24	MT163716.1	100	18073	18147
24	MT007544.1	100	18073	18147
24	MN994468.1	100	18073	18147
24	MN985325.1	100	18073	18147
25	MT159707.2	100	1582	1508
25	MT093631.2	100	1569	1495
25	MT184907.2	100	1582	1508
25	MT159711.2	100	1582	1508
25	MT184911.1	100	1582	1508
25	MT123291.2	100	1579	1505
25	MT163717.1	100	1576	1502
25	MT050493.1	100	1562	1488
25	MT159722.2	100	1582	1508
25	MT027062.1	100	1582	1508
25	MT184912.1	100	1582	1508
25	MT159706.2	100	1582	1508
25	MT159709.2	100	1582	1508
25	MT123292.2	100	1582	1508
25	MT121215.1	100	1582	1508
25	MT066156.1	100	1582	1508
25	MT159719.2	100	1582	1508
25	MT159712.2	100	1582	1508
25	MT159718.2	100	1582	1508
25	MN985325.1	100	1582	1508
25	MT066175.1	100	1582	1508
25	MT072688.1	100	1567	1493
25	MT020880.1	100	1582	1508
25	MT106052.1	100	1582	1508
25	MN988713.1	100	1582	1508
25	MN997409.1	100	1582	1508
25	MT192765.1	100	1575	1501
25	MT123293.2	100	1576	1502
25	MT159714.2	100	1582	1508
25	MT135043.1	100	1582	1508
25	MT044257.1	100	1582	1508
25	MT184913.1	100	1582	1508
25	MT152824.1	100	1580	1506
25	MT159710.2	100	1582	1508
25	MT126808.1	100	1582	1508
25	MT049951.1	100	1582	1508
25	MT020881.1	100	1582	1508
25	MT007544.1	100	1582	1508
25	MT093571.1	100	1582	1508
25	MT184909.2	100	1582	1508
25	MT159715.2	100	1582	1508
25	MT012098.1	100	1569	1495
25	MT159721.2	100	1582	1508
25	MT184908.2	100	1582	1508
25	MT039887.1	100	1582	1508
25	MT135041.1	100	1582	1508
25	MT159720.2	100	1582	1508
25	MT184910.1	100	1582	1508
25	MT044258.1	100	1558	1484
25	MT106054.1	100	1582	1508
25	MT159713.2	100	1582	1508
25	MT159705.2	100	1582	1508
25	MT163718.1	100	1582	1508
25	MT159708.2	100	1582	1508
25	MN994468.1	100	1582	1508
25	MT135044.1	100	1582	1508
25	MT106053.1	100	1582	1508
25	MT027064.1	100	1582	1508
25	MT192759.1	100	1555	1481
25	MT159716.2	100	1567	1493
25	MT159717.2	100	1582	1508
25	MT066176.1	100	1582	1508
25	MT039888.1	100	1582	1508
25	MT123290.1	100	1585	1511
25	MT027063.1	100	1582	1508
25	MT192773.1	100	1581	1507
25	MT163719.1	100	1582	1508
25	MT192772.1	100	1582	1508
25	MT135042.1	100	1582	1508
25	MT118835.1	100	1582	1508
25	MT163716.1	100	1582	1508
25	MN994467.1	98.67	1582	1508
26	MT159721.2	100	8826	8752
26	MT192772.1	100	8826	8752
26	MT159707.2	100	8826	8752
26	MT118835.1	100	8826	8752
26	MT159711.2	100	8826	8752
26	MT159710.2	100	8826	8752
26	MT192759.1	100	8799	8725
26	MT184912.1	100	8826	8752
26	MT012098.1	100	8813	8739
26	MT184907.2	100	8826	8752
26	MT184913.1	100	8826	8752
26	MT159712.2	100	8826	8752
26	MT093571.1	100	8826	8752
26	MT027064.1	100	8826	8752
26	MT007544.1	100	8826	8752
26	MT027063.1	100	8826	8752
26	MT093631.2	100	8813	8739
26	MT184911.1	100	8826	8752
26	MT123290.1	100	8829	8755
26	MT159720.2	100	8826	8752
26	MT072688.1	100	8811	8737
26	MT044258.1	100	8802	8728
26	MT039887.1	100	8826	8752
26	MT123291.2	100	8823	8749
26	MT159706.2	100	8826	8752
26	MT066156.1	100	8826	8752
26	MT106053.1	100	8826	8752
26	MT159717.2	100	8826	8752
26	MT159708.2	100	8826	8752
26	MT159705.2	100	8826	8752
26	MT123293.2	100	8820	8746
26	MT159722.2	100	8826	8752
26	MT192773.1	100	8825	8751
26	MT184909.2	100	8826	8752
26	MT126808.1	100	8826	8752
26	MT159714.2	100	8826	8752
26	MT184908.2	100	8826	8752
26	MT184910.1	100	8826	8752
26	MT039888.1	100	8826	8752
26	MN994468.1	100	8826	8752
26	MT159709.2	100	8826	8752
26	MT163716.1	100	8826	8752
26	MT159719.2	100	8826	8752
26	MT192765.1	100	8819	8745
26	MT159715.2	100	8826	8752
26	MT066176.1	100	8826	8752
26	MT027062.1	100	8826	8752
26	MT159718.2	100	8826	8752
26	MT121215.1	100	8826	8752
26	MT159716.2	100	8811	8737
26	MT159713.2	100	8826	8752
27	MT121215.1	100	18073	18147
27	MT027062.1	100	18073	18147
27	MT044257.1	100	18073	18147
27	MT159717.2	100	18073	18147
27	MT159715.2	100	18073	18147
27	MT159714.2	100	18073	18147
27	MT159705.2	100	18073	18147
27	MT152824.1	100	18071	18145
27	MT192765.1	100	18066	18140
27	MT126808.1	100	18073	18147
27	MT123293.2	100	18067	18141
27	MN997409.1	100	18073	18147
27	MT066175.1	100	18073	18147
27	MT159712.2	100	18073	18147
27	MT007544.1	100	18073	18147
27	MT123292.2	100	18073	18147
27	MT163716.1	100	18073	18147
27	MT106054.1	100	18073	18147
27	MT027063.1	100	18073	18147
27	MT192772.1	100	18073	18147
27	MT135041.1	100	18073	18147
27	MT039887.1	100	18073	18147
27	MN994468.1	100	18073	18147
27	MT012098.1	100	18060	18134
27	MT123291.2	100	18070	18144
27	MT159720.2	100	18073	18147
27	MT020881.1	100	18073	18147
27	MT159708.2	100	18073	18147
27	MT123290.1	100	18076	18150
27	MT184907.2	100	18073	18147
27	MT159719.2	100	18073	18147
27	MT118835.1	100	18073	18147
27	MT184913.1	100	18073	18147
27	MT159709.2	100	18073	18147
27	MT159718.2	100	18073	18147
27	MN988713.1	100	18073	18147
27	MT163718.1	100	18073	18147
27	MT184909.2	100	18073	18147
27	MT159707.2	100	18073	18147
27	MT135042.1	100	18073	18147
27	MT184912.1	100	18073	18147
27	MT159710.2	100	18073	18147
27	MT106053.1	100	18073	18147
27	MT159721.2	100	18073	18147
27	MN994467.1	100	18073	18147
27	MT135043.1	100	18073	18147
27	MT020880.1	100	18073	18147
27	MT184911.1	100	18073	18147
27	MT159722.2	100	18073	18147
27	MT044258.1	100	18049	18123
27	MT163717.1	100	18067	18141
27	MT093571.1	100	18073	18147
27	MT106052.1	100	18073	18147
27	MT135044.1	100	18073	18147
27	MT159711.2	100	18073	18147
27	MT066176.1	100	18073	18147
27	MT192759.1	100	18046	18120
27	MT159706.2	100	18073	18147
27	MT049951.1	100	18073	18147
27	MT163719.1	100	18073	18147
27	MT159716.2	100	18058	18132
27	MT050493.1	100	18053	18127
27	MT039888.1	100	18073	18147
27	MN985325.1	100	18073	18147
27	MT184910.1	100	18073	18147
27	MT184908.2	100	18073	18147
27	MT093631.2	100	18060	18134
27	MT072688.1	100	18058	18132
27	MT066156.1	100	18073	18147
27	MT027064.1	100	18073	18147
27	MT159713.2	100	18073	18147
27	MT192773.1	100	18072	18146
28	MT135041.1	100	1582	1508
28	MT106054.1	100	1582	1508
28	MT039887.1	100	1582	1508
28	MT192759.1	100	1555	1481
28	MT007544.1	100	1582	1508
28	MT159721.2	100	1582	1508
28	MT106053.1	100	1582	1508
28	MT163717.1	100	1576	1502
28	MT152824.1	100	1580	1506
28	MT049951.1	100	1582	1508
28	MT072688.1	100	1567	1493
28	MT184908.2	100	1582	1508
28	MT159709.2	100	1582	1508
28	MT118835.1	100	1582	1508
28	MT159710.2	100	1582	1508
28	MT159706.2	100	1582	1508
28	MN988713.1	100	1582	1508
28	MT066156.1	100	1582	1508
28	MT159708.2	100	1582	1508
28	MT123292.2	100	1582	1508
28	MT123291.2	100	1579	1505
28	MT159719.2	100	1582	1508
28	MT027063.1	100	1582	1508
28	MT159715.2	100	1582	1508
28	MT163719.1	100	1582	1508
28	MN985325.1	100	1582	1508
28	MT159717.2	100	1582	1508
28	MT159705.2	100	1582	1508
28	MT159714.2	100	1582	1508
28	MT050493.1	100	1562	1488
28	MT159720.2	100	1582	1508
28	MT163716.1	100	1582	1508
28	MT027064.1	100	1582	1508
28	MT184911.1	100	1582	1508
28	MT093571.1	100	1582	1508
28	MT020880.1	100	1582	1508
28	MT066176.1	100	1582	1508
28	MT159712.2	100	1582	1508
28	MT184909.2	100	1582	1508
28	MT192773.1	100	1581	1507
28	MT184912.1	100	1582	1508
28	MT159711.2	100	1582	1508
28	MT163718.1	100	1582	1508
28	MT106052.1	100	1582	1508
28	MT135042.1	100	1582	1508
28	MT093631.2	100	1569	1495
28	MT123290.1	100	1585	1511
28	MN994468.1	100	1582	1508
28	MT135043.1	100	1582	1508
28	MT039888.1	100	1582	1508
28	MT135044.1	100	1582	1508
28	MT066175.1	100	1582	1508
28	MT159707.2	100	1582	1508
28	MT184913.1	100	1582	1508
28	MT123293.2	100	1576	1502
28	MT192772.1	100	1582	1508
28	MT184907.2	100	1582	1508
28	MT159718.2	100	1582	1508
28	MT159713.2	100	1582	1508
28	MT159716.2	100	1567	1493
28	MT126808.1	100	1582	1508
28	MT044258.1	100	1558	1484
28	MT159722.2	100	1582	1508
28	MT044257.1	100	1582	1508
28	MT027062.1	100	1582	1508
28	MT012098.1	100	1569	1495
28	MT121215.1	100	1582	1508
28	MT184910.1	100	1582	1508
28	MN997409.1	100	1582	1508
28	MT192765.1	100	1575	1501
28	MT020881.1	100	1582	1508
29	MT184912.1	100	18073	18147
29	MT184907.2	100	18073	18147
29	MN985325.1	100	18073	18147
29	MT159710.2	100	18073	18147
29	MT184908.2	100	18073	18147
29	MN997409.1	100	18073	18147
29	MT121215.1	100	18073	18147
29	MT192773.1	100	18072	18146
29	MT184913.1	100	18073	18147
29	MT159717.2	100	18073	18147
29	MT159715.2	100	18073	18147
29	MN994467.1	100	18073	18147
29	MT159722.2	100	18073	18147
29	MT050493.1	100	18053	18127
29	MT159713.2	100	18073	18147
29	MT044258.1	100	18049	18123
29	MT118835.1	100	18073	18147
29	MT135043.1	100	18073	18147
29	MT012098.1	100	18060	18134
29	MT184911.1	100	18073	18147
[truncated: 7,779 more rows]
