# Supplementary material for: Metagenomic Next-Generation Sequencing in the Diagnosis of HHV-1 Reactivation in a Critically Ill COVID-19 Patient: A Case Report
Source: Front Med (Lausanne). 2021 Oct 4;8:715519. doi: 10.3389/fmed.2021.715519 (PMC8520926; doi:10.3389/fmed.2021.715519)
Supplement: Supplementary file 2 [file Table_2.XLSX]

## Sheet: SARS-CoV-2
Reads number	Reference	Identity	Start	End
1	MT027062.1	100	28405	28331
1	MT135042.1	100	28405	28331
1	MT007544.1	100	28405	28331
1	MT159709.2	100	28405	28331
1	MT159718.2	100	28405	28331
1	MN994467.1	100	28405	28331
1	MT121215.1	100	28405	28331
1	MT020881.1	100	28405	28331
1	MT159720.2	100	28405	28331
1	MT192772.1	100	28405	28331
1	MT135044.1	100	28405	28331
1	MT123292.2	100	28405	28331
1	MT159721.2	100	28405	28331
1	MT123290.1	100	28408	28334
1	MT135041.1	100	28405	28331
1	MT126808.1	100	28405	28331
1	MT049951.1	100	28405	28331
1	MT106053.1	100	28405	28331
1	MT184908.2	100	28405	28331
1	MT072688.1	100	28390	28316
1	MT039888.1	100	28405	28331
1	MN985325.1	100	28405	28331
1	MT159710.2	100	28405	28331
1	MT044257.1	100	28405	28331
1	MT123293.2	100	28399	28325
1	MT118835.1	100	28405	28331
1	MT159708.2	100	28405	28331
1	MN988713.1	100	28405	28331
1	MT159707.2	100	28405	28331
1	MT159716.2	100	28390	28316
1	MT093631.2	100	28392	28318
1	MT066156.1	100	28405	28331
1	MT159711.2	100	28405	28331
1	MT192759.1	100	28378	28304
1	MT012098.1	100	28389	28315
1	MN994468.1	100	28405	28331
1	MT106054.1	100	28405	28331
1	MT135043.1	100	28405	28331
1	MT192765.1	100	28398	28324
1	MT093571.1	100	28405	28331
1	MT159712.2	100	28405	28331
1	MT106052.1	100	28405	28331
1	MT123291.2	100	28402	28328
1	MT066176.1	100	28405	28331
1	MT152824.1	100	28403	28329
1	MT159713.2	100	28405	28331
1	MT163719.1	100	28405	28331
1	MT066175.1	100	28405	28331
1	MT163716.1	100	28405	28331
1	MT184910.1	100	28405	28331
1	MT159706.2	100	28405	28331
1	MT039887.1	100	28402	28328
1	MT159714.2	100	28405	28331
1	MT020880.1	100	28405	28331
1	MT184912.1	100	28405	28331
1	MT163717.1	100	28399	28325
1	MT159715.2	100	28405	28331
1	MT044258.1	100	28381	28307
1	MT192773.1	100	28404	28330
1	MT027064.1	100	28405	28331
1	MT184907.2	100	28405	28331
1	MN997409.1	100	28405	28331
1	MT163718.1	100	28405	28331
1	MT050493.1	100	28385	28311
1	MT027063.1	100	28405	28331
1	MT159719.2	100	28405	28331
1	MT159722.2	100	28405	28331
1	MT159705.2	100	28405	28331
1	MT184909.2	100	28405	28331
1	MT184913.1	98.67	28405	28331
2	MT066156.1	100	13541	13467
2	MT020881.1	100	13541	13467
2	MT159712.2	100	13541	13467
2	MT163718.1	100	13541	13467
2	MT184907.2	100	13541	13467
2	MT135041.1	100	13541	13467
2	MT192765.1	100	13534	13460
2	MT118835.1	100	13541	13467
2	MT027062.1	100	13541	13467
2	MT050493.1	100	13521	13447
2	MT159717.2	100	13541	13467
2	MT072688.1	100	13526	13452
2	MT184913.1	100	13541	13467
2	MT159716.2	100	13526	13452
2	MT007544.1	100	13541	13467
2	MT044257.1	100	13541	13467
2	MT159706.2	100	13541	13467
2	MT039887.1	100	13541	13467
2	MN994467.1	100	13541	13467
2	MT159722.2	100	13541	13467
2	MT184908.2	100	13541	13467
2	MT123293.2	100	13535	13461
2	MT027063.1	100	13541	13467
2	MT159713.2	100	13541	13467
2	MT159710.2	100	13541	13467
2	MT159718.2	100	13541	13467
2	MT192772.1	100	13541	13467
2	MT093571.1	100	13541	13467
2	MT027064.1	100	13541	13467
2	MT135044.1	100	13541	13467
2	MT066175.1	100	13541	13467
2	MT159711.2	100	13541	13467
2	MT184911.1	100	13541	13467
2	MT159721.2	100	13541	13467
2	MT159709.2	100	13541	13467
2	MT152824.1	100	13539	13465
2	MT066176.1	100	13541	13467
2	MN997409.1	100	13541	13467
2	MT159719.2	100	13541	13467
2	MT106053.1	100	13541	13467
2	MT126808.1	100	13541	13467
2	MT049951.1	100	13541	13467
2	MT044258.1	100	13517	13443
2	MT192773.1	100	13540	13466
2	MT184912.1	100	13541	13467
2	MT184909.2	100	13541	13467
2	MT163717.1	100	13535	13461
2	MT159720.2	100	13541	13467
2	MT123292.2	100	13541	13467
2	MT123291.2	100	13538	13464
2	MT020880.1	100	13541	13467
2	MN994468.1	100	13541	13467
2	MT093631.2	100	13528	13454
2	MT163719.1	100	13541	13467
2	MT121215.1	100	13541	13467
2	MT106052.1	100	13541	13467
2	MT159707.2	100	13541	13467
2	MT135043.1	100	13541	13467
2	MT039888.1	100	13541	13467
2	MT012098.1	100	13528	13454
2	MT159714.2	100	13541	13467
2	MN988713.1	100	13541	13467
2	MT123290.1	100	13544	13470
2	MT159705.2	100	13541	13467
2	MT159715.2	100	13541	13467
2	MT135042.1	100	13541	13467
2	MT192759.1	100	13514	13440
2	MT159708.2	100	13541	13467
2	MN985325.1	100	13541	13467
2	MT163716.1	100	13541	13467
2	MT106054.1	100	13541	13467
2	MT184910.1	100	13541	13467
3	MT184911.1	100	13541	13467
3	MT192759.1	100	13514	13440
3	MT159717.2	100	13541	13467
3	MT159716.2	100	13526	13452
3	MT126808.1	100	13541	13467
3	MT159706.2	100	13541	13467
3	MT044258.1	100	13517	13443
3	MT159707.2	100	13541	13467
3	MT163718.1	100	13541	13467
3	MN997409.1	100	13541	13467
3	MN994468.1	100	13541	13467
3	MT159718.2	100	13541	13467
3	MT163716.1	100	13541	13467
3	MT159709.2	100	13541	13467
3	MT123291.2	100	13538	13464
3	MT123293.2	100	13535	13461
3	MT118835.1	100	13541	13467
3	MT106054.1	100	13541	13467
3	MT123292.2	100	13541	13467
3	MT121215.1	100	13541	13467
3	MT184913.1	100	13541	13467
3	MT044257.1	100	13541	13467
3	MT159713.2	100	13541	13467
3	MT039887.1	100	13541	13467
3	MT027062.1	100	13541	13467
3	MT020881.1	100	13541	13467
3	MT072688.1	100	13526	13452
3	MT049951.1	100	13541	13467
3	MN988713.1	100	13541	13467
3	MT192765.1	100	13534	13460
3	MT152824.1	100	13539	13465
3	MT184909.2	100	13541	13467
3	MT163719.1	100	13541	13467
3	MT159720.2	100	13541	13467
3	MT163717.1	100	13535	13461
3	MT159705.2	100	13541	13467
3	MT135044.1	100	13541	13467
3	MT027064.1	100	13541	13467
3	MT066156.1	100	13541	13467
3	MT093571.1	100	13541	13467
3	MT012098.1	100	13528	13454
3	MT159715.2	100	13541	13467
3	MT192773.1	100	13540	13466
3	MT066175.1	100	13541	13467
3	MT159711.2	100	13541	13467
3	MN994467.1	100	13541	13467
3	MT093631.2	100	13528	13454
3	MN985325.1	100	13541	13467
3	MT184912.1	100	13541	13467
3	MT135041.1	100	13541	13467
3	MT123290.1	100	13544	13470
3	MT192772.1	100	13541	13467
3	MT159722.2	100	13541	13467
3	MT066176.1	100	13541	13467
3	MT184910.1	100	13541	13467
3	MT159714.2	100	13541	13467
3	MT050493.1	100	13521	13447
3	MT159721.2	100	13541	13467
3	MT135042.1	100	13541	13467
3	MT007544.1	100	13541	13467
3	MT184908.2	100	13541	13467
3	MT027063.1	100	13541	13467
3	MT159719.2	100	13541	13467
3	MT159710.2	100	13541	13467
3	MT159708.2	100	13541	13467
3	MT135043.1	100	13541	13467
3	MT106052.1	100	13541	13467
3	MT184907.2	100	13541	13467
3	MT020880.1	100	13541	13467
3	MT039888.1	100	13541	13467
3	MT159712.2	100	13541	13467
3	MT106053.1	100	13541	13467
4	MT152824.1	100	13540	13466
4	MT044258.1	100	13518	13444
4	MT020880.1	100	13542	13468
4	MT159716.2	100	13527	13453
4	MT093631.2	100	13529	13455
4	MT159719.2	100	13542	13468
4	MT044257.1	100	13542	13468
4	MT007544.1	100	13542	13468
4	MT135042.1	100	13542	13468
4	MT072688.1	100	13527	13453
4	MT123293.2	100	13536	13462
4	MT159721.2	100	13542	13468
4	MT184909.2	100	13542	13468
4	MT123292.2	100	13542	13468
4	MT039888.1	100	13542	13468
4	MT163718.1	100	13542	13468
4	MT184912.1	100	13542	13468
4	MT159711.2	100	13542	13468
4	MT159713.2	100	13542	13468
4	MT159710.2	100	13542	13468
4	MT118835.1	100	13542	13468
4	MT135041.1	100	13542	13468
4	MT159706.2	100	13542	13468
4	MT159705.2	100	13542	13468
4	MT159709.2	100	13542	13468
4	MT163719.1	100	13542	13468
4	MT159715.2	100	13542	13468
4	MT192773.1	100	13541	13467
4	MT020881.1	100	13542	13468
4	MN994468.1	100	13542	13468
4	MT184913.1	100	13542	13468
4	MT184908.2	100	13542	13468
4	MT135044.1	100	13542	13468
4	MT027062.1	100	13542	13468
4	MT066176.1	100	13542	13468
4	MT184910.1	100	13542	13468
4	MT159712.2	100	13542	13468
4	MT192759.1	100	13515	13441
4	MT121215.1	100	13542	13468
4	MT039887.1	100	13542	13468
4	MT192765.1	100	13535	13461
4	MT093571.1	100	13542	13468
4	MT050493.1	100	13522	13448
4	MT159708.2	100	13542	13468
4	MT049951.1	100	13542	13468
4	MT027063.1	100	13542	13468
4	MT184911.1	100	13542	13468
4	MT159722.2	100	13542	13468
4	MT135043.1	100	13542	13468
4	MT123290.1	100	13545	13471
4	MT126808.1	100	13542	13468
4	MT163716.1	100	13542	13468
4	MT159707.2	100	13542	13468
4	MT159720.2	100	13542	13468
4	MT066156.1	100	13542	13468
4	MT106054.1	100	13542	13468
4	MN988713.1	100	13542	13468
4	MT159714.2	100	13542	13468
4	MT123291.2	100	13539	13465
4	MT106053.1	100	13542	13468
4	MT159718.2	100	13542	13468
4	MT012098.1	100	13529	13455
4	MT192772.1	100	13542	13468
4	MN997409.1	100	13542	13468
4	MN994467.1	100	13542	13468
4	MT163717.1	100	13536	13462
4	MT106052.1	100	13542	13468
4	MT159717.2	100	13542	13468
4	MT066175.1	100	13542	13468
4	MN985325.1	100	13542	13468
4	MT027064.1	100	13542	13468
4	MT184907.2	100	13542	13468
5	MT163716.1	100	13540	13466
5	MT192772.1	100	13540	13466
5	MT039887.1	100	13540	13466
5	MT123290.1	100	13543	13469
5	MT007544.1	100	13540	13466
5	MT123291.2	100	13537	13463
5	MT159709.2	100	13540	13466
5	MT159715.2	100	13540	13466
5	MT184911.1	100	13540	13466
5	MT159714.2	100	13540	13466
5	MT135041.1	100	13540	13466
5	MT159712.2	100	13540	13466
5	MT012098.1	100	13527	13453
5	MN988713.1	100	13540	13466
5	MN985325.1	100	13540	13466
5	MT159718.2	100	13540	13466
5	MT118835.1	100	13540	13466
5	MT106054.1	100	13540	13466
5	MT159720.2	100	13540	13466
5	MT184907.2	100	13540	13466
5	MT123293.2	100	13534	13460
5	MT159716.2	100	13525	13451
5	MT163718.1	100	13540	13466
5	MT184908.2	100	13540	13466
5	MT106053.1	100	13540	13466
5	MT184909.2	100	13540	13466
5	MT123292.2	100	13540	13466
5	MT192773.1	100	13539	13465
5	MT159710.2	100	13540	13466
5	MT192759.1	100	13513	13439
5	MT027063.1	100	13540	13466
5	MT066175.1	100	13540	13466
5	MT184913.1	100	13540	13466
5	MT049951.1	100	13540	13466
5	MT135042.1	100	13540	13466
5	MN994468.1	100	13540	13466
5	MT192765.1	100	13533	13459
5	MT027062.1	100	13540	13466
5	MT159708.2	100	13540	13466
5	MT135043.1	100	13540	13466
5	MT050493.1	100	13520	13446
5	MT066156.1	100	13540	13466
5	MT106052.1	100	13540	13466
5	MT159713.2	100	13540	13466
5	MT020880.1	100	13540	13466
5	MT184910.1	100	13540	13466
5	MT135044.1	100	13540	13466
5	MT163717.1	100	13534	13460
5	MT159719.2	100	13540	13466
5	MT093571.1	100	13540	13466
5	MT159707.2	100	13540	13466
5	MN994467.1	100	13540	13466
5	MT066176.1	100	13540	13466
5	MT159721.2	100	13540	13466
5	MT159706.2	100	13540	13466
5	MT121215.1	100	13540	13466
5	MT152824.1	100	13538	13464
5	MT159711.2	100	13540	13466
5	MT159722.2	100	13540	13466
5	MT159705.2	100	13540	13466
5	MT093631.2	100	13527	13453
5	MT184912.1	100	13540	13466
5	MT163719.1	100	13540	13466
5	MT044258.1	100	13516	13442
5	MT044257.1	100	13540	13466
5	MT039888.1	100	13540	13466
5	MT020881.1	100	13540	13466
5	MT027064.1	100	13540	13466
5	MN997409.1	100	13540	13466
5	MT126808.1	100	13540	13466
5	MT159717.2	100	13540	13466
5	MT072688.1	100	13525	13451
6	MT192765.1	100	13533	13459
6	MT159711.2	100	13540	13466
6	MN994468.1	100	13540	13466
6	MN985325.1	100	13540	13466
6	MT050493.1	100	13520	13446
6	MT039888.1	100	13540	13466
6	MT192772.1	100	13540	13466
6	MT163716.1	100	13540	13466
6	MT159720.2	100	13540	13466
6	MT093571.1	100	13540	13466
6	MT012098.1	100	13527	13453
6	MT152824.1	100	13538	13464
6	MT027063.1	100	13540	13466
6	MT159721.2	100	13540	13466
6	MT159715.2	100	13540	13466
6	MT020881.1	100	13540	13466
6	MT159707.2	100	13540	13466
6	MT163719.1	100	13540	13466
6	MT159719.2	100	13540	13466
6	MT123293.2	100	13534	13460
6	MT163717.1	100	13534	13460
6	MT039887.1	100	13540	13466
6	MT184913.1	100	13540	13466
6	MT121215.1	100	13540	13466
6	MT118835.1	100	13540	13466
6	MT106053.1	100	13540	13466
6	MT159705.2	100	13540	13466
6	MT106052.1	100	13540	13466
6	MT159722.2	100	13540	13466
6	MT007544.1	100	13540	13466
6	MN988713.1	100	13540	13466
6	MT159718.2	100	13540	13466
6	MT123290.1	100	13543	13469
6	MT049951.1	100	13540	13466
6	MT159710.2	100	13540	13466
6	MT159708.2	100	13540	13466
6	MT123292.2	100	13540	13466
6	MT066176.1	100	13540	13466
6	MT135043.1	100	13540	13466
6	MT184908.2	100	13540	13466
6	MT123291.2	100	13537	13463
6	MT044257.1	100	13540	13466
6	MT027062.1	100	13540	13466
6	MT159716.2	100	13525	13451
6	MT159713.2	100	13540	13466
6	MT135041.1	100	13540	13466
6	MT184910.1	100	13540	13466
6	MT163718.1	100	13540	13466
6	MT159706.2	100	13540	13466
6	MT066156.1	100	13540	13466
6	MT159717.2	100	13540	13466
6	MT126808.1	100	13540	13466
6	MT106054.1	100	13540	13466
6	MT044258.1	100	13516	13442
6	MT159712.2	100	13540	13466
6	MT184912.1	100	13540	13466
6	MT159709.2	100	13540	13466
6	MT184907.2	100	13540	13466
6	MN994467.1	100	13540	13466
6	MT135044.1	100	13540	13466
6	MT192773.1	100	13539	13465
6	MT184909.2	100	13540	13466
6	MT135042.1	100	13540	13466
6	MT093631.2	100	13527	13453
6	MT066175.1	100	13540	13466
6	MT027064.1	100	13540	13466
6	MT020880.1	100	13540	13466
6	MN997409.1	100	13540	13466
6	MT072688.1	100	13525	13451
6	MT184911.1	100	13540	13466
6	MT192759.1	100	13513	13439
6	MT159714.2	100	13540	13466
7	MT126808.1	100	13541	13467
7	MT163719.1	100	13541	13467
7	MT007544.1	100	13541	13467
7	MT049951.1	100	13541	13467
7	MT027063.1	100	13541	13467
7	MT027062.1	100	13541	13467
7	MT159721.2	100	13541	13467
7	MT106053.1	100	13541	13467
7	MT012098.1	100	13528	13454
7	MT159708.2	100	13541	13467
7	MT123291.2	100	13538	13464
7	MT044258.1	100	13517	13443
7	MT184907.2	100	13541	13467
7	MN994467.1	100	13541	13467
7	MT072688.1	100	13526	13452
7	MT135043.1	100	13541	13467
7	MT159705.2	100	13541	13467
7	MT123293.2	100	13535	13461
7	MT184908.2	100	13541	13467
7	MT106054.1	100	13541	13467
7	MT159710.2	100	13541	13467
7	MT039888.1	100	13541	13467
7	MT159713.2	100	13541	13467
7	MT159719.2	100	13541	13467
7	MT159715.2	100	13541	13467
7	MT159709.2	100	13541	13467
7	MT020881.1	100	13541	13467
7	MT106052.1	100	13541	13467
7	MN985325.1	100	13541	13467
7	MT093571.1	100	13541	13467
7	MT135044.1	100	13541	13467
7	MT192772.1	100	13541	13467
7	MT135042.1	100	13541	13467
7	MT159720.2	100	13541	13467
7	MT184912.1	100	13541	13467
7	MT159712.2	100	13541	13467
7	MT159722.2	100	13541	13467
7	MT192759.1	100	13514	13440
7	MT159707.2	100	13541	13467
7	MT152824.1	100	13539	13465
7	MT066176.1	100	13541	13467
7	MT039887.1	100	13541	13467
7	MT163716.1	100	13541	13467
7	MT159716.2	100	13526	13452
7	MT159706.2	100	13541	13467
7	MT192765.1	100	13534	13460
7	MT184909.2	100	13541	13467
7	MT020880.1	100	13541	13467
7	MT050493.1	100	13521	13447
7	MT027064.1	100	13541	13467
7	MT163717.1	100	13535	13461
7	MT159718.2	100	13541	13467
7	MT044257.1	100	13541	13467
7	MT066175.1	100	13541	13467
7	MN988713.1	100	13541	13467
7	MT123292.2	100	13541	13467
7	MT093631.2	100	13528	13454
7	MN994468.1	100	13541	13467
7	MT192773.1	100	13540	13466
7	MT159714.2	100	13541	13467
7	MN997409.1	100	13541	13467
7	MT159717.2	100	13541	13467
7	MT135041.1	100	13541	13467
7	MT118835.1	100	13541	13467
7	MT066156.1	100	13541	13467
7	MT121215.1	100	13541	13467
7	MT184911.1	100	13541	13467
7	MT184910.1	100	13541	13467
7	MT184913.1	100	13541	13467
7	MT163718.1	100	13541	13467
7	MT159711.2	100	13541	13467
7	MT123290.1	100	13544	13470
8	MN997409.1	100	185	259
8	MT159713.2	100	185	259
8	MT027063.1	100	185	259
8	MT163718.1	100	185	259
8	MT135044.1	100	185	259
8	MT027062.1	100	185	259
8	MT192773.1	100	184	258
8	MT159718.2	100	185	259
8	MT159711.2	100	185	259
8	MT159721.2	100	185	259
8	MT192759.1	100	158	232
8	MT184911.1	100	185	259
8	MT007544.1	100	185	259
8	MT184907.2	100	185	259
8	MT159712.2	100	185	259
8	MT126808.1	100	185	259
8	MT050493.1	100	165	239
8	MT184909.2	100	185	259
8	MT159719.2	100	185	259
8	MT135041.1	100	185	259
8	MT159708.2	100	185	259
8	MT159715.2	100	185	259
8	MT121215.1	100	185	259
8	MT159714.2	100	185	259
8	MT039887.1	100	185	259
8	MT159716.2	100	185	259
8	MT159705.2	100	185	259
8	MT159706.2	100	185	259
8	MT163719.1	100	185	259
8	MN994468.1	100	185	259
8	MT152824.1	100	183	257
8	MT159720.2	100	185	259
8	MT106053.1	100	185	259
8	MT123293.2	100	179	253
8	MT020881.1	100	185	259
8	MT020880.1	100	185	259
8	MT123291.2	100	182	256
8	MT159722.2	100	185	259
8	MT192772.1	100	185	259
8	MT123292.2	100	185	259
8	MT123290.1	100	188	262
8	MT159707.2	100	185	259
8	MT159710.2	100	185	259
8	MT118835.1	100	185	259
8	MT066156.1	100	185	259
8	MT106052.1	100	185	259
8	MT184912.1	100	185	259
8	MT163716.1	100	185	259
8	MT093571.1	100	185	259
8	MT135043.1	100	185	259
8	MT044257.1	100	185	259
8	MN994467.1	100	185	259
8	MT159709.2	100	185	259
8	MT027064.1	100	185	259
8	MT039888.1	100	185	259
8	MT044258.1	100	185	259
8	MN988713.1	100	185	259
8	MN985325.1	100	185	259
8	MT066176.1	100	185	259
8	MT184913.1	100	185	259
8	MT163717.1	100	179	253
8	MT072688.1	100	170	244
8	MT135042.1	100	185	259
8	MT066175.1	100	185	259
8	MT049951.1	100	185	259
8	MT159717.2	100	185	259
8	MT012098.1	100	172	246
8	MT106054.1	100	185	259
8	MT184910.1	98.67	185	259
8	MT192765.1	98.67	178	252
8	MT093631.2	98.67	172	246
8	MT184908.2	98.67	185	259
9	MN988713.1	100	13540	13466
9	MT121215.1	100	13540	13466
9	MT184910.1	100	13540	13466
9	MT192772.1	100	13540	13466
9	MT159718.2	100	13540	13466
9	MT159715.2	100	13540	13466
9	MT159711.2	100	13540	13466
9	MT123293.2	100	13534	13460
9	MN994468.1	100	13540	13466
9	MN985325.1	100	13540	13466
9	MT050493.1	100	13520	13446
9	MT020880.1	100	13540	13466
9	MT123291.2	100	13537	13463
9	MT027064.1	100	13540	13466
9	MT123292.2	100	13540	13466
9	MT152824.1	100	13538	13464
9	MT027062.1	100	13540	13466
9	MT184913.1	100	13540	13466
9	MT159713.2	100	13540	13466
9	MN994467.1	100	13540	13466
9	MT159709.2	100	13540	13466
9	MT012098.1	100	13527	13453
9	MT106053.1	100	13540	13466
9	MT039887.1	100	13540	13466
9	MT159712.2	100	13540	13466
9	MT159707.2	100	13540	13466
9	MT159717.2	100	13540	13466
9	MT135042.1	100	13540	13466
9	MT159708.2	100	13540	13466
9	MT135044.1	100	13540	13466
9	MT184908.2	100	13540	13466
9	MT184912.1	100	13540	13466
9	MN997409.1	100	13540	13466
9	MT159722.2	100	13540	13466
9	MT184909.2	100	13540	13466
9	MT159705.2	100	13540	13466
9	MT118835.1	100	13540	13466
9	MT106054.1	100	13540	13466
9	MT007544.1	100	13540	13466
9	MT135043.1	100	13540	13466
9	MT163716.1	100	13540	13466
9	MT044258.1	100	13516	13442
9	MT044257.1	100	13540	13466
9	MT192765.1	100	13533	13459
9	MT163719.1	100	13540	13466
9	MT159710.2	100	13540	13466
9	MT093571.1	100	13540	13466
9	MT020881.1	100	13540	13466
9	MT066156.1	100	13540	13466
9	MT066176.1	100	13540	13466
9	MT066175.1	100	13540	13466
9	MT072688.1	100	13525	13451
9	MT159714.2	100	13540	13466
9	MT135041.1	100	13540	13466
9	MT027063.1	100	13540	13466
9	MT159719.2	100	13540	13466
9	MT192773.1	100	13539	13465
9	MT159721.2	100	13540	13466
9	MT159716.2	100	13525	13451
9	MT159706.2	100	13540	13466
9	MT039888.1	100	13540	13466
9	MT184911.1	100	13540	13466
9	MT163717.1	100	13534	13460
9	MT159720.2	100	13540	13466
9	MT123290.1	100	13543	13469
9	MT049951.1	100	13540	13466
9	MT106052.1	100	13540	13466
9	MT093631.2	100	13527	13453
9	MT126808.1	100	13540	13466
9	MT184907.2	100	13540	13466
9	MT163718.1	100	13540	13466
9	MT192759.1	100	13513	13439
10	MT192759.1	100	13514	13440
10	MT159719.2	100	13541	13467
10	MT159710.2	100	13541	13467
10	MT027064.1	100	13541	13467
10	MT163717.1	100	13535	13461
10	MT106053.1	100	13541	13467
10	MT159716.2	100	13526	13452
10	MT159715.2	100	13541	13467
10	MT159705.2	100	13541	13467
10	MT135043.1	100	13541	13467
10	MT159708.2	100	13541	13467
10	MT126808.1	100	13541	13467
10	MT184910.1	100	13541	13467
10	MT049951.1	100	13541	13467
10	MN994468.1	100	13541	13467
10	MT159714.2	100	13541	13467
10	MT044258.1	100	13517	13443
10	MT020880.1	100	13541	13467
10	MT184909.2	100	13541	13467
10	MT159711.2	100	13541	13467
10	MN985325.1	100	13541	13467
10	MT159722.2	100	13541	13467
10	MT093631.2	100	13528	13454
10	MT027062.1	100	13541	13467
10	MT066156.1	100	13541	13467
10	MT159721.2	100	13541	13467
10	MT050493.1	100	13521	13447
10	MT066176.1	100	13541	13467
10	MT106054.1	100	13541	13467
10	MT163718.1	100	13541	13467
10	MT039888.1	100	13541	13467
10	MT072688.1	100	13526	13452
10	MT135042.1	100	13541	13467
10	MT066175.1	100	13541	13467
10	MT159707.2	100	13541	13467
10	MN997409.1	100	13541	13467
10	MT184908.2	100	13541	13467
10	MT123290.1	100	13544	13470
10	MT159706.2	100	13541	13467
10	MT152824.1	100	13539	13465
10	MT184913.1	100	13541	13467
10	MT106052.1	100	13541	13467
10	MT123292.2	100	13541	13467
10	MT044257.1	100	13541	13467
10	MT192773.1	100	13540	13466
10	MT118835.1	100	13541	13467
10	MT123293.2	100	13535	13461
10	MT093571.1	100	13541	13467
10	MT039887.1	100	13541	13467
10	MT027063.1	100	13541	13467
10	MT159718.2	100	13541	13467
10	MT159720.2	100	13541	13467
10	MT163716.1	100	13541	13467
10	MT007544.1	100	13541	13467
10	MT135041.1	100	13541	13467
10	MN994467.1	100	13541	13467
10	MN988713.1	100	13541	13467
10	MT159713.2	100	13541	13467
10	MT121215.1	100	13541	13467
10	MT184911.1	100	13541	13467
10	MT184912.1	100	13541	13467
10	MT159712.2	100	13541	13467
10	MT192765.1	100	13534	13460
10	MT020881.1	100	13541	13467
10	MT135044.1	100	13541	13467
10	MT163719.1	100	13541	13467
10	MT159709.2	100	13541	13467
10	MT159717.2	100	13541	13467
10	MT184907.2	100	13541	13467
10	MT123291.2	100	13538	13464
10	MT012098.1	100	13528	13454
10	MT192772.1	100	13541	13467
11	MT159714.2	100	13541	13467
11	MT159719.2	100	13541	13467
11	MT020881.1	100	13541	13467
11	MT066176.1	100	13541	13467
11	MT106054.1	100	13541	13467
11	MT044257.1	100	13541	13467
11	MT163718.1	100	13541	13467
11	MT121215.1	100	13541	13467
11	MT066175.1	100	13541	13467
11	MT126808.1	100	13541	13467
11	MT135042.1	100	13541	13467
11	MT184911.1	100	13541	13467
11	MT159706.2	100	13541	13467
11	MT184908.2	100	13541	13467
11	MT093631.2	100	13528	13454
11	MN994467.1	100	13541	13467
11	MN997409.1	100	13541	13467
11	MT049951.1	100	13541	13467
11	MT159705.2	100	13541	13467
11	MT159718.2	100	13541	13467
11	MT118835.1	100	13541	13467
11	MT039887.1	100	13541	13467
11	MT184909.2	100	13541	13467
11	MN994468.1	100	13541	13467
11	MT159710.2	100	13541	13467
11	MT012098.1	100	13528	13454
11	MT192773.1	100	13540	13466
11	MT123290.1	100	13544	13470
11	MT072688.1	100	13526	13452
11	MT152824.1	100	13539	13465
11	MT159713.2	100	13541	13467
11	MT123291.2	100	13538	13464
11	MT027063.1	100	13541	13467
11	MT159715.2	100	13541	13467
11	MT135041.1	100	13541	13467
11	MT163717.1	100	13535	13461
11	MT184913.1	100	13541	13467
11	MT093571.1	100	13541	13467
11	MT159708.2	100	13541	13467
11	MT184907.2	100	13541	13467
11	MT184912.1	100	13541	13467
11	MT050493.1	100	13521	13447
11	MN988713.1	100	13541	13467
11	MT159716.2	100	13526	13452
11	MT192759.1	100	13514	13440
11	MT163716.1	100	13541	13467
11	MT123293.2	100	13535	13461
11	MT192765.1	100	13534	13460
11	MN985325.1	100	13541	13467
11	MT066156.1	100	13541	13467
11	MT027064.1	100	13541	13467
11	MT159721.2	100	13541	13467
11	MT159712.2	100	13541	13467
11	MT159709.2	100	13541	13467
11	MT159717.2	100	13541	13467
11	MT184910.1	100	13541	13467
11	MT159707.2	100	13541	13467
11	MT020880.1	100	13541	13467
11	MT159722.2	100	13541	13467
11	MT007544.1	100	13541	13467
11	MT039888.1	100	13541	13467
11	MT159711.2	100	13541	13467
11	MT106053.1	100	13541	13467
11	MT027062.1	100	13541	13467
11	MT163719.1	100	13541	13467
11	MT135043.1	100	13541	13467
11	MT123292.2	100	13541	13467
11	MT044258.1	100	13517	13443
11	MT135044.1	100	13541	13467
11	MT159720.2	100	13541	13467
11	MT106052.1	100	13541	13467
11	MT192772.1	100	13541	13467
12	MT159719.2	100	13540	13466
12	MT192773.1	100	13539	13465
12	MT066176.1	100	13540	13466
12	MT135041.1	100	13540	13466
12	MT159722.2	100	13540	13466
12	MT184911.1	100	13540	13466
12	MT159717.2	100	13540	13466
12	MT027064.1	100	13540	13466
12	MN988713.1	100	13540	13466
12	MT184912.1	100	13540	13466
12	MT159709.2	100	13540	13466
12	MT118835.1	100	13540	13466
12	MT066156.1	100	13540	13466
12	MN994468.1	100	13540	13466
12	MT135042.1	100	13540	13466
12	MT159720.2	100	13540	13466
12	MT159715.2	100	13540	13466
12	MT123290.1	100	13543	13469
12	MT159713.2	100	13540	13466
12	MT121215.1	100	13540	13466
12	MT066175.1	100	13540	13466
12	MN985325.1	100	13540	13466
12	MT106052.1	100	13540	13466
12	MT163717.1	100	13534	13460
12	MT159708.2	100	13540	13466
12	MT039887.1	100	13540	13466
12	MT007544.1	100	13540	13466
12	MT050493.1	100	13520	13446
12	MT123292.2	100	13540	13466
12	MT044258.1	100	13516	13442
12	MT184909.2	100	13540	13466
12	MT192759.1	100	13513	13439
12	MT135044.1	100	13540	13466
12	MT135043.1	100	13540	13466
12	MT020881.1	100	13540	13466
12	MN994467.1	100	13540	13466
12	MT123293.2	100	13534	13460
12	MT159706.2	100	13540	13466
12	MT106053.1	100	13540	13466
12	MT093631.2	100	13527	13453
12	MT159721.2	100	13540	13466
12	MT184907.2	100	13540	13466
12	MT159712.2	100	13540	13466
12	MT020880.1	100	13540	13466
12	MT184910.1	100	13540	13466
12	MT163719.1	100	13540	13466
12	MT159718.2	100	13540	13466
12	MT159711.2	100	13540	13466
12	MT159714.2	100	13540	13466
12	MT093571.1	100	13540	13466
12	MT027063.1	100	13540	13466
12	MT192765.1	100	13533	13459
12	MT184913.1	100	13540	13466
12	MT159707.2	100	13540	13466
12	MT159716.2	100	13525	13451
12	MT072688.1	100	13525	13451
12	MT044257.1	100	13540	13466
12	MT027062.1	100	13540	13466
12	MT126808.1	100	13540	13466
12	MT163716.1	100	13540	13466
12	MT152824.1	100	13538	13464
12	MT012098.1	100	13527	13453
12	MT123291.2	100	13537	13463
12	MT159710.2	100	13540	13466
12	MN997409.1	100	13540	13466
12	MT159705.2	100	13540	13466
12	MT163718.1	100	13540	13466
12	MT184908.2	100	13540	13466
12	MT049951.1	100	13540	13466
12	MT039888.1	100	13540	13466
12	MT106054.1	100	13540	13466
12	MT192772.1	100	13540	13466
13	MT012098.1	100	13527	13453
13	MT163717.1	100	13534	13460
13	MT118835.1	100	13540	13466
13	MT159712.2	100	13540	13466
13	MT123293.2	100	13534	13460
13	MT106054.1	100	13540	13466
13	MT159705.2	100	13540	13466
13	MT159709.2	100	13540	13466
13	MT135042.1	100	13540	13466
13	MT066156.1	100	13540	13466
13	MT121215.1	100	13540	13466
13	MT020881.1	100	13540	13466
13	MT039888.1	100	13540	13466
13	MT163716.1	100	13540	13466
13	MT039887.1	100	13540	13466
13	MT135043.1	100	13540	13466
13	MT192773.1	100	13539	13465
13	MT159715.2	100	13540	13466
13	MT152824.1	100	13538	13464
13	MT126808.1	100	13540	13466
13	MT027064.1	100	13540	13466
13	MT135041.1	100	13540	13466
13	MN994468.1	100	13540	13466
13	MT184913.1	100	13540	13466
13	MT159722.2	100	13540	13466
13	MT184911.1	100	13540	13466
13	MT159714.2	100	13540	13466
13	MT044258.1	100	13516	13442
13	MT027063.1	100	13540	13466
13	MT007544.1	100	13540	13466
13	MT159710.2	100	13540	13466
13	MT159708.2	100	13540	13466
13	MT066175.1	100	13540	13466
13	MT184909.2	100	13540	13466
13	MT192772.1	100	13540	13466
13	MT159720.2	100	13540	13466
13	MT044257.1	100	13540	13466
13	MN997409.1	100	13540	13466
13	MT027062.1	100	13540	13466
13	MT123292.2	100	13540	13466
13	MT184912.1	100	13540	13466
13	MT184908.2	100	13540	13466
13	MT135044.1	100	13540	13466
13	MT072688.1	100	13525	13451
13	MT106053.1	100	13540	13466
13	MT159707.2	100	13540	13466
13	MT066176.1	100	13540	13466
13	MT159719.2	100	13540	13466
13	MT159717.2	100	13540	13466
13	MT159706.2	100	13540	13466
13	MT159718.2	100	13540	13466
13	MN994467.1	100	13540	13466
13	MT184907.2	100	13540	13466
13	MT159716.2	100	13525	13451
13	MT106052.1	100	13540	13466
13	MT159721.2	100	13540	13466
13	MT093631.2	100	13527	13453
13	MN988713.1	100	13540	13466
13	MT159713.2	100	13540	13466
13	MT049951.1	100	13540	13466
13	MN985325.1	100	13540	13466
13	MT163719.1	100	13540	13466
13	MT163718.1	100	13540	13466
13	MT093571.1	100	13540	13466
13	MT192765.1	100	13533	13459
13	MT050493.1	100	13520	13446
13	MT184910.1	100	13540	13466
13	MT123291.2	100	13537	13463
13	MT020880.1	100	13540	13466
13	MT159711.2	100	13540	13466
13	MT123290.1	100	13543	13469
13	MT192759.1	100	13513	13439
14	MT159717.2	100	13541	13467
14	MT123290.1	100	13544	13470
14	MT066156.1	100	13541	13467
14	MT159721.2	100	13541	13467
14	MT159708.2	100	13541	13467
14	MT192773.1	100	13540	13466
14	MT027062.1	100	13541	13467
14	MT135041.1	100	13541	13467
14	MT044258.1	100	13517	13443
14	MT159709.2	100	13541	13467
14	MT123292.2	100	13541	13467
14	MT159710.2	100	13541	13467
14	MT123291.2	100	13538	13464
14	MT184907.2	100	13541	13467
14	MN994467.1	100	13541	13467
14	MT159713.2	100	13541	13467
14	MT106052.1	100	13541	13467
14	MT184913.1	100	13541	13467
14	MT135043.1	100	13541	13467
14	MT027063.1	100	13541	13467
14	MT020881.1	100	13541	13467
14	MT093571.1	100	13541	13467
14	MT027064.1	100	13541	13467
14	MN988713.1	100	13541	13467
14	MT044257.1	100	13541	13467
14	MT159715.2	100	13541	13467
14	MT050493.1	100	13521	13447
14	MT159706.2	100	13541	13467
14	MT184908.2	100	13541	13467
14	MT093631.2	100	13528	13454
14	MT118835.1	100	13541	13467
14	MT020880.1	100	13541	13467
14	MT192759.1	100	13514	13440
14	MT184909.2	100	13541	13467
14	MT159712.2	100	13541	13467
14	MN994468.1	100	13541	13467
14	MT184911.1	100	13541	13467
14	MN985325.1	100	13541	13467
14	MT135042.1	100	13541	13467
14	MT163719.1	100	13541	13467
14	MT163718.1	100	13541	13467
14	MT159711.2	100	13541	13467
14	MT192772.1	100	13541	13467
14	MT159714.2	100	13541	13467
14	MT121215.1	100	13541	13467
14	MT106053.1	100	13541	13467
14	MT106054.1	100	13541	13467
14	MT007544.1	100	13541	13467
14	MT159707.2	100	13541	13467
14	MT039887.1	100	13541	13467
14	MT072688.1	100	13526	13452
14	MT159720.2	100	13541	13467
14	MT163717.1	100	13535	13461
14	MT126808.1	100	13541	13467
14	MT012098.1	100	13528	13454
14	MT184910.1	100	13541	13467
14	MT066175.1	100	13541	13467
14	MT066176.1	100	13541	13467
14	MT049951.1	100	13541	13467
14	MT192765.1	100	13534	13460
14	MT159719.2	100	13541	13467
14	MT159705.2	100	13541	13467
14	MT123293.2	100	13535	13461
14	MT135044.1	100	13541	13467
14	MT039888.1	100	13541	13467
14	MT152824.1	100	13539	13465
14	MN997409.1	100	13541	13467
14	MT159716.2	100	13526	13452
14	MT163716.1	100	13541	13467
14	MT159718.2	100	13541	13467
14	MT159722.2	100	13541	13467
14	MT184912.1	100	13541	13467
15	MT159716.2	100	13526	13452
15	MT020881.1	100	13541	13467
15	MT027063.1	100	13541	13467
15	MT184910.1	100	13541	13467
15	MT184912.1	100	13541	13467
15	MT184909.2	100	13541	13467
15	MT163717.1	100	13535	13461
15	MT135041.1	100	13541	13467
15	MT159706.2	100	13541	13467
15	MT007544.1	100	13541	13467
15	MT184911.1	100	13541	13467
15	MT066176.1	100	13541	13467
15	MT159708.2	100	13541	13467
15	MT152824.1	100	13539	13465
15	MN994467.1	100	13541	13467
15	MT121215.1	100	13541	13467
15	MT159718.2	100	13541	13467
15	MT123291.2	100	13538	13464
15	MT106052.1	100	13541	13467
15	MN988713.1	100	13541	13467
15	MT106054.1	100	13541	13467
15	MT192765.1	100	13534	13460
15	MT184913.1	100	13541	13467
15	MT184908.2	100	13541	13467
15	MT159715.2	100	13541	13467
15	MT159722.2	100	13541	13467
15	MT192772.1	100	13541	13467
15	MT159705.2	100	13541	13467
15	MT093571.1	100	13541	13467
15	MT066175.1	100	13541	13467
15	MT126808.1	100	13541	13467
15	MT159710.2	100	13541	13467
15	MT163719.1	100	13541	13467
15	MT159719.2	100	13541	13467
15	MT044257.1	100	13541	13467
15	MT093631.2	100	13528	13454
15	MT135044.1	100	13541	13467
15	MT159707.2	100	13541	13467
15	MT050493.1	100	13521	13447
15	MT027062.1	100	13541	13467
15	MT192773.1	100	13540	13466
15	MT044258.1	100	13517	13443
15	MT039888.1	100	13541	13467
15	MT159714.2	100	13541	13467
15	MN985325.1	100	13541	13467
15	MT027064.1	100	13541	13467
15	MT192759.1	100	13514	13440
15	MT159720.2	100	13541	13467
15	MT123292.2	100	13541	13467
15	MT123293.2	100	13535	13461
15	MT184907.2	100	13541	13467
15	MT123290.1	100	13544	13470
15	MT106053.1	100	13541	13467
15	MT039887.1	100	13541	13467
15	MT072688.1	100	13526	13452
15	MT135043.1	100	13541	13467
15	MT020880.1	100	13541	13467
15	MT163716.1	100	13541	13467
15	MT049951.1	100	13541	13467
15	MT012098.1	100	13528	13454
15	MT159713.2	100	13541	13467
15	MT159717.2	100	13541	13467
15	MT159711.2	100	13541	13467
15	MT135042.1	100	13541	13467
15	MT163718.1	100	13541	13467
15	MT159712.2	100	13541	13467
15	MT159709.2	100	13541	13467
15	MT118835.1	100	13541	13467
15	MN994468.1	100	13541	13467
15	MT066156.1	100	13541	13467
15	MN997409.1	100	13541	13467
15	MT159721.2	100	13541	13467
16	MT159719.2	100	13541	13467
16	MT159715.2	100	13541	13467
16	MT007544.1	100	13541	13467
16	MT066176.1	100	13541	13467
16	MT159718.2	100	13541	13467
16	MT123293.2	100	13535	13461
16	MT163719.1	100	13541	13467
16	MN988713.1	100	13541	13467
16	MT184911.1	100	13541	13467
16	MT163716.1	100	13541	13467
16	MT159713.2	100	13541	13467
16	MT159705.2	100	13541	13467
16	MT072688.1	100	13526	13452
16	MT184910.1	100	13541	13467
16	MT192759.1	100	13514	13440
16	MT159714.2	100	13541	13467
16	MT163717.1	100	13535	13461
16	MT152824.1	100	13539	13465
16	MT184908.2	100	13541	13467
16	MT106053.1	100	13541	13467
16	MN985325.1	100	13541	13467
16	MT159706.2	100	13541	13467
16	MT192772.1	100	13541	13467
16	MT027062.1	100	13541	13467
16	MT066156.1	100	13541	13467
16	MT027064.1	100	13541	13467
16	MT159717.2	100	13541	13467
16	MT044257.1	100	13541	13467
16	MT020881.1	100	13541	13467
16	MT159721.2	100	13541	13467
16	MT135042.1	100	13541	13467
16	MT123291.2	100	13538	13464
16	MN994468.1	100	13541	13467
16	MT121215.1	100	13541	13467
16	MT192765.1	100	13534	13460
16	MT159711.2	100	13541	13467
16	MT039887.1	100	13541	13467
16	MT135044.1	100	13541	13467
16	MT135043.1	100	13541	13467
16	MT159716.2	100	13526	13452
16	MT159712.2	100	13541	13467
16	MT106054.1	100	13541	13467
16	MT027063.1	100	13541	13467
16	MT184912.1	100	13541	13467
16	MT159707.2	100	13541	13467
16	MT135041.1	100	13541	13467
16	MT123292.2	100	13541	13467
16	MN994467.1	100	13541	13467
16	MT039888.1	100	13541	13467
16	MT184907.2	100	13541	13467
16	MT123290.1	100	13544	13470
16	MT118835.1	100	13541	13467
16	MT050493.1	100	13521	13447
16	MT159720.2	100	13541	13467
16	MT106052.1	100	13541	13467
16	MT192773.1	100	13540	13466
16	MT184913.1	100	13541	13467
16	MT044258.1	100	13517	13443
16	MT159710.2	100	13541	13467
16	MT020880.1	100	13541	13467
16	MT012098.1	100	13528	13454
16	MT159709.2	100	13541	13467
16	MT093631.2	100	13528	13454
16	MT093571.1	100	13541	13467
16	MT163718.1	100	13541	13467
16	MT126808.1	100	13541	13467
16	MN997409.1	100	13541	13467
16	MT159722.2	100	13541	13467
16	MT159708.2	100	13541	13467
16	MT049951.1	100	13541	13467
16	MT184909.2	100	13541	13467
16	MT066175.1	100	13541	13467
17	MT135042.1	100	13540	13466
17	MT093571.1	100	13540	13466
17	MT123292.2	100	13540	13466
17	MT152824.1	100	13538	13464
17	MT106053.1	100	13540	13466
17	MT184912.1	100	13540	13466
17	MT039888.1	100	13540	13466
17	MT159713.2	100	13540	13466
17	MT184910.1	100	13540	13466
17	MT066175.1	100	13540	13466
17	MT159712.2	100	13540	13466
17	MT118835.1	100	13540	13466
17	MT072688.1	100	13525	13451
17	MT159719.2	100	13540	13466
17	MT066176.1	100	13540	13466
17	MT027062.1	100	13540	13466
17	MT159720.2	100	13540	13466
17	MT126808.1	100	13540	13466
17	MT135043.1	100	13540	13466
17	MT123293.2	100	13534	13460
17	MT123291.2	100	13537	13463
17	MT027064.1	100	13540	13466
17	MT163718.1	100	13540	13466
17	MT184909.2	100	13540	13466
17	MT020880.1	100	13540	13466
17	MT163717.1	100	13534	13460
17	MT159721.2	100	13540	13466
17	MT106054.1	100	13540	13466
17	MT192759.1	100	13513	13439
17	MT159717.2	100	13540	13466
17	MT027063.1	100	13540	13466
17	MT184908.2	100	13540	13466
17	MT135044.1	100	13540	13466
17	MT044257.1	100	13540	13466
17	MT192773.1	100	13539	13465
17	MT020881.1	100	13540	13466
17	MT066156.1	100	13540	13466
17	MN997409.1	100	13540	13466
17	MT159708.2	100	13540	13466
17	MT159715.2	100	13540	13466
17	MN994467.1	100	13540	13466
17	MT159718.2	100	13540	13466
17	MT159705.2	100	13540	13466
17	MT192772.1	100	13540	13466
17	MT159706.2	100	13540	13466
17	MN988713.1	100	13540	13466
17	MT159711.2	100	13540	13466
17	MT159707.2	100	13540	13466
17	MN994468.1	100	13540	13466
17	MT093631.2	100	13527	13453
17	MN985325.1	100	13540	13466
17	MT159710.2	100	13540	13466
17	MT121215.1	100	13540	13466
17	MT007544.1	100	13540	13466
17	MT159714.2	100	13540	13466
17	MT192765.1	100	13533	13459
17	MT135041.1	100	13540	13466
17	MT106052.1	100	13540	13466
17	MT050493.1	100	13520	13446
17	MT049951.1	100	13540	13466
17	MT012098.1	100	13527	13453
17	MT039887.1	100	13540	13466
17	MT184913.1	100	13540	13466
17	MT184911.1	100	13540	13466
17	MT163716.1	100	13540	13466
17	MT159722.2	100	13540	13466
17	MT159716.2	100	13525	13451
17	MT044258.1	100	13516	13442
17	MT159709.2	100	13540	13466
17	MT123290.1	100	13543	13469
17	MT184907.2	100	13540	13466
17	MT163719.1	100	13540	13466
18	MT044257.1	100	28327	28401
18	MT159710.2	100	28327	28401
18	MT184909.2	100	28327	28401
18	MT020881.1	100	28327	28401
18	MT159718.2	100	28327	28401
18	MT152824.1	100	28325	28399
18	MT192765.1	100	28320	28394
18	MT163716.1	100	28327	28401
18	MT123290.1	100	28330	28404
18	MT007544.1	100	28327	28401
18	MT135044.1	100	28327	28401
18	MT184908.2	100	28327	28401
18	MT072688.1	100	28312	28386
18	MT066175.1	100	28327	28401
18	MT159708.2	100	28327	28401
18	MT163718.1	100	28327	28401
18	MT027063.1	100	28327	28401
18	MT159707.2	100	28327	28401
18	MT027064.1	100	28327	28401
18	MT118835.1	100	28327	28401
18	MT135043.1	100	28327	28401
18	MT126808.1	100	28327	28401
18	MT159713.2	100	28327	28401
18	MT039887.1	100	28324	28398
18	MT039888.1	100	28327	28401
18	MT192772.1	100	28327	28401
18	MT163717.1	100	28321	28395
18	MT106054.1	100	28327	28401
18	MN997409.1	100	28327	28401
18	MN985325.1	100	28327	28401
18	MT066176.1	100	28327	28401
18	MT135042.1	100	28327	28401
18	MT192773.1	100	28326	28400
18	MN988713.1	100	28327	28401
18	MT159705.2	100	28327	28401
18	MT159720.2	100	28327	28401
18	MT159711.2	100	28327	28401
18	MT093571.1	100	28327	28401
18	MT020880.1	100	28327	28401
18	MT012098.1	100	28311	28385
18	MT159722.2	100	28327	28401
18	MT121215.1	100	28327	28401
18	MT184912.1	100	28327	28401
18	MT159709.2	100	28327	28401
18	MT027062.1	100	28327	28401
18	MT050493.1	100	28307	28381
18	MT106053.1	100	28327	28401
18	MT123291.2	100	28324	28398
18	MT044258.1	100	28303	28377
18	MT184910.1	100	28327	28401
18	MT159715.2	100	28327	28401
18	MT159706.2	100	28327	28401
18	MT184907.2	100	28327	28401
18	MT159721.2	100	28327	28401
18	MT106052.1	100	28327	28401
18	MT123293.2	100	28321	28395
18	MT192759.1	100	28300	28374
18	MT066156.1	100	28327	28401
18	MT159719.2	100	28327	28401
18	MT123292.2	100	28327	28401
18	MT135041.1	100	28327	28401
18	MT159712.2	100	28327	28401
18	MT049951.1	100	28327	28401
18	MT163719.1	100	28327	28401
18	MT159716.2	100	28312	28386
18	MN994467.1	100	28327	28401
18	MT093631.2	100	28314	28388
18	MT159714.2	100	28327	28401
18	MN994468.1	100	28327	28401
18	MT184913.1	98.67	28327	28401
19	MT066175.1	100	13541	13467
19	MT020881.1	100	13541	13467
19	MT184908.2	100	13541	13467
19	MT093571.1	100	13541	13467
19	MT066156.1	100	13541	13467
19	MT184911.1	100	13541	13467
19	MT159722.2	100	13541	13467
19	MT159715.2	100	13541	13467
19	MT159708.2	100	13541	13467
19	MT159718.2	100	13541	13467
19	MT159713.2	100	13541	13467
19	MT192772.1	100	13541	13467
19	MT135042.1	100	13541	13467
19	MT159719.2	100	13541	13467
19	MT192773.1	100	13540	13466
19	MT163719.1	100	13541	13467
19	MT159717.2	100	13541	13467
19	MT159716.2	100	13526	13452
19	MT159706.2	100	13541	13467
19	MT106052.1	100	13541	13467
19	MT159714.2	100	13541	13467
19	MT152824.1	100	13539	13465
19	MT163716.1	100	13541	13467
19	MT192765.1	100	13534	13460
19	MT039888.1	100	13541	13467
19	MT106053.1	100	13541	13467
19	MT135043.1	100	13541	13467
19	MT159707.2	100	13541	13467
19	MT106054.1	100	13541	13467
19	MT123290.1	100	13544	13470
19	MT027064.1	100	13541	13467
19	MT123292.2	100	13541	13467
19	MT135041.1	100	13541	13467
19	MT007544.1	100	13541	13467
19	MT012098.1	100	13528	13454
19	MT184910.1	100	13541	13467
19	MT159721.2	100	13541	13467
19	MT027063.1	100	13541	13467
19	MT126808.1	100	13541	13467
19	MT072688.1	100	13526	13452
19	MT039887.1	100	13541	13467
19	MT159712.2	100	13541	13467
19	MN985325.1	100	13541	13467
19	MT066176.1	100	13541	13467
19	MT135044.1	100	13541	13467
19	MT163717.1	100	13535	13461
19	MT184909.2	100	13541	13467
19	MT044257.1	100	13541	13467
19	MT159720.2	100	13541	13467
19	MT184912.1	100	13541	13467
19	MT159705.2	100	13541	13467
19	MT123293.2	100	13535	13461
19	MT184907.2	100	13541	13467
19	MT159709.2	100	13541	13467
19	MT121215.1	100	13541	13467
19	MN988713.1	100	13541	13467
19	MT163718.1	100	13541	13467
19	MT159710.2	100	13541	13467
19	MT192759.1	100	13514	13440
19	MT093631.2	100	13528	13454
19	MN994468.1	100	13541	13467
19	MN994467.1	100	13541	13467
19	MN997409.1	100	13541	13467
19	MT184913.1	100	13541	13467
19	MT123291.2	100	13538	13464
19	MT159711.2	100	13541	13467
19	MT050493.1	100	13521	13447
19	MT020880.1	100	13541	13467
19	MT118835.1	100	13541	13467
19	MT049951.1	100	13541	13467
19	MT027062.1	100	13541	13467
19	MT044258.1	100	13517	13443
20	MT184913.1	100	13541	13467
20	MT159705.2	100	13541	13467
20	MT184908.2	100	13541	13467
20	MT184907.2	100	13541	13467
20	MT192772.1	100	13541	13467
20	MT163719.1	100	13541	13467
20	MT159713.2	100	13541	13467
20	MT159714.2	100	13541	13467
20	MT159711.2	100	13541	13467
20	MN988713.1	100	13541	13467
20	MT118835.1	100	13541	13467
20	MT044257.1	100	13541	13467
20	MT159715.2	100	13541	13467
20	MT072688.1	100	13526	13452
20	MT039888.1	100	13541	13467
20	MT135042.1	100	13541	13467
20	MT159706.2	100	13541	13467
20	MT123290.1	100	13544	13470
20	MT121215.1	100	13541	13467
20	MT159717.2	100	13541	13467
20	MT066156.1	100	13541	13467
20	MT020880.1	100	13541	13467
20	MT184912.1	100	13541	13467
20	MT123292.2	100	13541	13467
20	MT027064.1	100	13541	13467
20	MT007544.1	100	13541	13467
20	MT192773.1	100	13540	13466
20	MT159710.2	100	13541	13467
20	MT159709.2	100	13541	13467
20	MT093631.2	100	13528	13454
20	MT163717.1	100	13535	13461
20	MT192765.1	100	13534	13460
20	MT135043.1	100	13541	13467
20	MT106052.1	100	13541	13467
20	MN994467.1	100	13541	13467
20	MT066176.1	100	13541	13467
20	MT159707.2	100	13541	13467
20	MT012098.1	100	13528	13454
20	MT184909.2	100	13541	13467
20	MT106054.1	100	13541	13467
20	MT159721.2	100	13541	13467
20	MT184911.1	100	13541	13467
20	MT159716.2	100	13526	13452
20	MT123293.2	100	13535	13461
20	MT159712.2	100	13541	13467
20	MT049951.1	100	13541	13467
20	MT159718.2	100	13541	13467
20	MT192759.1	100	13514	13440
20	MT159720.2	100	13541	13467
20	MT159708.2	100	13541	13467
20	MT093571.1	100	13541	13467
20	MT050493.1	100	13521	13447
20	MT027062.1	100	13541	13467
20	MT106053.1	100	13541	13467
20	MT159719.2	100	13541	13467
20	MN997409.1	100	13541	13467
20	MT184910.1	100	13541	13467
20	MT020881.1	100	13541	13467
20	MT123291.2	100	13538	13464
20	MT066175.1	100	13541	13467
20	MT039887.1	100	13541	13467
20	MT135044.1	100	13541	13467
20	MT027063.1	100	13541	13467
20	MN985325.1	100	13541	13467
20	MT159722.2	100	13541	13467
20	MT044258.1	100	13517	13443
20	MT163716.1	100	13541	13467
20	MT152824.1	100	13539	13465
20	MT163718.1	100	13541	13467
20	MT135041.1	100	13541	13467
20	MN994468.1	100	13541	13467
20	MT126808.1	100	13541	13467
21	MT044258.1	100	13517	13443
21	MN988713.1	100	13541	13467
21	MT135043.1	100	13541	13467
21	MT184913.1	100	13541	13467
21	MT159706.2	100	13541	13467
21	MT163718.1	100	13541	13467
21	MT184909.2	100	13541	13467
21	MT066175.1	100	13541	13467
21	MT192773.1	100	13540	13466
21	MT184907.2	100	13541	13467
21	MT135044.1	100	13541	13467
21	MT093631.2	100	13528	13454
21	MT159711.2	100	13541	13467
21	MT123292.2	100	13541	13467
21	MT159712.2	100	13541	13467
21	MT093571.1	100	13541	13467
21	MT039888.1	100	13541	13467
21	MT184908.2	100	13541	13467
21	MT159709.2	100	13541	13467
21	MT135042.1	100	13541	13467
21	MT159710.2	100	13541	13467
21	MT163719.1	100	13541	13467
21	MT192765.1	100	13534	13460
21	MT159717.2	100	13541	13467
21	MT184911.1	100	13541	13467
21	MT159713.2	100	13541	13467
21	MT159716.2	100	13526	13452
21	MT184910.1	100	13541	13467
21	MT184912.1	100	13541	13467
21	MT118835.1	100	13541	13467
21	MT027064.1	100	13541	13467
21	MT159719.2	100	13541	13467
21	MT072688.1	100	13526	13452
21	MT159721.2	100	13541	13467
21	MT126808.1	100	13541	13467
21	MT020881.1	100	13541	13467
21	MT106052.1	100	13541	13467
21	MT192772.1	100	13541	13467
21	MT159720.2	100	13541	13467
21	MT121215.1	100	13541	13467
21	MT123291.2	100	13538	13464
21	MT123290.1	100	13544	13470
21	MN994467.1	100	13541	13467
21	MT159705.2	100	13541	13467
21	MT044257.1	100	13541	13467
21	MT049951.1	100	13541	13467
21	MT039887.1	100	13541	13467
21	MT027062.1	100	13541	13467
21	MN985325.1	100	13541	13467
21	MT159707.2	100	13541	13467
21	MT066176.1	100	13541	13467
21	MT159708.2	100	13541	13467
21	MT159722.2	100	13541	13467
21	MT012098.1	100	13528	13454
21	MT027063.1	100	13541	13467
21	MT192759.1	100	13514	13440
21	MT020880.1	100	13541	13467
21	MT123293.2	100	13535	13461
21	MT159715.2	100	13541	13467
21	MT163717.1	100	13535	13461
21	MT135041.1	100	13541	13467
21	MN997409.1	100	13541	13467
21	MT152824.1	100	13539	13465
21	MN994468.1	100	13541	13467
21	MT106053.1	100	13541	13467
21	MT066156.1	100	13541	13467
21	MT106054.1	100	13541	13467
21	MT007544.1	100	13541	13467
21	MT163716.1	100	13541	13467
21	MT050493.1	100	13521	13447
21	MT159714.2	100	13541	13467
21	MT159718.2	100	13541	13467
22	MN994468.1	100	13541	13467
22	MT159718.2	100	13541	13467
22	MT159713.2	100	13541	13467
22	MT184909.2	100	13541	13467
22	MT012098.1	100	13528	13454
22	MT044257.1	100	13541	13467
22	MN985325.1	100	13541	13467
22	MT159716.2	100	13526	13452
22	MT159705.2	100	13541	13467
22	MT066156.1	100	13541	13467
22	MT118835.1	100	13541	13467
22	MT159715.2	100	13541	13467
22	MT123292.2	100	13541	13467
22	MT184913.1	100	13541	13467
22	MT184911.1	100	13541	13467
22	MT039887.1	100	13541	13467
22	MT027063.1	100	13541	13467
22	MN994467.1	100	13541	13467
22	MT159721.2	100	13541	13467
22	MT159708.2	100	13541	13467
22	MT135041.1	100	13541	13467
22	MT163718.1	100	13541	13467
22	MT066176.1	100	13541	13467
22	MT020881.1	100	13541	13467
22	MT106052.1	100	13541	13467
22	MT135044.1	100	13541	13467
22	MT044258.1	100	13517	13443
22	MT163717.1	100	13535	13461
22	MT007544.1	100	13541	13467
22	MT135042.1	100	13541	13467
22	MT106053.1	100	13541	13467
22	MT184910.1	100	13541	13467
22	MT027062.1	100	13541	13467
22	MT159711.2	100	13541	13467
22	MT192759.1	100	13514	13440
22	MT152824.1	100	13539	13465
22	MT163716.1	100	13541	13467
22	MT192772.1	100	13541	13467
22	MT184912.1	100	13541	13467
22	MN997409.1	100	13541	13467
22	MT123290.1	100	13544	13470
22	MT093631.2	100	13528	13454
22	MT159710.2	100	13541	13467
22	MT159717.2	100	13541	13467
22	MT184908.2	100	13541	13467
22	MT159707.2	100	13541	13467
22	MT121215.1	100	13541	13467
22	MT027064.1	100	13541	13467
22	MT159720.2	100	13541	13467
22	MT020880.1	100	13541	13467
22	MT093571.1	100	13541	13467
22	MT192765.1	100	13534	13460
22	MT159709.2	100	13541	13467
22	MT072688.1	100	13526	13452
22	MT066175.1	100	13541	13467
22	MT184907.2	100	13541	13467
22	MT123293.2	100	13535	13461
22	MT159722.2	100	13541	13467
22	MT039888.1	100	13541	13467
22	MT123291.2	100	13538	13464
22	MN988713.1	100	13541	13467
22	MT159714.2	100	13541	13467
22	MT159719.2	100	13541	13467
22	MT192773.1	100	13540	13466
22	MT106054.1	100	13541	13467
22	MT049951.1	100	13541	13467
22	MT163719.1	100	13541	13467
22	MT126808.1	100	13541	13467
22	MT159712.2	100	13541	13467
22	MT159706.2	100	13541	13467
22	MT050493.1	100	13521	13447
22	MT135043.1	100	13541	13467
23	MT163716.1	100	28405	28331
23	MT135041.1	100	28405	28331
23	MN985325.1	100	28405	28331
23	MT159718.2	100	28405	28331
23	MT027063.1	100	28405	28331
23	MT159705.2	100	28405	28331
23	MT159710.2	100	28405	28331
23	MT135043.1	100	28405	28331
23	MT106052.1	100	28405	28331
23	MT066175.1	100	28405	28331
23	MT012098.1	100	28389	28315
23	MT093571.1	100	28405	28331
23	MT159708.2	100	28405	28331
23	MT159719.2	100	28405	28331
23	MT163719.1	100	28405	28331
23	MT039887.1	100	28402	28328
23	MT106053.1	100	28405	28331
23	MT163717.1	100	28399	28325
23	MT123293.2	100	28399	28325
23	MT159712.2	100	28405	28331
23	MT159721.2	100	28405	28331
23	MT007544.1	100	28405	28331
23	MT135044.1	100	28405	28331
23	MT135042.1	100	28405	28331
23	MT184908.2	100	28405	28331
23	MT066176.1	100	28405	28331
23	MN988713.1	100	28405	28331
23	MT020880.1	100	28405	28331
23	MT123291.2	100	28402	28328
23	MT123290.1	100	28408	28334
23	MT159716.2	100	28390	28316
23	MT123292.2	100	28405	28331
23	MT072688.1	100	28390	28316
23	MT192759.1	100	28378	28304
23	MT159720.2	100	28405	28331
23	MT163718.1	100	28405	28331
23	MT050493.1	100	28385	28311
23	MT027064.1	100	28405	28331
23	MT184912.1	100	28405	28331
23	MT192765.1	100	28398	28324
23	MT159709.2	100	28405	28331
23	MT159715.2	100	28405	28331
23	MT152824.1	100	28403	28329
23	MT106054.1	100	28405	28331
23	MT126808.1	100	28405	28331
23	MT044258.1	100	28381	28307
23	MT027062.1	100	28405	28331
23	MT159722.2	100	28405	28331
23	MT093631.2	100	28392	28318
23	MT049951.1	100	28405	28331
23	MN994468.1	100	28405	28331
23	MT159713.2	100	28405	28331
23	MT121215.1	100	28405	28331
23	MT020881.1	100	28405	28331
23	MT192773.1	100	28404	28330
23	MT118835.1	100	28405	28331
23	MT184907.2	100	28405	28331
23	MT159714.2	100	28405	28331
23	MT184910.1	100	28405	28331
23	MT039888.1	100	28405	28331
23	MT184909.2	100	28405	28331
23	MT066156.1	100	28405	28331
23	MN994467.1	100	28405	28331
23	MT159707.2	100	28405	28331
23	MT044257.1	100	28405	28331
23	MN997409.1	100	28405	28331
23	MT192772.1	100	28405	28331
23	MT159706.2	100	28405	28331
23	MT159711.2	100	28405	28331
23	MT184913.1	98.67	28405	28331
24	MT192773.1	100	13539	13465
24	MT106054.1	100	13540	13466
24	MT027063.1	100	13540	13466
24	MT192759.1	100	13513	13439
24	MT007544.1	100	13540	13466
24	MT159719.2	100	13540	13466
24	MT039887.1	100	13540	13466
24	MT184913.1	100	13540	13466
24	MT159715.2	100	13540	13466
24	MT159707.2	100	13540	13466
24	MN994467.1	100	13540	13466
24	MN997409.1	100	13540	13466
24	MT192772.1	100	13540	13466
24	MT027064.1	100	13540	13466
24	MT027062.1	100	13540	13466
24	MT050493.1	100	13520	13446
24	MT012098.1	100	13527	13453
24	MN994468.1	100	13540	13466
24	MT066175.1	100	13540	13466
24	MT044258.1	100	13516	13442
24	MT135042.1	100	13540	13466
24	MT192765.1	100	13533	13459
24	MT106053.1	100	13540	13466
24	MT066176.1	100	13540	13466
24	MT020881.1	100	13540	13466
24	MT135041.1	100	13540	13466
24	MT049951.1	100	13540	13466
24	MT159709.2	100	13540	13466
24	MT118835.1	100	13540	13466
24	MT159713.2	100	13540	13466
24	MT163716.1	100	13540	13466
24	MT123291.2	100	13537	13463
24	MT163717.1	100	13534	13460
24	MT163719.1	100	13540	13466
24	MT159720.2	100	13540	13466
24	MT135044.1	100	13540	13466
24	MT123290.1	100	13543	13469
24	MT126808.1	100	13540	13466
24	MT184907.2	100	13540	13466
24	MT093631.2	100	13527	13453
24	MT159708.2	100	13540	13466
24	MT159721.2	100	13540	13466
24	MT121215.1	100	13540	13466
24	MT106052.1	100	13540	13466
24	MN988713.1	100	13540	13466
24	MT093571.1	100	13540	13466
24	MT184909.2	100	13540	13466
24	MT039888.1	100	13540	13466
24	MN985325.1	100	13540	13466
24	MT123292.2	100	13540	13466
24	MT159714.2	100	13540	13466
24	MT159712.2	100	13540	13466
24	MT159711.2	100	13540	13466
24	MT184910.1	100	13540	13466
24	MT159705.2	100	13540	13466
24	MT152824.1	100	13538	13464
24	MT184912.1	100	13540	13466
24	MT159716.2	100	13525	13451
24	MT159706.2	100	13540	13466
24	MT072688.1	100	13525	13451
24	MT184911.1	100	13540	13466
24	MT123293.2	100	13534	13460
24	MT159722.2	100	13540	13466
24	MT159717.2	100	13540	13466
24	MT159710.2	100	13540	13466
24	MT135043.1	100	13540	13466
24	MT044257.1	100	13540	13466
24	MT163718.1	100	13540	13466
24	MT066156.1	100	13540	13466
24	MT184908.2	100	13540	13466
24	MT020880.1	100	13540	13466
24	MT159718.2	100	13540	13466
25	MT020880.1	100	13542	13468
25	MT184907.2	100	13542	13468
25	MT159722.2	100	13542	13468
25	MT159719.2	100	13542	13468
25	MT159709.2	100	13542	13468
25	MT184911.1	100	13542	13468
25	MT123290.1	100	13545	13471
25	MT126808.1	100	13542	13468
25	MT066175.1	100	13542	13468
25	MT159707.2	100	13542	13468
25	MT159717.2	100	13542	13468
25	MT192772.1	100	13542	13468
25	MT159710.2	100	13542	13468
25	MT049951.1	100	13542	13468
25	MT118835.1	100	13542	13468
25	MT027064.1	100	13542	13468
25	MT093631.2	100	13529	13455
25	MT159712.2	100	13542	13468
25	MT106053.1	100	13542	13468
25	MT123291.2	100	13539	13465
25	MT159714.2	100	13542	13468
25	MT184909.2	100	13542	13468
25	MT007544.1	100	13542	13468
25	MT044258.1	100	13518	13444
25	MN994468.1	100	13542	13468
25	MT192759.1	100	13515	13441
25	MT159705.2	100	13542	13468
25	MN994467.1	100	13542	13468
25	MT135041.1	100	13542	13468
25	MT027062.1	100	13542	13468
25	MT159716.2	100	13527	13453
25	MT163717.1	100	13536	13462
25	MT159721.2	100	13542	13468
25	MT163718.1	100	13542	13468
25	MT039888.1	100	13542	13468
25	MT020881.1	100	13542	13468
25	MT072688.1	100	13527	13453
25	MT121215.1	100	13542	13468
25	MT192765.1	100	13535	13461
25	MT135044.1	100	13542	13468
25	MT093571.1	100	13542	13468
25	MT184910.1	100	13542	13468
25	MT106054.1	100	13542	13468
25	MT159715.2	100	13542	13468
25	MT159708.2	100	13542	13468
25	MT066176.1	100	13542	13468
25	MT163716.1	100	13542	13468
25	MT152824.1	100	13540	13466
25	MT012098.1	100	13529	13455
25	MN985325.1	100	13542	13468
25	MT184913.1	100	13542	13468
25	MN997409.1	100	13542	13468
25	MT135042.1	100	13542	13468
25	MT159720.2	100	13542	13468
25	MT159713.2	100	13542	13468
25	MT163719.1	100	13542	13468
25	MT039887.1	100	13542	13468
25	MT184908.2	100	13542	13468
25	MT066156.1	100	13542	13468
25	MT027063.1	100	13542	13468
25	MT050493.1	100	13522	13448
25	MT184912.1	100	13542	13468
25	MT159711.2	100	13542	13468
25	MT135043.1	100	13542	13468
25	MT044257.1	100	13542	13468
25	MN988713.1	100	13542	13468
25	MT159706.2	100	13542	13468
25	MT123292.2	100	13542	13468
25	MT123293.2	100	13536	13462
25	MT106052.1	100	13542	13468
25	MT159718.2	100	13542	13468
25	MT192773.1	100	13541	13467
26	MT159717.2	100	185	259
26	MT159709.2	100	185	259
26	MT106054.1	100	185	259
26	MT123293.2	100	179	253
26	MT135041.1	100	185	259
26	MT066176.1	100	185	259
26	MT039888.1	100	185	259
26	MT020881.1	100	185	259
26	MT192759.1	100	158	232
26	MT159722.2	100	185	259
26	MT184912.1	100	185	259
26	MT163719.1	100	185	259
26	MT163718.1	100	185	259
26	MT135042.1	100	185	259
26	MT066156.1	100	185	259
26	MT152824.1	100	183	257
26	MT184907.2	100	185	259
26	MN994468.1	100	185	259
26	MT027062.1	100	185	259
26	MT184909.2	100	185	259
26	MT027063.1	100	185	259
26	MT159721.2	100	185	259
26	MT159706.2	100	185	259
26	MT159711.2	100	185	259
26	MT027064.1	100	185	259
26	MT020880.1	100	185	259
26	MT012098.1	100	172	246
26	MT159720.2	100	185	259
26	MT159716.2	100	185	259
26	MT159710.2	100	185	259
26	MT135043.1	100	185	259
26	MT118835.1	100	185	259
26	MT066175.1	100	185	259
26	MT121215.1	100	185	259
26	MT192773.1	100	184	258
26	MT049951.1	100	185	259
26	MN988713.1	100	185	259
26	MT159705.2	100	185	259
26	MT123290.1	100	188	262
26	MT159715.2	100	185	259
26	MT044258.1	100	185	259
26	MT044257.1	100	185	259
26	MT184911.1	100	185	259
26	MT135044.1	100	185	259
26	MT106053.1	100	185	259
26	MT184913.1	100	185	259
26	MT159718.2	100	185	259
26	MT072688.1	100	170	244
26	MT106052.1	100	185	259
26	MN985325.1	100	185	259
26	MT159713.2	100	185	259
26	MN997409.1	100	185	259
26	MT159708.2	100	185	259
26	MT039887.1	100	185	259
26	MT050493.1	100	165	239
26	MT123291.2	100	182	256
26	MT163717.1	100	179	253
26	MT159707.2	100	185	259
26	MT192772.1	100	185	259
26	MT093571.1	100	185	259
26	MT159714.2	100	185	259
26	MT163716.1	100	185	259
26	MT159719.2	100	185	259
26	MT126808.1	100	185	259
26	MT123292.2	100	185	259
26	MN994467.1	100	185	259
26	MT007544.1	100	185	259
26	MT159712.2	100	185	259
26	MT184910.1	98.67	185	259
26	MT192765.1	98.67	178	252
26	MT093631.2	98.67	172	246
26	MT184908.2	98.67	185	259
27	MT093631.2	100	28392	28318
27	MT159710.2	100	28405	28331
27	MT135042.1	100	28405	28331
27	MT163719.1	100	28405	28331
27	MT184907.2	100	28405	28331
27	MT106054.1	100	28405	28331
27	MT020880.1	100	28405	28331
27	MT192772.1	100	28405	28331
27	MT027063.1	100	28405	28331
27	MT184909.2	100	28405	28331
27	MT039887.1	100	28402	28328
27	MT012098.1	100	28389	28315
27	MT121215.1	100	28405	28331
27	MT123293.2	100	28399	28325
27	MT066175.1	100	28405	28331
27	MT159716.2	100	28390	28316
27	MT159721.2	100	28405	28331
27	MT159719.2	100	28405	28331
27	MT039888.1	100	28405	28331
27	MT123292.2	100	28405	28331
27	MT118835.1	100	28405	28331
27	MT163717.1	100	28399	28325
27	MT159722.2	100	28405	28331
27	MT159713.2	100	28405	28331
27	MT192773.1	100	28404	28330
27	MT184912.1	100	28405	28331
27	MT163718.1	100	28405	28331
27	MT106053.1	100	28405	28331
27	MT027062.1	100	28405	28331
27	MT020881.1	100	28405	28331
27	MT007544.1	100	28405	28331
27	MN994468.1	100	28405	28331
27	MT163716.1	100	28405	28331
27	MT184908.2	100	28405	28331
27	MT027064.1	100	28405	28331
27	MT159718.2	100	28405	28331
27	MT072688.1	100	28390	28316
27	MN994467.1	100	28405	28331
27	MT123291.2	100	28402	28328
27	MT106052.1	100	28405	28331
27	MT093571.1	100	28405	28331
27	MT044258.1	100	28381	28307
27	MT044257.1	100	28405	28331
27	MT066156.1	100	28405	28331
27	MN985325.1	100	28405	28331
27	MT135044.1	100	28405	28331
27	MT066176.1	100	28405	28331
27	MT184910.1	100	28405	28331
27	MT135041.1	100	28405	28331
27	MN988713.1	100	28405	28331
27	MT159709.2	100	28405	28331
27	MT159707.2	100	28405	28331
27	MT159711.2	100	28405	28331
27	MT159712.2	100	28405	28331
27	MT050493.1	100	28385	28311
27	MT159714.2	100	28405	28331
27	MT159706.2	100	28405	28331
27	MT159720.2	100	28405	28331
27	MT192765.1	100	28398	28324
27	MT123290.1	100	28408	28334
27	MT135043.1	100	28405	28331
27	MN997409.1	100	28405	28331
27	MT049951.1	100	28405	28331
27	MT152824.1	100	28403	28329
27	MT126808.1	100	28405	28331
27	MT159705.2	100	28405	28331
27	MT159715.2	100	28405	28331
27	MT159708.2	100	28405	28331
27	MT192759.1	100	28378	28304
27	MT184913.1	98.67	28405	28331
28	MT049951.1	100	13541	13467
28	MT106054.1	100	13541	13467
28	MT135042.1	100	13541	13467
28	MT192765.1	100	13534	13460
28	MN985325.1	100	13541	13467
28	MT192759.1	100	13514	13440
28	MT123290.1	100	13544	13470
28	MT159715.2	100	13541	13467
28	MT184912.1	100	13541	13467
28	MT135041.1	100	13541	13467
28	MT123293.2	100	13535	13461
28	MT106053.1	100	13541	13467
28	MT027064.1	100	13541	13467
28	MT184909.2	100	13541	13467
28	MT121215.1	100	13541	13467
28	MT066156.1	100	13541	13467
28	MT192773.1	100	13540	13466
28	MT163719.1	100	13541	13467
28	MT159713.2	100	13541	13467
28	MT050493.1	100	13521	13447
28	MT163718.1	100	13541	13467
28	MT159717.2	100	13541	13467
28	MT159721.2	100	13541	13467
28	MT106052.1	100	13541	13467
28	MT066175.1	100	13541	13467
28	MT159705.2	100	13541	13467
28	MT020880.1	100	13541	13467
28	MT159711.2	100	13541	13467
28	MT159708.2	100	13541	13467
28	MT163717.1	100	13535	13461
28	MT184913.1	100	13541	13467
28	MT135043.1	100	13541	13467
28	MT072688.1	100	13526	13452
28	MT066176.1	100	13541	13467
28	MT020881.1	100	13541	13467
28	MN988713.1	100	13541	13467
28	MT192772.1	100	13541	13467
28	MN997409.1	100	13541	13467
28	MT159719.2	100	13541	13467
28	MT159720.2	100	13541	13467
28	MT039888.1	100	13541	13467
28	MT159712.2	100	13541	13467
28	MT123291.2	100	13538	13464
28	MT012098.1	100	13528	13454
28	MT007544.1	100	13541	13467
28	MT027062.1	100	13541	13467
28	MT184911.1	100	13541	13467
28	MT159709.2	100	13541	13467
28	MT184907.2	100	13541	13467
28	MT159722.2	100	13541	13467
28	MT093631.2	100	13528	13454
28	MT027063.1	100	13541	13467
28	MT118835.1	100	13541	13467
28	MT159706.2	100	13541	13467
28	MT039887.1	100	13541	13467
28	MT159710.2	100	13541	13467
28	MT044258.1	100	13517	13443
28	MT044257.1	100	13541	13467
28	MT159707.2	100	13541	13467
28	MN994467.1	100	13541	13467
28	MT184910.1	100	13541	13467
28	MT184908.2	100	13541	13467
28	MT159718.2	100	13541	13467
[truncated: 656,023+ more rows]
