# Supplementary material for: Metagenomic Next-Generation Sequencing in the Diagnosis of HHV-1 Reactivation in a Critically Ill COVID-19 Patient: A Case Report
Source: Front Med (Lausanne). 2021 Oct 4;8:715519. doi: 10.3389/fmed.2021.715519 (PMC8520926; doi:10.3389/fmed.2021.715519)
Supplement: Supplementary file 3 [file Table_3.XLSX]

## Sheet: Human alphaherpesvirus 1
Reads number	Reference	Identity	Start	End
1	LT594192.1	100	4350	4423
1	JN555585.1	100	121958	121885
1	LT594192.1	100	121377	121304
1	LT576867.1	100	4066	4139
1	LT576869.1	100	2561	2634
1	LT576870.1	100	116080	116007
1	X14112.1	100	121956	121883
1	X14112.1	100	4415	4488
1	LT594108.1	100	121610	121537
1	JN555585.1	100	4416	4489
1	LT594108.1	100	4289	4362
2	LT594108.1	100	55426	55352
2	LT594192.1	100	55408	55334
3	LT594108.1	100	41064	40990
3	LT576870.1	100	37032	36958
3	X14112.1	100	41262	41188
3	LT576868.1	100	35459	35385
3	LT608134.1	100	36417	36343
3	JN555585.1	100	41263	41189
3	LT594192.1	100	41037	40963
3	LT576867.1	100	40928	40854
3	LT576869.1	100	40158	40084
3	LT576871.1	100	39614	39540
4	LT594192.1	100	40892	40966
4	LT576867.1	100	40783	40857
4	LT576871.1	100	39469	39543
4	LT576870.1	100	36887	36961
4	LT594108.1	100	40919	40993
4	LT608134.1	100	36272	36346
4	LT576869.1	100	40013	40087
4	JN555585.1	100	41118	41192
4	X14112.1	100	41117	41191
5	JN555585.1	100	111409	111483
5	LT594108.1	100	111140	111214
5	LT576869.1	100	110120	110194
5	LT576868.1	100	105493	105567
5	LT576871.1	100	111533	111607
5	X14112.1	100	111408	111482
5	LT608134.1	100	108874	108948
5	LT594192.1	100	110967	111041
5	LT576867.1	100	111222	111296
5	LT576870.1	100	107111	107185
6	LT594108.1	100	55352	55425
