# Supplementary material for: Metagenomic Next-Generation Sequencing in the Diagnosis of HHV-1 Reactivation in a Critically Ill COVID-19 Patient: A Case Report
Source: Front Med (Lausanne). 2021 Oct 4;8:715519. doi: 10.3389/fmed.2021.715519 (PMC8520926; doi:10.3389/fmed.2021.715519)
Supplement: Supplementary file 5 [file Table_5.XLSX]

## Sheet: Human alphaherpesvirus 1
Reads number	Reference	Identity	Start	End
1	LT594108.1	100	121646	121572
1	JN555585.1	100	4380	4454
1	JN555585.1	100	121994	121920
1	LT594108.1	100	4253	4327
1	X14112.1	100	121992	121918
1	X14112.1	100	4379	4453
1	LT576867.1	100	4030	4104
1	LT594192.1	98.67	4314	4388
1	LT576870.1	98.67	116116	116042
1	LT576869.1	98.67	2525	2599
1	LT594192.1	98.67	121413	121339
2	X14112.1	100	122009	121935
2	JN555585.1	100	4363	4437
2	JN555585.1	100	122011	121937
2	X14112.1	100	4362	4436
2	LT594108.1	100	121663	121589
2	LT576867.1	100	4013	4087
2	LT594108.1	100	4236	4310
2	LT594192.1	98.67	121430	121356
2	LT576869.1	98.67	2508	2582
2	LT576870.1	98.67	116133	116059
3	JN555585.1	100	148930	148856
3	LT594192.1	100	128272	128346
3	X14112.1	100	148969	148895
3	LT594108.1	100	148287	148213
3	X14112.1	100	129264	129338
3	LT576869.1	100	139052	138978
3	JN555585.1	100	129267	129341
3	LT594192.1	100	147877	147803
3	LT594108.1	100	128604	128678
3	LT576867.1	100	121607	121681
4	LT576867.1	100	4316	4242
4	LT594108.1	100	4539	4465
4	LT594192.1	100	4600	4526
4	LT594108.1	100	121360	121434
4	LT594192.1	100	121127	121201
4	X14112.1	98.67	4665	4591
4	JN555585.1	98.67	121708	121782
4	X14112.1	98.67	121706	121780
4	JN555585.1	98.67	4666	4592
4	LT576869.1	97.33	2811	2737
4	LT576868.1	97.33	2071	1997
4	LT576870.1	97.33	115830	115904
4	LT608134.1	96	119460	119534
5	JN555585.1	100	129579	129653
5	X14112.1	100	129576	129650
5	LT594108.1	100	128916	128990
5	JN555585.1	100	148618	148544
5	X14112.1	100	148657	148583
5	LT594108.1	100	147975	147901
6	X14112.1	100	148657	148583
6	LT594108.1	100	147975	147901
6	X14112.1	100	129576	129650
6	JN555585.1	100	129579	129653
6	JN555585.1	100	148618	148544
6	LT594108.1	100	128916	128990
7	LT594192.1	100	128617	128543
7	X14112.1	100	129609	129535
7	X14112.1	100	148624	148698
7	LT594108.1	100	128949	128875
7	LT576870.1	100	142260	142334
7	LT594192.1	100	147532	147606
7	LT594108.1	100	147942	148016
7	JN555585.1	100	129612	129538
7	LT576867.1	100	121952	121878
7	LT576869.1	100	138707	138781
7	JN555585.1	100	148585	148659
8	X14112.1	100	146219	146145
8	LT594192.1	100	131029	131103
8	JN555585.1	100	132017	132091
8	JN555585.1	100	146180	146106
8	LT576869.1	100	123344	123418
8	LT594108.1	100	131353	131427
8	X14112.1	100	132014	132088
8	LT576870.1	100	140450	140376
8	LT576867.1	100	124362	124436
8	LT576870.1	100	126191	126265
8	LT576871.1	100	125473	125547
8	LT594108.1	100	145538	145464
8	LT608134.1	100	123315	123389
8	LT594192.1	100	145120	145046
8	LT576869.1	100	137325	137251
8	LT576867.1	98.68	138811	138736
9	LT576867.1	100	122776	122702
9	X14112.1	100	130427	130353
9	X14112.1	100	147806	147880
9	JN555585.1	100	130430	130356
9	LT594108.1	100	129767	129693
9	LT576869.1	100	121758	121684
9	LT576870.1	100	123936	123862
9	JN555585.1	100	147767	147841
9	LT576870.1	100	141433	141507
9	LT594108.1	100	147124	147198
9	LT594192.1	100	129444	129370
9	LT594192.1	100	146705	146779
10	LT594192.1	100	146243	146169
10	JN555585.1	100	147305	147231
10	LT576868.1	100	117351	117425
10	LT576869.1	100	122220	122294
10	X14112.1	100	130889	130963
10	LT576867.1	100	123238	123312
10	LT576870.1	100	140971	140897
10	JN555585.1	100	130892	130966
10	LT576871.1	100	124353	124427
10	LT608134.1	100	141416	141342
10	LT576870.1	100	124398	124472
10	LT576869.1	100	137876	137802
10	LT594108.1	100	146662	146588
10	LT594108.1	100	130229	130303
10	LT594192.1	100	129906	129980
10	X14112.1	100	147344	147270
11	LT594192.1	100	403	477
11	LT594108.1	100	125474	125400
11	LT594108.1	100	425	499
11	LT594192.1	100	125324	125250
11	JN555585.1	98.67	513	587
11	X14112.1	98.67	125858	125784
11	X14112.1	98.67	513	587
11	LT576869.1	98.67	118518	118444
11	JN555585.1	98.67	125861	125787
11	LT576870.1	98.67	121632	121558
12	X14112.1	100	147893	147819
12	JN555585.1	100	147854	147780
12	JN555585.1	100	130343	130417
12	LT576869.1	100	121671	121745
12	LT594108.1	100	129680	129754
12	LT576870.1	100	141520	141446
12	LT594192.1	100	129357	129431
12	LT576867.1	100	122689	122763
12	X14112.1	100	130340	130414
12	LT594108.1	100	147211	147137
12	LT594192.1	100	146792	146718
12	LT576870.1	100	123853	123923
13	X14112.1	100	130256	130330
13	LT594108.1	100	147295	147221
13	LT576870.1	100	141604	141530
13	X14112.1	100	147977	147903
13	LT594192.1	100	129273	129347
13	JN555585.1	100	147938	147864
13	LT576869.1	100	121587	121661
13	JN555585.1	100	130259	130333
13	LT594192.1	100	146876	146802
13	LT594108.1	100	129596	129670
13	LT576867.1	100	122605	122679
14	LT576871.1	100	67968	67894
14	X14112.1	100	68935	68861
14	LT594108.1	100	68732	68658
14	LT576868.1	100	62988	62914
14	JN555585.1	100	68935	68861
14	LT594192.1	100	68716	68642
14	LT576870.1	100	64693	64619
14	LT576869.1	100	67620	67546
14	LT576867.1	100	68441	68367
14	LT608134.1	100	64592	64518
15	X14112.1	100	150775	150849
15	LT594108.1	100	150087	150161
15	JN555585.1	100	127461	127387
15	LT594108.1	100	126804	126730
15	X14112.1	100	127458	127384
15	JN555585.1	100	150736	150810
15	LT576867.1	100	119441	119367
15	LT576869.1	96.15	119526	119449
15	LT576870.1	96.15	143780	143857
16	LT594108.1	100	124932	124858
16	LT576868.1	100	2	76
16	LT594108.1	100	967	1041
16	JN555585.1	100	125292	125218
16	LT594192.1	100	1038	1112
16	X14112.1	100	125289	125215
16	LT576867.1	100	790	864
16	X14112.1	100	1082	1156
16	LT594192.1	100	124689	124615
16	LT576869.1	100	117895	117821
16	JN555585.1	100	1082	1156
16	LT576870.1	100	121036	120962
17	LT594192.1	100	129723	129649
17	X14112.1	100	147527	147601
17	LT576870.1	100	141154	141228
17	LT594108.1	100	146845	146919
17	JN555585.1	100	147488	147562
17	LT576869.1	100	138059	138133
17	LT576869.1	100	122037	121963
17	X14112.1	100	130706	130632
17	LT608134.1	100	141599	141673
17	LT594108.1	100	130046	129972
17	LT594192.1	100	146426	146500
17	JN555585.1	100	130709	130635
17	LT576867.1	100	123055	122981
17	LT576870.1	98.67	124215	124141
18	JN555585.1	100	150884	150810
18	LT594192.1	100	126318	126392
18	LT594108.1	100	150235	150161
18	JN555585.1	100	127313	127387
18	LT594192.1	100	149831	149757
18	LT576867.1	100	119293	119367
18	X14112.1	100	127310	127384
18	LT594108.1	100	126656	126730
18	X14112.1	100	150923	150849
18	LT576869.1	98.67	119375	119449
18	LT576870.1	98.67	143931	143857
19	LT594192.1	100	118572	118498
19	JN555585.1	100	119129	119055
19	JN555585.1	100	7245	7319
19	LT594192.1	100	7155	7229
19	X14112.1	100	7243	7317
19	X14112.1	100	119128	119054
19	LT576867.1	98.67	6965	7039
19	LT576868.1	98.67	112661	112587
19	LT594108.1	98.67	118773	118699
19	LT594108.1	98.67	7126	7200
19	LT576870.1	97.33	3145	3219
19	LT576869.1	97.33	5370	5444
19	LT576870.1	97.33	113364	113290
20	LT594192.1	100	126624	126550
20	JN555585.1	100	150587	150661
20	JN555585.1	100	127610	127536
20	X14112.1	100	150626	150700
20	X14112.1	100	127607	127533
20	LT576870.1	100	143631	143705
20	LT576867.1	100	140771	140845
20	LT576867.1	100	119590	119516
20	LT576869.1	100	119675	119601
20	LT594192.1	100	149525	149599
20	LT594108.1	100	149938	150012
20	LT594108.1	100	126953	126879
21	LT594108.1	100	128685	128611
21	X14112.1	100	148888	148962
21	X14112.1	100	129345	129271
21	LT576869.1	100	138971	139045
21	LT576867.1	100	121688	121614
21	LT594192.1	100	147796	147870
21	LT594108.1	100	148206	148280
21	LT594192.1	100	128353	128279
21	JN555585.1	100	148849	148923
21	JN555585.1	100	129348	129274
21	LT576870.1	98.67	142524	142598
22	LT576870.1	100	141558	141632
22	LT594108.1	100	129642	129568
22	JN555585.1	100	147892	147966
22	JN555585.1	100	130305	130231
22	LT594192.1	100	146830	146904
22	LT594192.1	100	129319	129245
22	LT594108.1	100	147249	147323
22	LT576867.1	100	122651	122577
22	LT576869.1	100	121633	121559
22	X14112.1	98.67	130302	130228
22	X14112.1	98.67	147931	148005
23	LT594108.1	100	4500	4426
23	LT576867.1	100	4277	4203
23	LT594192.1	100	4561	4487
23	LT594108.1	100	121399	121473
23	LT594192.1	100	121166	121240
23	X14112.1	97.33	121745	121819
23	JN555585.1	97.33	121747	121821
23	LT576870.1	97.33	115869	115943
23	JN555585.1	97.33	4627	4553
23	LT576869.1	97.33	2772	2698
23	X14112.1	97.33	4626	4552
24	LT576870.1	100	22095	22021
24	LT576869.1	100	24368	24294
24	LT594108.1	100	26120	26046
24	LT576868.1	100	20520	20446
24	LT576867.1	100	25996	25922
24	JN555585.1	98.67	26319	26245
24	X14112.1	98.67	26318	26244
24	LT576871.1	97.33	22440	22366
24	LT608134.1	97.33	20462	20388
24	LT594192.1	97.33	26095	26021
25	JN555585.1	100	149303	149229
25	LT594108.1	100	128231	128305
25	LT594192.1	100	148247	148173
25	JN555585.1	100	128894	128968
25	LT594192.1	100	127902	127976
25	X14112.1	100	128891	128965
25	LT576869.1	100	139425	139351
25	X14112.1	100	149342	149268
25	LT594108.1	100	148660	148586
25	LT576867.1	98.67	121234	121308
26	LT594192.1	100	129359	129285
26	X14112.1	100	147891	147965
26	LT594108.1	100	147209	147283
26	JN555585.1	100	147852	147926
26	LT576870.1	100	141518	141592
26	LT594192.1	100	146790	146864
26	X14112.1	100	130342	130268
26	JN555585.1	100	130345	130271
26	LT594108.1	100	129682	129608
26	LT576869.1	100	121673	121599
26	LT576867.1	100	122691	122617
27	LT576869.1	100	121459	121385
27	LT576867.1	100	122477	122403
27	JN555585.1	100	148066	148140
27	LT576870.1	100	141732	141806
27	JN555585.1	100	130131	130057
27	LT594108.1	100	129468	129394
27	X14112.1	100	148105	148179
27	X14112.1	100	130128	130054
27	LT594192.1	100	147004	147078
27	LT594108.1	100	147423	147497
27	LT594192.1	100	129145	129071
28	LT594108.1	100	151014	150940
28	LT594108.1	100	107	33
28	LT594108.1	100	125792	125866
28	X14112.1	98.67	108	34
28	JN555585.1	98.67	126266	126340
28	JN555585.1	98.67	151931	151857
28	X14112.1	98.67	126263	126337
28	JN555585.1	98.67	108	34
28	X14112.1	98.67	151970	151896
29	LT594108.1	100	128585	128659
29	LT576870.1	100	142624	142550
29	X14112.1	100	148988	148914
29	LT594108.1	100	148306	148232
29	LT576869.1	100	139071	138997
29	LT594192.1	100	128253	128327
29	X14112.1	100	129245	129319
29	JN555585.1	100	148949	148875
29	JN555585.1	100	129248	129322
29	LT576867.1	100	121588	121662
29	LT594192.1	100	147896	147822
30	LT576870.1	100	141589	141515
30	LT576869.1	100	121602	121676
30	X14112.1	100	130271	130345
30	LT594108.1	100	129611	129685
30	LT594108.1	100	147280	147206
30	JN555585.1	100	147923	147849
30	X14112.1	100	147962	147888
30	LT594192.1	100	146861	146787
30	JN555585.1	100	130274	130348
30	LT576867.1	100	122620	122694
30	LT594192.1	100	129288	129362
31	LT594108.1	100	499	425
31	LT594192.1	100	477	403
31	LT594192.1	100	125250	125324
31	LT594108.1	100	125400	125474
31	LT576869.1	98.67	118444	118518
31	JN555585.1	98.67	587	513
31	LT576870.1	98.67	121558	121632
31	JN555585.1	98.67	125787	125861
31	X14112.1	98.67	125784	125858
31	X14112.1	98.67	587	513
32	LT594192.1	100	74375	74301
32	LT576867.1	98.67	74608	74534
32	X14112.1	98.67	74786	74712
32	LT576869.1	98.67	73508	73434
32	LT576871.1	98.67	73918	73844
32	LT594108.1	98.67	74529	74455
32	LT608134.1	98.67	70587	70513
32	LT576870.1	98.67	70508	70434
32	JN555585.1	98.67	74786	74712
32	LT576868.1	98.67	68899	68825
33	JN555585.1	100	122368	122442
33	JN555585.1	100	4006	3932
33	X14112.1	100	122366	122440
33	LT594192.1	100	121787	121861
33	LT594192.1	100	3940	3866
33	LT576867.1	100	3652	3578
33	X14112.1	100	4005	3931
33	LT594108.1	97.33	3876	3802
33	LT594108.1	97.33	122023	122097
33	LT608134.1	98.68	119791	119866
33	LT576871.1	98.68	120811	120886
34	LT576867.1	100	123227	123301
34	LT576871.1	100	124342	124416
34	X14112.1	100	147355	147281
34	LT594192.1	100	146254	146180
34	LT594108.1	100	146673	146599
34	LT576870.1	100	140982	140908
34	LT576869.1	100	137887	137813
34	JN555585.1	100	130881	130955
34	LT608134.1	100	141427	141353
34	LT594108.1	100	130218	130292
34	X14112.1	100	130878	130952
34	JN555585.1	100	147316	147242
34	LT594192.1	100	129895	129969
34	LT576870.1	100	124387	124461
34	LT576868.1	100	117340	117414
34	LT576869.1	100	122209	122283
35	LT594108.1	100	129737	129663
35	LT576867.1	100	122746	122672
35	LT594108.1	100	147154	147228
35	LT576870.1	100	141463	141537
35	JN555585.1	100	147797	147871
35	JN555585.1	100	130400	130326
35	LT594192.1	100	129414	129340
35	X14112.1	100	147836	147910
35	LT594192.1	100	146735	146809
35	LT576869.1	100	121728	121654
35	X14112.1	100	130397	130323
36	LT608134.1	100	141226	141300
36	LT576870.1	100	124588	124514
36	LT608134.1	100	140496	140570
36	X14112.1	100	147154	147228
36	LT576871.1	100	124543	124469
36	LT576868.1	100	117541	117467
36	LT576870.1	100	140781	140855
36	JN555585.1	100	131082	131008
36	LT576869.1	100	122410	122336
36	LT594108.1	100	146472	146546
36	LT576867.1	100	123428	123354
36	X14112.1	100	131079	131005
36	JN555585.1	100	147115	147189
36	LT594192.1	100	130096	130022
36	LT576870.1	100	125259	125185
36	LT594108.1	100	130419	130345
36	LT594192.1	100	146053	146127
37	LT576870.1	100	125292	125218
37	LT608134.1	100	141193	141267
37	JN555585.1	100	131115	131041
37	LT576868.1	100	117574	117500
37	LT576867.1	100	123461	123387
37	LT594192.1	100	146020	146094
37	LT608134.1	100	140463	140537
37	LT576869.1	100	122443	122369
37	LT594192.1	100	130129	130055
37	LT576870.1	100	124621	124547
37	JN555585.1	100	147082	147156
37	X14112.1	100	131112	131038
37	LT576870.1	100	140748	140822
37	LT594108.1	100	130452	130378
37	LT576871.1	100	124576	124502
37	X14112.1	100	147121	147195
37	LT594108.1	100	146439	146513
38	LT594192.1	100	1416	1342
38	LT594108.1	100	1345	1271
38	LT576868.1	100	380	306
38	LT594108.1	100	124554	124628
38	LT594192.1	100	124311	124385
38	LT576867.1	98.67	1168	1094
38	LT608134.1	98.67	122850	122924
38	LT576871.1	98.67	123736	123810
39	LT594108.1	100	129942	130016
39	LT576870.1	100	141258	141184
39	LT576869.1	100	121933	122007
39	LT594192.1	100	146530	146456
39	LT594192.1	100	129619	129693
39	LT576867.1	100	122951	123025
39	LT608134.1	100	141703	141629
39	LT594108.1	100	146949	146875
39	JN555585.1	98.67	147592	147518
39	JN555585.1	98.67	130605	130679
39	X14112.1	98.67	130602	130676
39	X14112.1	98.67	147631	147557
39	LT576870.1	98.67	124111	124185
40	JN555585.1	100	130308	130234
40	LT576870.1	100	141555	141629
40	JN555585.1	100	147889	147963
40	LT594108.1	100	147246	147320
40	LT594192.1	100	146827	146901
40	LT576869.1	100	121636	121562
40	LT594108.1	100	129645	129571
40	LT576867.1	100	122654	122580
40	LT594192.1	100	129322	129248
40	X14112.1	98.67	147928	148002
40	X14112.1	98.67	130305	130231
41	LT576869.1	100	122347	122421
41	LT594108.1	100	130356	130430
41	LT594192.1	100	130033	130107
41	X14112.1	100	131016	131090
41	LT594108.1	100	146535	146461
41	JN555585.1	100	147178	147104
41	LT608134.1	100	140559	140485
41	LT594192.1	100	146116	146042
41	JN555585.1	100	131019	131093
41	LT576870.1	100	125196	125270
41	LT576870.1	100	140844	140770
41	X14112.1	100	147217	147143
41	LT576867.1	100	123365	123439
41	LT576870.1	100	124525	124599
41	LT576868.1	100	117478	117552
41	LT608134.1	100	141289	141215
41	LT576871.1	100	124480	124554
42	LT594108.1	100	3949	4023
42	LT594108.1	100	121950	121876
42	X14112.1	98.67	122296	122222
42	LT576869.1	98.67	2221	2295
42	JN555585.1	98.67	4076	4150
42	LT576870.1	98.67	116422	116348
42	X14112.1	98.67	4075	4149
42	JN555585.1	98.67	122298	122224
42	LT576867.1	98.68	3725	3800
43	LT594108.1	100	126803	126729
43	JN555585.1	100	150737	150811
43	JN555585.1	100	127460	127386
43	LT576867.1	100	119440	119366
43	X14112.1	100	150776	150850
43	X14112.1	100	127457	127383
43	LT594108.1	100	150088	150162
44	LT594108.1	100	122055	122129
44	LT576867.1	100	3620	3546
44	X14112.1	100	3973	3899
44	LT594192.1	100	121819	121893
44	JN555585.1	100	122400	122474
44	LT594192.1	100	3908	3834
44	JN555585.1	100	3974	3900
44	X14112.1	100	122398	122472
44	LT594108.1	100	3844	3770
45	LT576867.1	100	87133	87059
45	LT594192.1	100	86895	86821
45	LT576869.1	97.33	86041	85967
45	LT576870.1	97.33	83039	82965
45	JN555585.1	97.33	87336	87262
45	X14112.1	97.33	87337	87263
45	LT576868.1	97.33	81422	81348
45	LT576871.1	97.33	86446	86372
45	LT608134.1	97.33	83528	83454
45	LT594108.1	96	87061	86987
46	LT576870.1	100	64601	64675
46	JN555585.1	100	68843	68917
46	LT594192.1	100	68624	68698
46	LT576867.1	100	68349	68423
46	LT608134.1	100	64500	64574
46	X14112.1	100	68843	68917
46	LT594108.1	100	68640	68714
46	LT576871.1	100	67876	67950
46	LT576869.1	100	67528	67602
46	LT576868.1	97.33	62896	62970
47	LT594108.1	100	107234	107308
47	X14112.1	98.67	107502	107576
47	LT576867.1	98.67	107316	107390
47	LT576870.1	98.67	103205	103279
47	LT576869.1	98.67	106214	106288
47	JN555585.1	98.67	107503	107577
47	LT576868.1	97.33	101587	101661
47	LT576871.1	97.33	107077	107151
47	LT608134.1	97.33	104525	104599
47	LT594192.1	97.33	107061	107135
48	LT576867.1	100	72741	72815
48	LT594192.1	100	72508	72582
48	LT594108.1	100	72662	72736
48	LT576869.1	100	71641	71715
48	LT576870.1	100	68642	68716
48	LT576871.1	100	72052	72126
48	LT608134.1	100	68721	68795
48	JN555585.1	97.33	72919	72993
48	LT576868.1	97.33	67033	67107
48	X14112.1	96	72919	72993
49	JN555585.1	100	149968	150042
49	LT576870.1	100	122597	122523
49	LT576869.1	100	120890	120816
49	LT608134.1	100	142096	142170
49	LT576867.1	100	120565	120491
49	LT594192.1	100	148906	148980
49	LT594108.1	100	149319	149393
49	LT576870.1	100	143012	143086
49	LT594108.1	100	127572	127498
49	JN555585.1	100	128229	128155
49	LT576869.1	100	140087	140161
49	LT576870.1	100	123234	123160
49	LT594192.1	100	127243	127169
49	X14112.1	98.67	128226	128152
49	X14112.1	98.67	150007	150081
50	LT594108.1	100	114171	114097
50	LT594192.1	100	113998	113924
50	JN555585.1	100	114440	114366
50	X14112.1	100	114439	114365
50	LT576871.1	100	114564	114490
50	LT576870.1	100	110142	110068
50	LT576868.1	100	108521	108447
50	LT576869.1	100	113152	113078
50	LT608134.1	100	112136	112062
51	LT576870.1	100	79268	79342
51	LT608134.1	100	79758	79832
51	LT576868.1	100	77654	77728
51	JN555585.1	100	83561	83635
51	LT576869.1	100	82269	82343
51	X14112.1	100	83561	83635
51	LT576871.1	100	82676	82750
51	LT576867.1	98.67	83362	83436
51	LT594108.1	98.67	83284	83358
51	LT594192.1	98.67	83128	83202
52	LT594192.1	100	127369	127295
52	LT594192.1	100	148780	148854
52	LT594108.1	100	149193	149267
52	JN555585.1	100	128355	128281
52	X14112.1	100	149881	149955
52	X14112.1	100	128352	128278
52	JN555585.1	100	149842	149916
52	LT576869.1	100	139961	140035
52	LT594108.1	100	127698	127624
52	LT576870.1	100	123360	123286
52	LT608134.1	100	141970	142044
52	LT576870.1	100	122720	122649
53	LT594192.1	100	86815	86889
53	LT576867.1	100	87053	87127
53	X14112.1	97.33	87257	87331
53	JN555585.1	97.33	87256	87330
53	LT576871.1	97.33	86366	86440
53	LT576869.1	97.33	85961	86035
53	LT576868.1	97.33	81342	81416
53	LT576870.1	97.33	82959	83033
53	LT608134.1	97.33	83448	83522
53	LT594108.1	96	86981	87055
54	LT594192.1	100	75248	75174
54	JN555585.1	100	75659	75585
54	LT576868.1	100	69772	69698
54	LT576870.1	100	71381	71307
54	LT576871.1	100	74791	74717
54	X14112.1	100	75659	75585
54	LT608134.1	100	71460	71386
54	LT594108.1	100	75402	75328
54	LT576869.1	100	74381	74307
54	LT576867.1	98.67	75481	75407
55	LT576868.1	100	24976	24902
55	LT576871.1	100	28664	28590
55	LT576870.1	100	26552	26478
55	LT608134.1	100	24923	24849
55	LT576869.1	100	28827	28753
55	LT594192.1	100	30552	30478
55	JN555585.1	100	30776	30702
55	X14112.1	100	30775	30701
55	LT594108.1	98.67	30581	30507
56	JN555585.1	100	77277	77203
56	LT594108.1	100	77020	76946
56	LT576871.1	100	76409	76335
56	LT608134.1	100	73078	73004
56	LT576867.1	100	77101	77027
56	X14112.1	100	77277	77203
56	LT594192.1	100	76866	76792
56	LT576870.1	98.67	72999	72925
56	LT576869.1	98.67	76001	75927
56	LT576868.1	98.67	71390	71316
57	LT594108.1	100	149316	149390
57	JN555585.1	100	128232	128158
57	LT576869.1	100	140084	140158
57	JN555585.1	100	149965	150039
57	LT576867.1	100	120568	120494
57	LT594192.1	100	148903	148977
57	LT576870.1	100	143009	143083
57	LT594192.1	100	127246	127172
57	LT576870.1	100	122600	122526
57	LT576869.1	100	120893	120819
57	LT608134.1	100	142093	142167
57	LT576870.1	100	123237	123163
57	LT594108.1	100	127575	127501
57	X14112.1	98.67	150004	150078
57	X14112.1	98.67	128229	128155
58	LT594192.1	100	129226	129300
58	LT576867.1	100	122558	122632
58	JN555585.1	100	147985	147911
58	LT594108.1	100	129549	129623
58	LT576870.1	100	141651	141577
58	LT594108.1	100	147342	147268
58	JN555585.1	100	130212	130286
58	LT594192.1	100	146923	146849
58	LT576869.1	100	121540	121614
58	X14112.1	98.67	130209	130283
58	X14112.1	98.67	148024	147950
59	LT576871.1	100	3800	3874
59	LT576867.1	100	9707	9781
59	JN555585.1	100	10038	10112
59	LT594108.1	100	9839	9913
59	LT594192.1	100	9817	9891
59	LT608134.1	100	2274	2348
59	LT576868.1	100	4242	4316
59	LT576869.1	100	8090	8159
59	LT576870.1	100	5820	5889
60	LT576867.1	100	68488	68414
60	JN555585.1	100	68982	68908
60	LT576871.1	100	68015	67941
60	LT608134.1	100	64639	64565
60	LT594108.1	100	68779	68705
60	LT576868.1	100	63035	62961
60	X14112.1	100	68982	68908
60	LT594192.1	100	68763	68689
60	LT576870.1	98.67	64740	64666
60	LT576869.1	98.67	67667	67593
61	LT594108.1	100	75318	75392
61	LT576868.1	100	69688	69762
61	JN555585.1	100	75575	75649
61	LT576870.1	100	71297	71371
61	LT608134.1	100	71376	71450
61	LT594192.1	100	75164	75238
61	X14112.1	100	75575	75649
61	LT576871.1	100	74707	74781
61	LT576869.1	100	74297	74371
61	LT576867.1	98.67	75397	75471
62	LT594108.1	100	84692	84618
62	LT576870.1	100	80680	80606
62	LT594192.1	100	84536	84462
62	LT608134.1	100	81169	81095
62	LT576869.1	100	83682	83608
62	LT576867.1	100	84774	84700
62	LT576868.1	100	79063	78989
62	LT576871.1	100	84087	84013
62	JN555585.1	98.67	84977	84903
62	X14112.1	98.67	84977	84903
63	LT594192.1	100	28065	28139
63	LT608134.1	100	22432	22506
63	LT576871.1	100	25601	25675
63	LT594108.1	100	28090	28164
63	LT576870.1	98.67	24065	24139
63	LT576869.1	98.67	26340	26414
63	LT576868.1	98.67	22490	22564
63	LT576867.1	98.67	27966	28040
63	X14112.1	98.67	28288	28362
63	JN555585.1	98.67	28289	28363
64	X14112.1	100	62815	62889
64	LT576870.1	100	58573	58647
64	LT576867.1	100	62319	62393
64	JN555585.1	100	62815	62889
64	LT608134.1	100	58472	58546
64	LT594192.1	100	62596	62670
64	LT576871.1	100	61848	61922
64	LT594108.1	100	62612	62686
64	LT576869.1	98.68	61495	61570
64	LT576868.1	98.68	56866	56941
65	LT576869.1	100	122039	122113
65	LT576870.1	100	124217	124291
65	LT576869.1	100	138057	137983
65	LT594192.1	100	129725	129799
65	LT594108.1	100	146843	146769
65	X14112.1	100	147525	147451
65	LT594108.1	100	130048	130122
65	X14112.1	100	130708	130782
65	JN555585.1	100	147486	147412
65	LT576870.1	100	141152	141078
65	JN555585.1	100	130711	130785
65	LT594192.1	100	146424	146350
65	LT608134.1	98.67	141597	141523
65	LT576871.1	98.67	124172	124246
65	LT576867.1	98.67	123057	123131
66	LT594108.1	100	19281	19207
66	LT608134.1	98.67	13040	12966
66	JN555585.1	98.67	19480	19406
66	LT576870.1	98.67	15259	15185
66	LT576867.1	98.67	19155	19081
66	LT576871.1	98.67	15057	14983
66	LT576868.1	98.67	13687	13613
66	LT576869.1	98.67	17530	17456
66	X14112.1	98.67	19479	19405
66	LT594192.1	98.67	19261	19187
67	LT594108.1	100	38004	37930
67	LT576871.1	100	36555	36481
67	LT576868.1	100	32399	32325
67	LT594192.1	100	37976	37902
67	LT608134.1	100	33359	33285
67	LT576869.1	100	36887	36813
67	LT576867.1	100	37866	37792
67	LT576870.1	100	33973	33899
67	X14112.1	98.67	38199	38125
67	JN555585.1	98.67	38200	38126
68	X14112.1	100	93219	93145
68	JN555585.1	100	93218	93144
68	LT594192.1	98.67	92777	92703
68	LT576867.1	98.67	93015	92941
68	LT576869.1	98.67	91923	91849
68	LT594108.1	98.67	92944	92870
68	LT608134.1	98.67	90243	90169
68	LT576870.1	98.67	88921	88847
68	LT576871.1	98.67	92795	92721
68	LT576868.1	98.67	87304	87230
69	LT576868.1	100	39524	39598
69	LT576870.1	100	41098	41172
69	LT576871.1	100	43677	43751
69	JN555585.1	100	45325	45399
69	LT576867.1	100	44984	45058
69	LT594192.1	100	45093	45167
69	X14112.1	100	45324	45398
69	LT608134.1	100	40480	40554
69	LT576869.1	100	44226	44300
69	LT594108.1	100	45121	45195
70	LT594108.1	100	19249	19175
70	LT576867.1	98.67	19123	19049
70	JN555585.1	98.67	19448	19374
70	LT594192.1	98.67	19229	19155
70	LT576870.1	98.67	15227	15153
70	LT576869.1	98.67	17498	17424
70	X14112.1	98.67	19447	19373
70	LT576871.1	97.33	15025	14951
70	LT608134.1	97.33	13008	12934
71	LT576868.1	100	4242	4316
71	LT576871.1	100	3800	3874
71	JN555585.1	100	10038	10112
71	LT608134.1	100	2274	2348
71	LT576867.1	100	9707	9781
71	LT594108.1	100	9839	9913
71	LT594192.1	100	9817	9891
71	LT576870.1	100	5820	5889
71	LT576869.1	100	8090	8159
72	LT594192.1	100	149518	149444
72	LT594192.1	100	126631	126705
72	LT576867.1	100	119597	119671
72	LT576870.1	100	143624	143550
72	LT576869.1	100	120278	120352
72	LT594108.1	100	126960	127034
72	JN555585.1	100	127617	127691
72	LT576867.1	100	140764	140690
72	JN555585.1	100	150580	150506
72	LT576869.1	100	119682	119756
72	LT594108.1	100	149931	149857
72	X14112.1	97.33	127614	127688
72	X14112.1	97.33	150619	150545
73	LT594108.1	100	87100	87026
73	LT576867.1	100	87172	87098
73	LT576871.1	100	86485	86411
73	JN555585.1	100	87375	87301
73	LT608134.1	100	83567	83493
73	X14112.1	100	87376	87302
73	LT576868.1	100	81461	81387
73	LT594192.1	100	86934	86860
73	LT576869.1	98.67	86080	86006
73	LT576870.1	98.67	83078	83004
74	LT576867.1	100	121724	121798
74	X14112.1	100	148852	148778
74	JN555585.1	100	129384	129458
74	X14112.1	100	129381	129455
74	JN555585.1	100	148813	148739
74	LT594108.1	98.67	148170	148096
74	LT594108.1	98.67	128721	128795
74	LT594192.1	98.67	128389	128463
74	LT576869.1	98.67	138935	138861
74	LT594192.1	98.67	147760	147686
74	LT576870.1	98.67	142488	142414
75	LT576869.1	100	74359	74285
75	LT594108.1	100	75380	75306
75	LT576871.1	100	74769	74695
75	LT576868.1	100	69750	69676
75	LT576870.1	100	71359	71285
75	LT594192.1	100	75226	75152
75	X14112.1	100	75637	75563
75	LT608134.1	100	71438	71364
75	JN555585.1	100	75637	75563
75	LT576867.1	98.67	75459	75385
76	LT594192.1	100	19310	19236
76	LT576869.1	100	17579	17505
76	LT576870.1	100	15308	15234
76	LT576867.1	100	19204	19130
76	LT608134.1	100	13089	13015
76	JN555585.1	100	19529	19455
76	X14112.1	100	19528	19454
76	LT576871.1	100	15106	15032
76	LT594108.1	100	19330	19256
76	LT576868.1	98.67	13736	13662
77	LT576867.1	100	119554	119628
77	LT594192.1	100	149561	149487
77	LT594108.1	100	149974	149900
77	LT576869.1	100	119639	119713
77	LT576867.1	100	140807	140733
77	JN555585.1	100	150623	150549
77	LT576869.1	100	120235	120309
77	LT594108.1	100	126917	126991
77	LT576870.1	100	143667	143593
77	LT594192.1	100	126588	126662
77	JN555585.1	100	127574	127648
77	X14112.1	97.33	127571	127645
77	X14112.1	97.33	150662	150588
78	LT594192.1	100	100686	100612
78	LT576868.1	100	95211	95137
78	LT608134.1	100	98151	98077
78	LT576869.1	100	99837	99763
78	LT576867.1	100	100936	100862
78	LT576871.1	100	100703	100629
78	JN555585.1	100	101130	101056
78	LT594108.1	100	100857	100783
78	LT576870.1	100	96833	96759
78	X14112.1	100	101129	101055
79	LT576868.1	100	95631	95557
79	LT594108.1	100	101277	101203
79	X14112.1	98.67	101549	101475
79	JN555585.1	98.67	101550	101476
79	LT576870.1	98.67	97253	97179
79	LT576871.1	98.67	101123	101049
79	LT576869.1	98.67	100257	100183
79	LT576867.1	98.67	101356	101282
79	LT608134.1	98.67	98571	98497
79	LT594192.1	98.67	101106	101032
80	LT594192.1	100	146551	146477
80	LT576867.1	100	122930	123004
80	LT576870.1	100	141279	141205
80	LT594192.1	100	129598	129672
80	LT576869.1	100	121912	121986
80	LT576870.1	100	124090	124164
80	LT594108.1	100	146970	146896
80	LT594108.1	100	129921	129995
80	X14112.1	98.67	147652	147578
80	JN555585.1	98.67	130584	130658
80	JN555585.1	98.67	147613	147539
80	X14112.1	98.67	130581	130655
81	LT594108.1	100	19214	19288
81	LT576868.1	98.67	13620	13694
81	LT576871.1	98.67	14990	15064
81	LT576870.1	98.67	15192	15266
81	LT576867.1	98.67	19088	19162
81	JN555585.1	98.67	19413	19487
81	X14112.1	98.67	19412	19486
81	LT608134.1	98.67	12973	13047
81	LT576869.1	98.67	17463	17537
81	LT594192.1	98.67	19194	19268
82	JN555585.1	100	19908	19982
82	LT576868.1	100	14115	14189
82	LT608134.1	100	13468	13542
82	X14112.1	100	19907	19981
82	LT576871.1	100	15485	15559
82	LT576870.1	100	15687	15761
82	LT594108.1	100	19709	19783
82	LT576867.1	100	19583	19657
82	LT576869.1	100	17958	18032
82	LT594192.1	100	19689	19763
83	LT594108.1	100	73263	73337
83	LT576867.1	100	73342	73416
83	LT608134.1	100	69321	69395
83	X14112.1	100	73520	73594
83	LT576870.1	100	69242	69316
83	LT576868.1	100	67633	67707
83	JN555585.1	100	73520	73594
83	LT576871.1	100	72652	72726
83	LT594192.1	100	73109	73183
83	LT576869.1	100	72242	72316
84	LT594108.1	100	125082	125008
84	LT594108.1	100	817	891
84	JN555585.1	98.67	905	979
84	LT576867.1	98.67	631	705
84	LT576869.1	98.67	118126	118052
84	X14112.1	98.67	905	979
84	LT576870.1	98.67	121240	121166
84	X14112.1	98.67	125466	125392
84	JN555585.1	98.67	125469	125395
85	LT576867.1	100	140619	140545
85	LT594108.1	100	149786	149712
85	LT594192.1	100	126776	126850
85	X14112.1	100	127759	127833
85	X14112.1	100	150474	150400
85	JN555585.1	100	127762	127836
85	LT594192.1	100	149373	149299
85	LT576867.1	100	119742	119816
85	JN555585.1	100	150435	150361
85	LT594108.1	100	127105	127179
85	LT576867.1	100	120098	120172
85	LT576870.1	98.67	122130	122204
85	LT576870.1	98.67	143479	143405
85	LT576869.1	98.67	119827	119901
85	LT576869.1	98.67	120423	120497
86	LT594108.1	100	125082	125008
86	LT594108.1	100	817	891
86	JN555585.1	98.67	905	979
86	LT576869.1	98.67	118126	118052
86	X14112.1	98.67	905	979
86	LT576870.1	98.67	121240	121166
86	JN555585.1	98.67	125469	125395
86	X14112.1	98.67	125466	125392
86	LT576867.1	98.67	631	705
87	LT576868.1	100	55243	55169
87	LT576871.1	100	59960	59886
87	LT608134.1	100	56555	56481
87	LT594108.1	100	60839	60765
87	JN555585.1	98.67	61045	60971
87	X14112.1	98.67	61044	60970
87	LT576867.1	98.67	60699	60625
87	LT576869.1	98.67	59930	59856
87	LT576870.1	98.67	56798	56724
87	LT594192.1	98.67	60821	60747
88	X14112.1	100	45338	45412
88	LT576871.1	100	43691	43765
88	LT576867.1	100	44998	45072
88	LT576870.1	100	41112	41186
88	LT576869.1	100	44240	44314
88	JN555585.1	100	45339	45413
88	LT576868.1	100	39538	39612
88	LT594192.1	100	45107	45181
88	LT608134.1	100	40494	40568
88	LT594108.1	100	45135	45209
89	LT576871.1	100	73745	73819
89	JN555585.1	100	74613	74687
89	LT576870.1	100	70335	70409
89	LT576868.1	100	68726	68800
89	X14112.1	100	74613	74687
89	LT608134.1	100	70414	70488
89	LT594108.1	100	74356	74430
89	LT576869.1	100	73335	73409
89	LT594192.1	100	74202	74276
89	LT576867.1	100	74435	74509
90	LT594108.1	100	72160	72234
90	LT594192.1	100	72006	72080
90	JN555585.1	100	72417	72491
90	LT576869.1	100	71139	71213
90	LT576867.1	100	72235	72309
90	LT576870.1	100	68141	68215
90	LT576868.1	100	66529	66603
90	LT608134.1	100	68219	68293
90	LT576871.1	100	71550	71624
90	X14112.1	100	72417	72491
91	LT594108.1	100	123741	123667
91	LT608134.1	100	593	667
91	LT576870.1	100	119190	119116
91	LT594108.1	100	2158	2232
91	JN555585.1	100	2273	2347
91	LT576871.1	100	122508	122434
91	X14112.1	100	124099	124025
91	X14112.1	100	2272	2346
91	LT576869.1	100	426	500
91	JN555585.1	100	124101	124027
91	LT608134.1	100	121488	121414
91	LT576868.1	98.67	116062	115988
91	LT594192.1	98.67	2229	2303
91	LT594192.1	98.67	123498	123424
91	LT576868.1	98.67	116683	116609
92	X14112.1	100	95055	94981
92	LT594108.1	100	94783	94709
92	JN555585.1	100	95055	94981
92	LT608134.1	98.67	92081	92007
92	LT576869.1	98.67	93762	93688
92	LT594192.1	98.67	94615	94541
92	LT576871.1	98.67	94633	94559
92	LT576867.1	98.67	94854	94780
92	LT576870.1	98.67	90759	90685
92	LT576868.1	97.33	89142	89068
93	LT576868.1	100	46088	46014
93	LT576867.1	100	51553	51479
93	LT594192.1	100	51659	51585
93	LT608134.1	98.67	47049	46975
93	LT576871.1	98.67	50245	50171
93	LT594108.1	97.33	51689	51615
93	LT576869.1	97.33	50794	50720
93	LT576870.1	97.33	47665	47591
93	JN555585.1	97.33	51895	51821
93	X14112.1	97.33	51894	51820
94	LT576867.1	100	120573	120499
94	LT576869.1	100	140079	140153
94	LT594108.1	100	127580	127506
94	LT576870.1	100	122605	122531
94	LT576870.1	100	143004	143078
94	JN555585.1	100	128237	128163
94	LT594192.1	100	148898	148972
94	LT594192.1	100	127251	127177
94	LT576870.1	100	123242	123168
94	JN555585.1	100	149960	150034
94	LT608134.1	100	142088	142162
94	LT594108.1	100	149311	149385
94	LT576869.1	100	120898	120824
94	X14112.1	98.67	128234	128160
94	X14112.1	98.67	149999	150073
95	JN555585.1	100	73541	73467
95	LT608134.1	100	69342	69268
95	X14112.1	100	73541	73467
95	LT594108.1	100	73284	73210
95	LT576870.1	100	69263	69189
95	LT576869.1	100	72263	72189
95	LT594192.1	100	73130	73056
95	LT576871.1	100	72673	72599
95	LT576868.1	100	67654	67580
95	LT576867.1	100	73363	73289
96	LT576867.1	100	105813	105739
96	LT576870.1	100	101705	101631
96	JN555585.1	100	106001	105927
96	LT576871.1	100	105575	105501
96	LT576869.1	100	104711	104637
96	LT576868.1	100	100085	100011
96	LT594108.1	100	105732	105658
96	X14112.1	100	106000	105926
96	LT608134.1	100	103023	102949
96	LT594192.1	100	105559	105485
97	LT594108.1	100	57791	57717
97	LT576868.1	100	52195	52121
97	LT576871.1	100	56927	56853
97	JN555585.1	100	57997	57923
97	LT576867.1	100	57651	57577
97	LT608134.1	100	53522	53448
97	LT576870.1	100	53766	53692
97	X14112.1	100	57996	57922
97	LT594192.1	100	57773	57699
97	LT576869.1	100	56897	56823
98	LT576869.1	100	76596	76670
98	LT576868.1	100	71985	72059
98	JN555585.1	100	77872	77946
98	LT594192.1	100	77461	77535
98	LT608134.1	100	73673	73747
98	X14112.1	100	77872	77946
98	LT576870.1	100	73594	73668
98	LT594108.1	100	77615	77689
98	LT576871.1	100	77004	77078
98	LT576867.1	100	77696	77769
99	X14112.1	100	77606	77532
99	LT576870.1	100	73328	73254
99	LT594192.1	100	77195	77121
99	LT576869.1	100	76330	76256
99	LT576868.1	100	71719	71645
99	LT576871.1	100	76738	76664
99	LT608134.1	100	73407	73333
99	LT594108.1	100	77349	77275
99	JN555585.1	100	77606	77532
99	LT576867.1	98.67	77430	77356
100	LT576870.1	100	140226	140300
100	LT576870.1	100	126415	126341
100	LT594108.1	100	145314	145388
100	LT576869.1	100	137101	137175
100	X14112.1	100	132238	132164
100	JN555585.1	100	145956	146030
100	LT594108.1	100	131577	131503
100	X14112.1	100	145995	146069
100	LT576869.1	100	123568	123494
100	JN555585.1	100	132241	132167
100	LT594192.1	98.67	144896	144970
100	LT608134.1	98.67	123539	123465
100	LT576871.1	98.67	125697	125623
100	LT576867.1	98.67	124586	124512
100	LT594192.1	98.67	131253	131179
100	LT576867.1	98.67	138586	138660
101	X14112.1	100	128352	128278
101	LT576869.1	100	139961	140035
101	X14112.1	100	149881	149955
101	JN555585.1	100	128355	128281
101	LT594192.1	100	148780	148854
101	LT608134.1	100	141970	142044
101	LT594192.1	100	127369	127295
101	LT576870.1	100	123360	123286
101	LT594108.1	100	127698	127624
101	JN555585.1	100	149842	149916
101	LT594108.1	100	149193	149267
101	LT576870.1	100	122720	122649
102	X14112.1	100	68343	68417
102	LT594192.1	100	68124	68198
102	LT576870.1	100	64101	64175
102	JN555585.1	100	68343	68417
102	LT608134.1	100	64000	64074
102	LT576869.1	100	67028	67102
102	LT576871.1	100	67376	67450
102	LT576868.1	100	62396	62470
102	LT594108.1	100	68140	68214
102	LT576867.1	98.67	67849	67923
103	LT608134.1	100	80815	80889
103	LT576871.1	100	83733	83807
103	LT576867.1	100	84420	84494
103	JN555585.1	100	84623	84697
103	X14112.1	100	84623	84697
103	LT576869.1	100	83328	83402
103	LT576868.1	100	78709	78783
103	LT576870.1	100	80326	80400
103	LT594192.1	98.67	84182	84256
103	LT594108.1	98.67	84338	84412
104	LT576867.1	100	94196	94270
104	JN555585.1	100	94398	94472
104	X14112.1	100	94399	94473
104	LT594192.1	100	93957	94031
104	LT576868.1	100	88484	88558
104	LT594108.1	98.67	94124	94198
104	LT608134.1	98.67	91423	91497
104	LT576870.1	98.67	90101	90175
104	LT576871.1	98.67	93975	94049
104	LT576869.1	98.67	93103	93177
105	LT594108.1	100	19194	19268
105	LT576867.1	98.67	19068	19142
105	X14112.1	98.67	19392	19466
105	LT594192.1	98.67	19174	19248
105	JN555585.1	98.67	19393	19467
105	LT576869.1	98.67	17443	17517
105	LT576870.1	98.67	15172	15246
105	LT608134.1	98.67	12953	13027
105	LT576871.1	98.67	14970	15044
106	LT594192.1	100	126869	126943
106	X14112.1	100	127852	127926
106	LT576869.1	100	140461	140387
106	LT576870.1	100	143386	143312
106	X14112.1	100	150381	150307
106	LT594108.1	100	127198	127272
106	LT594108.1	100	149693	149619
106	LT576870.1	100	122860	122934
106	LT576869.1	100	120516	120590
106	LT594192.1	100	149280	149206
106	JN555585.1	100	127855	127929
106	LT576869.1	100	119920	119994
106	JN555585.1	100	150342	150268
106	LT576867.1	100	140526	140452
106	LT576867.1	100	120191	120265
106	LT576867.1	100	119835	119909
106	LT576870.1	100	122223	122297
107	LT576867.1	100	102820	102894
107	LT576871.1	100	102587	102661
107	LT576869.1	100	101721	101795
107	JN555585.1	100	103014	103088
107	LT594108.1	100	102741	102815
107	LT576868.1	100	97095	97169
107	LT576870.1	100	98717	98791
107	LT608134.1	100	100035	100109
107	LT594192.1	100	102570	102644
107	X14112.1	100	103013	103087
108	LT594108.1	100	38676	38602
108	JN555585.1	100	38872	38798
108	LT576871.1	100	37227	37153
108	LT576870.1	100	34645	34571
108	LT608134.1	100	34031	33957
108	LT576867.1	100	38538	38464
108	LT576869.1	100	37559	37485
108	X14112.1	100	38871	38797
108	LT594192.1	100	38648	38574
108	LT576868.1	100	33071	32997
109	LT594108.1	100	19223	19149
109	LT576870.1	97.33	15201	15127
109	LT576869.1	97.33	17472	17398
109	X14112.1	97.33	19421	19347
109	LT594192.1	97.33	19203	19129
109	JN555585.1	97.33	19422	19348
109	LT576867.1	97.33	19097	19023
109	LT608134.1	96	12982	12908
109	LT576871.1	96	14999	14925
110	LT576871.1	100	61955	61881
110	LT594108.1	100	62719	62645
110	LT576867.1	100	62426	62352
110	LT594192.1	100	62703	62629
110	LT608134.1	100	58579	58505
110	LT576870.1	100	58680	58606
110	JN555585.1	98.67	62922	62848
110	X14112.1	98.67	62922	62848
110	LT576869.1	98.68	61603	61528
110	LT576868.1	98.68	56974	56899
111	X14112.1	100	147295	147221
111	LT594108.1	100	146613	146539
111	JN555585.1	100	147256	147182
111	JN555585.1	100	130941	131015
111	LT576870.1	100	124447	124521
111	LT594192.1	100	129955	130029
111	LT576870.1	100	140922	140848
111	LT576870.1	100	125118	125192
111	LT576869.1	100	122269	122343
111	LT576867.1	100	123287	123361
111	X14112.1	100	130938	131012
111	LT608134.1	100	141367	141293
111	LT594192.1	100	146194	146120
111	LT594108.1	100	130278	130352
111	LT576871.1	100	124402	124476
111	LT576869.1	100	137827	137753
111	LT576868.1	98.67	117400	117474
112	LT576868.1	100	96987	96913
112	LT576869.1	100	101613	101539
112	LT594108.1	100	102633	102559
112	X14112.1	100	102905	102831
112	LT576867.1	100	102712	102638
112	JN555585.1	100	102906	102832
112	LT576870.1	100	98609	98535
112	LT608134.1	100	99927	99853
112	LT594192.1	100	102462	102388
112	LT576871.1	100	102479	102405
113	LT576868.1	100	878	952
113	LT594192.1	100	123814	123740
113	JN555585.1	100	124417	124343
113	LT594108.1	100	124057	123983
113	LT576867.1	100	1665	1739
113	LT576870.1	100	119506	119432
113	LT576868.1	100	116999	116925
113	JN555585.1	100	1957	2031
113	LT594108.1	100	1842	1916
113	LT576868.1	100	116378	116304
113	LT576867.1	100	118098	118024
113	LT594192.1	100	1913	1987
113	LT576869.1	100	110	184
113	X14112.1	100	124415	124341
113	LT576869.1	100	116355	116281
113	X14112.1	100	1956	2030
113	LT608134.1	98.67	277	351
113	LT608134.1	98.67	122354	122280
113	LT576871.1	98.67	122824	122750
113	LT576871.1	98.67	123240	123166
113	LT608134.1	98.67	121804	121730
114	LT576868.1	100	94970	95044
114	LT576867.1	100	100695	100769
114	LT594192.1	100	100445	100519
114	JN555585.1	100	100889	100963
114	LT576870.1	100	96592	96666
114	LT576869.1	100	99596	99670
114	LT594108.1	100	100616	100690
114	X14112.1	100	100888	100962
114	LT608134.1	98.67	97910	97984
114	LT576871.1	98.67	100462	100536
115	LT576870.1	100	19330	19404
115	LT594108.1	100	23355	23429
115	LT576868.1	100	17759	17833
115	LT576867.1	100	23227	23301
115	LT594192.1	100	23334	23408
115	JN555585.1	100	23554	23628
115	LT576869.1	100	21601	21675
115	X14112.1	100	23553	23627
115	LT576871.1	98.67	19677	19751
115	LT608134.1	98.67	17701	17775
116	LT608134.1	100	141378	141304
116	X14112.1	100	130927	131001
116	JN555585.1	100	147267	147193
116	LT594192.1	100	146205	146131
116	LT594192.1	100	129944	130018
116	X14112.1	100	147306	147232
116	LT576871.1	100	124391	124465
116	JN555585.1	100	130930	131004
116	LT594108.1	100	130267	130341
116	LT594108.1	100	146624	146550
116	LT576870.1	100	125107	125181
116	LT576870.1	100	124436	124510
116	LT576867.1	100	123276	123350
116	LT576869.1	100	137838	137764
116	LT576869.1	100	122258	122332
116	LT576870.1	100	140933	140859
116	LT576868.1	98.67	117389	117463
117	LT594192.1	100	71954	72028
117	LT594108.1	100	72108	72182
117	LT576870.1	100	68089	68163
117	LT576871.1	100	71498	71572
117	X14112.1	100	72365	72439
117	JN555585.1	100	72365	72439
117	LT576869.1	100	71087	71161
117	LT608134.1	100	68167	68241
117	LT576868.1	98.67	66477	66551
117	LT576867.1	98.68	72182	72257
118	JN555585.1	100	19974	19900
118	LT576870.1	100	15753	15679
118	LT594108.1	100	19775	19701
118	LT576867.1	100	19649	19575
118	X14112.1	100	19973	19899
118	LT576871.1	100	15551	15477
118	LT576868.1	100	14181	14107
118	LT608134.1	100	13534	13460
118	LT594192.1	100	19755	19681
118	LT576869.1	100	18024	17950
119	LT594192.1	100	76800	76874
119	LT594108.1	100	76954	77028
119	LT608134.1	100	73012	73086
119	JN555585.1	100	77211	77285
119	X14112.1	100	77211	77285
119	LT576867.1	100	77035	77109
119	LT576871.1	100	76343	76417
119	LT576868.1	98.67	71324	71398
119	LT576870.1	98.67	72933	73007
119	LT576869.1	98.67	75935	76009
120	LT576870.1	100	64152	64078
120	LT576869.1	100	67079	67005
120	JN555585.1	100	68394	68320
120	X14112.1	100	68394	68320
120	LT576867.1	98.67	67900	67826
120	LT594192.1	98.67	68175	68101
120	LT594108.1	98.67	68191	68117
120	LT608134.1	97.33	64051	63977
120	LT576868.1	98.65	62447	62374
120	LT576871.1	97.33	67427	67353
121	X14112.1	100	87303	87377
121	LT594108.1	100	87027	87101
121	LT576868.1	100	81388	81462
121	LT576871.1	100	86412	86486
121	LT608134.1	100	83494	83568
121	LT576867.1	100	87099	87173
121	LT594192.1	100	86861	86935
121	JN555585.1	100	87302	87376
121	LT576869.1	100	86007	86076
121	LT576870.1	100	83005	83074
122	JN555585.1	100	130695	130769
122	X14112.1	100	130692	130766
122	LT594192.1	100	146440	146366
122	LT594192.1	100	129709	129783
122	X14112.1	100	147541	147467
122	LT576870.1	100	124201	124275
122	LT576870.1	100	141168	141094
122	LT576869.1	100	138073	137999
122	JN555585.1	100	147502	147428
122	LT594108.1	100	146859	146785
122	LT576869.1	100	122023	122097
122	LT594108.1	100	130032	130106
122	LT576867.1	98.67	123041	123115
122	LT576871.1	98.67	124156	124230
122	LT608134.1	98.67	141613	141539
123	LT594108.1	100	147351	147277
123	LT594108.1	100	129540	129614
123	LT594192.1	100	129217	129291
123	LT576867.1	100	122549	122623
123	LT576869.1	100	121531	121605
123	JN555585.1	100	130203	130277
123	LT576870.1	100	141660	141586
123	LT594192.1	100	146932	146858
123	JN555585.1	100	147994	147920
123	X14112.1	98.67	130200	130274
123	X14112.1	98.67	148033	147959
124	LT594108.1	100	123721	123647
124	LT594108.1	100	2178	2252
124	LT576869.1	100	446	520
124	LT576871.1	100	122488	122414
124	LT576870.1	100	119170	119096
124	LT608134.1	100	121468	121394
124	JN555585.1	100	124081	124008
124	X14112.1	100	2292	2365
124	X14112.1	100	124079	124006
124	JN555585.1	100	2293	2366
124	LT594192.1	98.67	2249	2323
124	LT576868.1	98.67	116042	115968
124	LT594192.1	98.67	123478	123404
124	LT576868.1	98.67	116663	116589
125	LT594108.1	100	149752	149678
125	LT576869.1	100	119861	119935
125	LT576870.1	100	122164	122238
125	LT576867.1	100	120132	120206
125	LT576867.1	100	140585	140511
125	LT594108.1	100	127139	127213
125	JN555585.1	100	127796	127870
125	X14112.1	100	127793	127867
125	LT576867.1	100	119776	119850
125	X14112.1	100	150440	150366
125	LT576870.1	100	143445	143371
125	JN555585.1	100	150401	150327
125	LT576869.1	100	120457	120531
125	LT594192.1	98.67	126810	126884
125	LT594192.1	98.67	149339	149265
126	LT594108.1	100	39024	39098
126	LT576870.1	100	34993	35067
126	LT576867.1	100	38887	38961
126	LT594192.1	100	38996	39070
126	LT608134.1	100	34379	34453
126	X14112.1	100	39219	39293
126	JN555585.1	100	39220	39294
126	LT576868.1	100	33419	33493
126	LT576871.1	100	37575	37649
126	LT576869.1	100	37908	37982
127	LT594192.1	100	110354	110280
127	JN555585.1	100	110796	110722
127	LT594108.1	100	110527	110453
127	LT576870.1	100	106498	106424
127	LT576867.1	100	110609	110535
127	X14112.1	100	110795	110721
127	LT576871.1	100	110920	110846
127	LT576869.1	100	109507	109433
127	LT576868.1	100	104880	104806
127	LT608134.1	100	108261	108187
128	LT594192.1	100	130167	130093
128	LT608134.1	100	140425	140499
128	LT576870.1	100	124659	124585
128	LT576868.1	100	117612	117538
128	LT594108.1	100	146401	146475
128	LT594108.1	100	130490	130416
128	LT576867.1	100	123499	123425
128	LT576869.1	100	122481	122407
128	LT576870.1	100	125330	125256
128	LT576871.1	100	124614	124540
128	LT576870.1	100	140710	140784
128	X14112.1	100	147083	147157
128	LT594192.1	100	145982	146056
128	LT608134.1	100	141155	141229
128	JN555585.1	100	147044	147118
128	JN555585.1	100	131153	131079
128	X14112.1	100	131150	131076
129	LT576867.1	100	22139	22065
129	LT576868.1	100	16671	16597
129	LT594192.1	100	22246	22172
129	LT594108.1	98.67	22267	22193
129	LT576871.1	98.67	18589	18515
129	JN555585.1	98.67	22466	22392
129	LT608134.1	98.67	16613	16539
129	X14112.1	97.33	22465	22391
129	LT576870.1	97.33	18242	18168
129	LT576869.1	97.33	20513	20439
130	X14112.1	100	74973	75047
130	LT608134.1	100	70774	70848
130	LT576867.1	100	74795	74869
130	LT576871.1	100	74105	74179
130	JN555585.1	100	74973	75047
130	LT594192.1	100	74562	74636
130	LT576868.1	100	69086	69160
130	LT594108.1	98.67	74716	74790
130	LT576870.1	98.67	70695	70769
130	LT576869.1	98.67	73695	73769
131	LT576869.1	100	74313	74387
131	LT576868.1	100	69704	69778
131	JN555585.1	100	75591	75665
131	LT608134.1	100	71392	71466
131	LT594108.1	100	75334	75408
131	LT576871.1	100	74723	74797
131	LT594192.1	100	75180	75254
131	X14112.1	100	75591	75665
131	LT576870.1	100	71313	71387
131	LT576867.1	98.67	75413	75487
132	X14112.1	100	150606	150532
132	LT576867.1	100	119610	119684
132	JN555585.1	100	150567	150493
132	JN555585.1	100	127630	127704
132	LT594108.1	100	126973	127047
132	LT576867.1	100	140751	140677
132	LT576870.1	100	143611	143537
132	X14112.1	100	127627	127701
132	LT576869.1	100	119695	119769
132	LT576869.1	100	120291	120365
132	LT594192.1	100	126644	126718
132	LT594108.1	100	149918	149844
132	LT594192.1	100	149505	149431
133	LT608134.1	100	103190	103116
133	LT594108.1	100	105899	105825
133	LT594192.1	100	105726	105652
133	X14112.1	100	106167	106093
133	LT576871.1	100	105742	105668
133	LT576869.1	100	104878	104804
133	LT576867.1	100	105980	105906
133	JN555585.1	100	106168	106094
133	LT576870.1	100	101871	101797
133	LT576868.1	100	100252	100178
134	X14112.1	100	146015	146089
134	LT576870.1	100	126395	126321
134	LT594108.1	100	131557	131483
134	LT576870.1	100	140246	140320
134	JN555585.1	100	132221	132147
134	LT594108.1	100	145334	145408
134	LT576869.1	100	123548	123474
134	X14112.1	100	132218	132144
134	LT576869.1	100	137121	137195
134	JN555585.1	100	145976	146050
134	LT594192.1	98.67	131233	131159
134	LT576871.1	98.67	125677	125603
134	LT576867.1	98.67	124566	124492
134	LT594192.1	98.67	144916	144990
134	LT608134.1	98.67	123519	123445
134	LT576867.1	98.67	138606	138680
135	LT576869.1	100	121155	121081
135	JN555585.1	100	129827	129753
135	LT576870.1	100	142036	142110
135	LT576869.1	100	138480	138554
135	X14112.1	100	129824	129750
135	JN555585.1	100	148370	148444
135	LT594192.1	100	147308	147382
135	X14112.1	100	148409	148483
135	LT576867.1	100	122173	122099
135	LT594192.1	100	128841	128767
135	LT594108.1	100	129164	129090
135	LT594108.1	100	147727	147801
136	LT594108.1	100	94586	94512
136	LT576870.1	100	90562	90488
136	LT576868.1	100	88945	88871
136	LT576867.1	100	94657	94583
136	LT576869.1	100	93565	93491
136	LT594192.1	100	94418	94344
136	LT608134.1	100	91884	91810
136	LT576871.1	100	94436	94362
136	X14112.1	98.67	94858	94784
136	JN555585.1	98.67	94858	94784
137	LT576871.1	100	122446	122520
137	JN555585.1	100	2335	2261
137	LT608134.1	100	121426	121500
137	X14112.1	100	2334	2260
137	LT576867.1	100	2043	1969
137	LT594108.1	100	123679	123753
137	X14112.1	100	124037	124111
137	JN555585.1	100	124039	124113
137	LT576870.1	100	119128	119202
137	LT576867.1	100	117720	117794
137	LT608134.1	100	655	581
137	LT576869.1	100	488	414
137	LT594108.1	100	2220	2146
137	LT576868.1	98.67	116621	116695
137	LT594192.1	98.67	123436	123510
137	LT576868.1	98.67	116000	116074
137	LT594192.1	98.67	2291	2217
137	LT576869.1	98.68	115976	116051
138	LT576871.1	100	135999	135925
138	X14112.1	100	141895	141821
138	LT576867.1	100	134271	134197
138	LT594192.1	100	140882	140808
138	LT594108.1	100	141284	141210
138	JN555585.1	100	141899	141825
138	LT576869.1	100	133152	133078
138	LT608134.1	100	135670	135596
138	LT576868.1	100	128829	128755
138	LT576870.1	100	135997	135923
139	LT594192.1	100	31635	31561
139	LT576867.1	100	31536	31462
139	LT576869.1	100	30545	30471
139	LT576871.1	100	29747	29673
139	LT576869.1	100	29910	29836
139	LT576870.1	100	27634	27560
139	LT608134.1	100	26006	25932
139	X14112.1	100	31858	31784
139	JN555585.1	100	31859	31785
139	LT594108.1	100	31664	31590
139	LT576868.1	100	26059	25985
140	LT594192.1	100	127685	127611
140	LT576867.1	100	139711	139785
140	LT594108.1	100	148877	148951
140	X14112.1	100	128668	128594
140	JN555585.1	100	149526	149600
140	X14112.1	100	149565	149639
140	JN555585.1	100	128671	128597
140	LT594192.1	100	148464	148538
140	LT594108.1	100	128014	127940
140	LT576867.1	100	121013	120939
140	LT576869.1	98.67	139642	139716
140	LT576870.1	98.67	123679	123605
141	LT576871.1	100	25656	25582
141	LT594108.1	100	28145	28071
141	LT594192.1	100	28120	28046
141	LT608134.1	100	22487	22413
141	LT576869.1	98.67	26395	26321
141	LT576870.1	98.67	24120	24046
141	LT576868.1	98.67	22545	22471
141	X14112.1	98.67	28343	28269
141	JN555585.1	98.67	28344	28270
141	LT576867.1	98.67	28021	27947
142	LT594108.1	100	4032	3958
142	JN555585.1	100	4159	4085
142	LT576870.1	100	116339	116413
142	X14112.1	100	4158	4084
142	LT576869.1	100	2304	2230
142	X14112.1	100	122213	122287
142	JN555585.1	100	122215	122289
142	LT594108.1	100	121867	121941
142	LT594192.1	98.67	4093	4019
142	LT594192.1	98.67	121634	121708
142	LT576867.1	98.68	3809	3734
143	LT594192.1	100	49969	50043
143	LT576868.1	100	44396	44470
143	LT576869.1	100	49103	49177
143	LT576871.1	100	48553	48627
143	JN555585.1	100	50202	50276
143	LT608134.1	100	45357	45431
143	LT594108.1	100	49995	50069
143	X14112.1	100	50201	50275
143	LT576870.1	100	45974	46048
143	LT576867.1	98.67	49861	49935
144	LT576871.1	100	37225	37151
144	X14112.1	100	38869	38795
144	JN555585.1	100	38870	38796
144	LT594108.1	100	38674	38600
144	LT576869.1	100	37557	37483
144	LT576867.1	100	38536	38462
144	LT608134.1	100	34029	33955
144	LT594192.1	100	38646	38572
144	LT576870.1	100	34643	34569
144	LT576868.1	100	33069	32995
145	LT576867.1	100	68476	68402
145	LT594108.1	100	68767	68693
145	X14112.1	100	68970	68896
145	LT576870.1	100	64728	64654
145	JN555585.1	100	68970	68896
145	LT594192.1	100	68751	68677
145	LT576871.1	100	68003	67929
145	LT576869.1	100	67655	67581
145	LT608134.1	100	64627	64553
145	LT576868.1	100	63023	62949
146	LT594108.1	100	101283	101209
146	LT576868.1	100	95637	95563
146	JN555585.1	98.67	101556	101482
146	LT576867.1	98.67	101362	101288
146	LT576869.1	98.67	100263	100189
146	LT576871.1	98.67	101129	101055
146	LT576870.1	98.67	97259	97185
146	X14112.1	98.67	101555	101481
146	LT608134.1	98.67	98577	98503
146	LT594192.1	98.67	101112	101038
147	LT576867.1	100	120470	120544
147	LT576869.1	100	120795	120869
147	LT576869.1	100	140182	140108
147	LT594108.1	100	149414	149340
147	LT576870.1	100	123139	123213
147	LT608134.1	100	142191	142117
147	LT576870.1	100	122502	122576
147	LT594192.1	100	149001	148927
147	LT594108.1	100	127477	127551
147	LT576870.1	100	143107	143033
147	LT594192.1	100	127148	127222
147	JN555585.1	98.67	150063	149989
147	JN555585.1	98.67	128134	128208
147	X14112.1	97.33	128131	128205
147	X14112.1	97.33	150102	150028
148	JN555585.1	100	83652	83578
148	X14112.1	100	83652	83578
148	LT576871.1	100	82767	82693
148	LT576868.1	100	77745	77671
148	LT576869.1	100	82360	82286
148	LT608134.1	100	79849	79775
148	LT576870.1	100	79359	79285
148	LT576867.1	98.67	83453	83379
148	LT594192.1	98.67	83219	83145
148	LT594108.1	98.67	83375	83301
149	LT576870.1	100	92045	91971
149	LT594192.1	100	95901	95827
149	LT594108.1	100	96070	95996
149	X14112.1	100	96340	96266
149	LT608134.1	100	93368	93294
149	LT576871.1	100	95920	95846
149	LT576869.1	100	95048	94974
149	JN555585.1	100	96341	96267
149	LT576868.1	100	90427	90353
149	LT576867.1	98.67	96141	96067
150	LT576870.1	100	124154	124080
150	LT594192.1	100	146487	146561
150	LT576869.1	100	121976	121902
150	LT576867.1	100	122994	122920
150	LT594108.1	100	146906	146980
150	LT594192.1	100	129662	129588
150	LT576870.1	100	141215	141289
150	LT594108.1	100	129985	129911
150	X14112.1	98.67	130645	130571
150	JN555585.1	98.67	147549	147623
150	X14112.1	98.67	147588	147662
150	JN555585.1	98.67	130648	130574
151	X14112.1	100	123061	122987
151	X14112.1	100	3310	3384
151	LT576868.1	100	1626	1700
151	LT594108.1	100	122715	122641
151	LT576868.1	100	115035	114961
151	LT576870.1	100	118146	118072
151	JN555585.1	100	3311	3385
151	LT594108.1	100	3184	3258
151	LT594192.1	100	3249	3323
151	LT608134.1	100	120489	120415
151	LT576869.1	100	1469	1543
151	JN555585.1	100	123063	122989
151	LT594192.1	100	122478	122404
151	LT576867.1	97.33	2946	3020
152	LT576869.1	100	121313	121239
152	LT594192.1	100	147150	147224
152	LT576867.1	100	122331	122257
152	JN555585.1	100	148212	148286
152	LT594192.1	100	128999	128925
152	LT594108.1	100	129322	129248
152	LT576869.1	100	138322	138396
152	LT594108.1	100	147569	147643
152	X14112.1	100	148251	148325
152	JN555585.1	100	129985	129911
152	X14112.1	100	129982	129908
152	LT576870.1	100	141878	141952
153	LT576869.1	100	67528	67602
153	LT576867.1	100	68349	68423
153	LT576870.1	100	64601	64675
153	X14112.1	100	68843	68917
153	LT608134.1	100	64500	64574
153	JN555585.1	100	68843	68917
153	LT576871.1	100	67876	67950
153	LT594192.1	100	68624	68698
153	LT594108.1	100	68640	68714
153	LT576868.1	97.33	62896	62970
154	LT576867.1	100	96750	96676
154	LT594108.1	100	96679	96605
154	LT576871.1	100	96529	96455
154	LT608134.1	100	93977	93903
154	LT576870.1	98.67	92654	92580
154	X14112.1	98.67	96949	96875
154	LT576868.1	98.67	91036	90962
154	LT576869.1	98.67	95658	95584
154	LT594192.1	98.67	96510	96436
154	JN555585.1	98.67	96950	96876
155	LT576869.1	100	61792	61866
155	LT608134.1	100	58768	58842
155	LT594192.1	100	62892	62966
155	LT576868.1	100	57164	57238
155	JN555585.1	100	63111	63185
155	LT576871.1	100	62144	62218
155	X14112.1	100	63111	63185
155	LT594108.1	100	62908	62982
155	LT576870.1	100	58869	58943
155	LT576867.1	98.67	62615	62689
156	LT576868.1	100	69783	69709
156	LT576869.1	100	74392	74318
156	JN555585.1	100	75670	75596
156	LT576871.1	100	74802	74728
156	X14112.1	100	75670	75596
156	LT594108.1	100	75413	75339
156	LT576870.1	100	71392	71318
156	LT608134.1	100	71471	71397
156	LT594192.1	100	75259	75185
156	LT576867.1	98.67	75492	75418
157	JN555585.1	100	73597	73523
157	X14112.1	100	73597	73523
157	LT576871.1	100	72729	72655
157	LT576867.1	100	73419	73345
157	LT576868.1	100	67710	67636
157	LT576870.1	100	69319	69245
157	LT576869.1	100	72319	72245
157	LT594192.1	100	73186	73112
157	LT594108.1	100	73340	73266
157	LT608134.1	100	69398	69324
158	LT594192.1	100	74279	74205
158	X14112.1	100	74690	74616
158	LT576867.1	100	74512	74438
158	LT608134.1	100	70491	70417
158	JN555585.1	100	74690	74616
158	LT576868.1	100	68803	68729
158	LT594108.1	100	74433	74359
158	LT576871.1	100	73822	73748
158	LT576870.1	100	70412	70338
158	LT576869.1	100	73412	73338
159	X14112.1	100	130788	130714
159	LT576869.1	100	122119	122045
159	JN555585.1	100	147406	147480
159	LT594108.1	100	146763	146837
159	LT576869.1	100	137977	138051
159	LT576871.1	100	124252	124178
159	LT594192.1	100	146344	146418
159	JN555585.1	100	130791	130717
159	LT608134.1	100	141517	141591
159	LT576870.1	100	141072	141146
159	LT594108.1	100	130128	130054
159	X14112.1	100	147445	147519
159	LT594192.1	100	129805	129731
159	LT576870.1	100	124297	124223
159	LT576867.1	98.67	123137	123063
160	LT594108.1	100	19139	19213
160	LT576867.1	98.67	19013	19087
160	LT576869.1	98.67	17388	17462
160	JN555585.1	98.67	19338	19412
160	X14112.1	98.67	19337	19411
160	LT594192.1	98.67	19119	19193
160	LT576870.1	98.67	15117	15191
160	LT608134.1	97.33	12898	12972
160	LT576871.1	97.33	14915	14989
161	X14112.1	100	129841	129767
161	LT576870.1	100	142019	142093
161	LT576867.1	100	122190	122116
161	LT594192.1	100	128858	128784
161	LT576869.1	100	121172	121098
161	LT594108.1	100	147710	147784
161	LT594108.1	100	129181	129107
161	JN555585.1	100	148353	148427
161	LT576869.1	100	138463	138537
161	LT594192.1	100	147291	147365
161	JN555585.1	100	129844	129770
161	X14112.1	100	148392	148466
162	LT594108.1	100	149777	149851
162	JN555585.1	100	127771	127697
162	LT576869.1	100	120432	120358
162	LT576867.1	100	140610	140684
162	X14112.1	100	150465	150539
162	JN555585.1	100	150426	150500
162	X14112.1	100	127768	127694
162	LT594108.1	100	127114	127040
162	LT576870.1	100	143470	143544
162	LT576869.1	100	119836	119762
162	LT576867.1	100	119751	119677
162	LT594192.1	100	126785	126711
162	LT594192.1	100	149364	149438
162	LT576867.1	100	120107	120038
163	LT576869.1	100	37033	36959
163	LT576868.1	100	32545	32471
163	LT576870.1	100	34119	34045
163	LT594108.1	100	38150	38076
163	LT576871.1	100	36701	36627
163	LT608134.1	100	33505	33431
163	LT576867.1	100	38012	37938
163	LT594192.1	100	38122	38048
163	X14112.1	98.67	38345	38271
163	JN555585.1	98.67	38346	38272
164	LT594192.1	100	86815	86889
164	LT576867.1	100	87053	87127
164	X14112.1	97.33	87257	87331
164	LT608134.1	97.33	83448	83522
164	LT576870.1	97.33	82959	83033
164	JN555585.1	97.33	87256	87330
164	LT576871.1	97.33	86366	86440
164	LT576869.1	97.33	85961	86035
164	LT576868.1	97.33	81342	81416
164	LT594108.1	96	86981	87055
165	JN555585.1	100	148737	148811
165	LT576867.1	100	121800	121726
165	X14112.1	100	148776	148850
165	JN555585.1	100	129460	129386
165	X14112.1	100	129457	129383
165	LT594108.1	98.67	128797	128723
165	LT576869.1	98.67	138859	138933
165	LT594108.1	98.67	148094	148168
165	LT576870.1	98.67	142412	142486
165	LT594192.1	98.67	147684	147758
165	LT594192.1	98.67	128465	128391
166	LT576871.1	100	15009	15083
166	LT576870.1	100	15211	15285
166	LT594192.1	100	19213	19287
166	LT576869.1	100	17482	17556
166	LT576867.1	100	19107	19181
166	LT594108.1	100	19233	19307
166	JN555585.1	100	19432	19506
166	X14112.1	100	19431	19505
166	LT608134.1	100	12992	13066
167	LT594108.1	100	123696	123770
167	LT576871.1	100	122463	122537
167	X14112.1	100	2317	2243
167	LT576870.1	100	119145	119219
167	LT576869.1	100	471	397
167	JN555585.1	100	124056	124130
167	JN555585.1	100	2318	2244
167	X14112.1	100	124054	124128
167	LT576867.1	100	2026	1952
167	LT608134.1	100	121443	121517
167	LT608134.1	100	638	564
167	LT576867.1	100	117737	117811
167	LT594108.1	100	2203	2129
167	LT576868.1	98.67	116017	116091
167	LT594192.1	98.67	123453	123527
167	LT576868.1	98.67	116638	116712
167	LT594192.1	98.67	2274	2200
167	LT576869.1	98.68	115993	116068
168	X14112.1	100	121372	121298
168	LT594108.1	100	121026	120952
168	LT594192.1	100	120793	120719
168	LT594108.1	100	4873	4947
168	JN555585.1	100	5000	5074
168	LT576868.1	100	2405	2479
168	X14112.1	100	4999	5073
168	LT576869.1	100	3147	3221
168	LT576870.1	100	115496	115422
168	LT594192.1	100	4934	5008
168	JN555585.1	100	121374	121300
168	LT608134.1	98.67	119126	119052
168	LT576871.1	98.67	1110	1184
168	LT576867.1	98.67	4650	4724
169	LT594108.1	100	149785	149859
169	LT594192.1	100	149372	149446
169	JN555585.1	100	150434	150508
169	X14112.1	100	127760	127686
169	LT576867.1	100	140618	140692
169	LT576870.1	100	143478	143552
169	X14112.1	100	150473	150547
169	LT576867.1	100	119743	119669
169	LT594192.1	100	126777	126703
169	JN555585.1	100	127763	127689
169	LT594108.1	100	127106	127032
169	LT576869.1	100	120424	120350
169	LT576869.1	100	119828	119754
170	LT608134.1	100	73661	73735
170	X14112.1	100	77860	77934
170	LT576870.1	100	73582	73656
170	LT594108.1	100	77603	77677
170	LT594192.1	100	77449	77523
170	JN555585.1	100	77860	77934
170	LT576869.1	100	76584	76658
170	LT576871.1	100	76992	77066
170	LT576868.1	100	71973	72047
170	LT576867.1	100	77684	77758
171	LT608134.1	100	98275	98349
171	X14112.1	100	101253	101327
171	LT576868.1	100	95334	95408
171	LT576869.1	100	99961	100035
171	LT576871.1	100	100827	100901
171	LT576870.1	100	96957	97031
171	LT594192.1	100	100810	100884
171	JN555585.1	100	101254	101328
171	LT576867.1	98.67	101060	101134
171	LT594108.1	98.67	100981	101055
172	JN555585.1	100	109626	109552
172	LT594192.1	100	109184	109110
172	LT608134.1	100	106648	106574
172	LT576868.1	100	103710	103636
172	LT576870.1	100	105328	105254
172	LT576869.1	100	108337	108263
172	LT576867.1	100	109438	109364
172	LT594108.1	100	109357	109283
172	LT608134.1	100	107091	107017
172	LT576871.1	100	109200	109126
172	LT576871.1	100	109750	109676
172	X14112.1	100	109625	109551
173	LT576869.1	100	17545	17471
173	LT594108.1	100	19296	19222
173	LT576870.1	100	15274	15200
173	LT576867.1	100	19170	19096
173	X14112.1	100	19494	19420
173	LT594192.1	100	19276	19202
173	LT576868.1	100	13702	13628
173	JN555585.1	100	19495	19421
173	LT608134.1	100	13055	12981
173	LT576871.1	100	15072	14998
174	X14112.1	100	32237	32163
174	JN555585.1	100	32238	32164
174	LT608134.1	100	26385	26311
174	LT594108.1	100	32043	31969
174	LT594192.1	100	32014	31940
174	LT576870.1	100	28013	27939
174	LT576871.1	100	30126	30052
174	LT576867.1	100	31915	31841
174	LT576868.1	100	26438	26364
174	LT576869.1	100	30924	30850
175	LT576868.1	100	92431	92357
175	X14112.1	100	98345	98271
175	LT576867.1	100	98147	98073
175	LT594108.1	100	98074	98000
175	LT594192.1	100	97905	97831
175	LT576871.1	100	97923	97849
175	LT576869.1	100	97053	96979
175	JN555585.1	100	98346	98272
175	LT608134.1	100	95371	95297
175	LT576870.1	100	94049	93975
176	LT594192.1	100	19952	19878
176	LT608134.1	100	13731	13657
176	LT576867.1	100	19846	19772
176	LT576870.1	100	15950	15876
176	LT576869.1	100	18221	18147
176	LT576868.1	100	14378	14304
176	LT576871.1	100	15748	15674
176	X14112.1	100	20170	20096
176	JN555585.1	100	20171	20097
176	LT594108.1	100	19972	19898
177	LT594108.1	100	130931	131005
177	JN555585.1	100	131594	131668
177	LT594108.1	100	145960	145886
177	X14112.1	100	146642	146568
177	X14112.1	100	131591	131665
177	JN555585.1	100	146603	146529
177	LT594192.1	98.67	130608	130682
177	LT576868.1	98.67	118050	118124
177	LT594192.1	98.67	145541	145467
177	LT576867.1	98.67	123941	124015
177	LT576870.1	97.33	125769	125843
177	LT576871.1	97.33	125051	125125
177	LT576869.1	97.33	122922	122996
177	LT608134.1	97.33	139987	139913
178	LT576871.1	100	15485	15559
178	LT576869.1	100	17958	18032
178	LT576870.1	100	15687	15761
178	LT594108.1	100	19709	19783
178	JN555585.1	100	19908	19982
178	LT608134.1	100	13468	13542
178	LT576867.1	100	19583	19657
178	LT576868.1	100	14115	14189
178	X14112.1	100	19907	19981
178	LT594192.1	100	19689	19763
[truncated: 23,254 more rows]

## Sheet: Aspergillus flavus
Reads number	Reference	Identity	Start	End
1	CP059870.1	100	1703254	1703180
2	CP059870.1	100	1703116	1703190
3	CP059868.1	100	1812886	1812960
4	CP059872.1	100	1887060	1887134
5	CP059868.1	100	4169525	4169599
6	CP059868.1	100	1812976	1812902
7	CP059872.1	100	1887060	1887134
8	CP059868.1	100	4169600	4169526
9	CP059871.1	100	839086	839012
10	CP059867.1	100	4945331	4945257
11	CP059868.1	100	4733196	4733269
12	CP059867.1	98.67	4944985	4945059
13	CP059871.1	98.67	838956	839030
14	CP059868.1	98.67	4733289	4733215
15	CP059872.1	97.33	1887206	1887132
16	CP059872.1	97.33	1887206	1887132
