# Supplementary material for: Metagenomic Next-Generation Sequencing in the Diagnosis of HHV-1 Reactivation in a Critically Ill COVID-19 Patient: A Case Report
Source: Front Med (Lausanne). 2021 Oct 4;8:715519. doi: 10.3389/fmed.2021.715519 (PMC8520926; doi:10.3389/fmed.2021.715519)
Supplement: Supplementary file 6 [file Table_6.XLSX]

## Sheet: Human alphaherpesvirus 1
Reads number	Reference	Identity	Start	End
1	LT594108.1	100	4227	4301
1	X14112.1	100	4353	4427
1	JN555585.1	100	4354	4428
1	X14112.1	100	122018	121944
1	LT576867.1	100	4004	4078
1	JN555585.1	100	122020	121946
1	LT594108.1	100	121672	121598
1	LT594192.1	98.67	121439	121365
1	LT576869.1	98.67	2499	2573
1	LT576870.1	98.67	116142	116068
1	LT594192.1	97.3	4289	4362
2	X14112.1	100	122000	121926
2	JN555585.1	100	122002	121928
2	LT576867.1	100	4022	4096
2	LT594108.1	100	121654	121580
2	LT594108.1	100	4245	4319
2	X14112.1	100	4371	4445
2	JN555585.1	100	4372	4446
2	LT576869.1	98.67	2517	2591
2	LT594192.1	98.67	121421	121347
2	LT576870.1	98.67	116124	116050
2	LT594192.1	98.67	4306	4380
3	LT594108.1	100	4249	4323
3	JN555585.1	100	121998	121924
3	LT594108.1	100	121650	121576
3	X14112.1	100	121996	121922
3	X14112.1	100	4375	4449
3	LT576867.1	100	4026	4100
3	JN555585.1	100	4376	4450
3	LT594192.1	98.67	121417	121343
3	LT576870.1	98.67	116120	116046
3	LT594192.1	98.67	4310	4384
3	LT576869.1	98.67	2521	2595
4	JN555585.1	100	121982	121908
4	LT576867.1	100	4042	4116
4	X14112.1	100	121980	121906
4	JN555585.1	100	4392	4466
4	LT594108.1	100	121634	121560
4	X14112.1	100	4391	4465
4	LT594108.1	100	4265	4339
4	LT594192.1	100	4327	4400
4	LT576869.1	100	2538	2611
4	LT576870.1	100	116103	116030
4	LT594192.1	100	121400	121327
5	X14112.1	100	49142	49216
5	LT576870.1	100	44915	44989
5	LT576868.1	100	43337	43411
5	LT594108.1	100	48936	49010
5	JN555585.1	100	49143	49217
5	LT576871.1	100	47494	47568
5	LT594192.1	100	48910	48984
5	LT576869.1	100	48044	48118
5	LT608134.1	100	44298	44372
5	LT576867.1	98.67	48802	48876
6	LT576868.1	100	68857	68783
6	LT576870.1	100	70466	70392
6	LT608134.1	100	70545	70471
6	LT594192.1	100	74333	74259
6	LT594108.1	100	74487	74413
6	JN555585.1	100	74744	74670
6	LT576871.1	100	73876	73802
6	X14112.1	100	74744	74670
6	LT576869.1	100	73466	73392
6	LT576867.1	98.67	74566	74492
7	LT594108.1	100	129749	129823
7	LT576869.1	100	121740	121814
7	LT576867.1	100	122758	122832
7	LT594192.1	100	146723	146649
7	LT576870.1	100	123918	123992
7	LT576870.1	100	141451	141377
7	LT594108.1	100	147142	147068
7	LT594192.1	100	129426	129500
7	JN555585.1	98.67	130412	130486
7	JN555585.1	98.67	147785	147711
7	X14112.1	98.67	147824	147750
7	X14112.1	98.67	130409	130483
8	LT594192.1	100	124611	124537
8	X14112.1	100	125211	125137
8	LT594108.1	100	124854	124780
8	LT594192.1	100	1116	1190
8	X14112.1	100	1160	1234
8	JN555585.1	100	1160	1234
8	LT576868.1	100	80	154
8	LT594108.1	100	1045	1119
8	JN555585.1	100	125214	125140
8	LT576870.1	98.67	120958	120884
8	LT576869.1	98.67	117817	117743
8	LT576869.1	98.67	117152	117078
8	LT576867.1	98.67	868	942
9	LT594192.1	100	118503	118577
9	X14112.1	100	7312	7238
9	LT594192.1	100	7224	7150
9	X14112.1	100	119059	119133
9	JN555585.1	100	119060	119134
9	JN555585.1	100	7314	7240
9	LT576867.1	98.67	7034	6960
9	LT594108.1	98.67	7195	7121
9	LT594108.1	98.67	118704	118778
9	LT576868.1	98.67	112592	112666
9	LT576869.1	97.33	5439	5365
9	LT576870.1	97.33	3214	3140
9	LT576870.1	97.33	113295	113369
10	LT576869.1	100	138524	138450
10	X14112.1	100	148453	148379
10	JN555585.1	100	148414	148340
10	LT576867.1	100	122129	122203
10	LT594108.1	100	147771	147697
10	LT594108.1	100	129120	129194
10	LT594192.1	100	147352	147278
10	X14112.1	100	129780	129854
10	LT576869.1	100	121111	121185
10	LT594192.1	100	128797	128871
10	JN555585.1	100	129783	129857
10	LT576870.1	100	142080	142006
11	LT576867.1	100	122127	122201
11	LT594192.1	100	128795	128869
11	JN555585.1	100	129781	129855
11	X14112.1	100	129778	129852
11	LT594108.1	100	147773	147699
11	LT594192.1	100	147354	147280
11	LT576870.1	100	142082	142008
11	JN555585.1	100	148416	148342
11	X14112.1	100	148455	148381
11	LT576869.1	100	121109	121183
11	LT594108.1	100	129118	129192
11	LT576869.1	100	138526	138452
12	JN555585.1	100	130700	130774
12	JN555585.1	100	147497	147423
12	X14112.1	100	130697	130771
12	LT594108.1	100	130037	130111
12	LT594192.1	100	146435	146361
12	LT594108.1	100	146854	146780
12	LT576870.1	100	124206	124280
12	LT576869.1	100	138068	137994
12	LT594192.1	100	129714	129788
12	LT576870.1	100	141163	141089
12	LT576869.1	100	122028	122102
12	X14112.1	100	147536	147462
12	LT576871.1	98.67	124161	124235
12	LT576867.1	98.67	123046	123120
12	LT608134.1	98.67	141608	141534
13	LT594192.1	100	483	409
13	LT594108.1	100	125394	125468
13	LT594192.1	100	125244	125318
13	LT594108.1	100	505	431
13	LT576867.1	98.67	316	242
13	LT576870.1	98.67	121552	121626
13	X14112.1	98.67	125778	125852
13	JN555585.1	98.67	593	519
13	LT576869.1	98.67	118438	118512
13	X14112.1	98.67	593	519
13	JN555585.1	98.67	125781	125855
14	LT594192.1	100	126667	126741
14	LT576869.1	100	120314	120388
14	LT576869.1	100	119718	119792
14	LT594108.1	100	149895	149821
14	JN555585.1	100	127653	127727
14	JN555585.1	100	150544	150470
14	LT594108.1	100	126996	127070
14	LT576867.1	100	140728	140654
14	LT576867.1	100	119633	119707
14	LT594192.1	100	149482	149408
14	LT576870.1	100	143588	143514
14	X14112.1	100	127650	127724
14	X14112.1	100	150583	150509
15	LT594108.1	100	147161	147087
15	LT576870.1	100	141470	141396
15	LT594192.1	100	129407	129481
15	LT576869.1	100	121721	121795
15	LT576870.1	100	123899	123973
15	LT576867.1	100	122739	122813
15	LT594108.1	100	129730	129804
15	LT594192.1	100	146742	146668
15	JN555585.1	98.67	147804	147730
15	X14112.1	98.67	147843	147769
15	JN555585.1	98.67	130393	130467
15	X14112.1	98.67	130390	130464
16	JN555585.1	100	131611	131685
16	X14112.1	100	146625	146551
16	LT594108.1	100	130948	131022
16	JN555585.1	100	146586	146512
16	LT594108.1	100	145943	145869
16	X14112.1	100	131608	131682
16	LT576868.1	98.67	118067	118141
16	LT594192.1	98.67	130625	130699
16	LT576867.1	98.67	123958	124032
16	LT594192.1	98.67	145524	145450
16	LT608134.1	97.33	139970	139896
16	LT576870.1	97.33	125786	125860
16	LT576869.1	97.33	122939	123013
16	LT576871.1	97.33	125068	125142
17	LT594108.1	100	59089	59015
17	LT576867.1	100	58949	58875
17	LT594192.1	100	59071	58997
17	LT576870.1	100	55048	54974
17	LT576868.1	100	53493	53419
17	LT608134.1	100	54805	54731
17	LT576871.1	100	58210	58136
17	LT576869.1	100	58180	58106
17	JN555585.1	98.67	59295	59221
17	X14112.1	98.67	59294	59220
18	LT594192.1	100	145258	145184
18	X14112.1	100	131876	131950
18	JN555585.1	100	146318	146244
18	LT576871.1	100	125335	125409
18	LT594192.1	100	130891	130965
18	JN555585.1	100	131879	131953
18	LT576869.1	100	123206	123280
18	X14112.1	100	146357	146283
18	LT576870.1	100	126053	126127
18	LT576867.1	98.67	124225	124298
19	X14112.1	100	127365	127439
19	LT594108.1	100	150180	150106
19	X14112.1	100	150868	150794
19	LT576867.1	100	119348	119422
19	JN555585.1	100	127368	127442
19	JN555585.1	100	150829	150755
19	LT594108.1	100	126711	126785
19	LT576870.1	98.67	143876	143802
19	LT576869.1	98.67	119430	119504
19	LT594192.1	97.33	126373	126447
19	LT594192.1	97.33	149776	149702
20	X14112.1	100	7325	7251
20	JN555585.1	100	7327	7253
20	LT594192.1	100	7237	7163
20	JN555585.1	100	119047	119121
20	LT594192.1	100	118490	118564
20	X14112.1	100	119046	119120
20	LT594108.1	98.67	7208	7134
20	LT594108.1	98.67	118691	118765
20	LT576867.1	98.67	7047	6973
20	LT576868.1	98.67	112579	112653
20	LT576870.1	97.33	113282	113356
20	LT576870.1	97.33	3227	3153
20	LT576869.1	97.33	5452	5378
21	LT594108.1	100	128572	128646
21	LT594108.1	100	148319	148245
21	JN555585.1	100	129235	129309
21	LT594192.1	100	128240	128314
21	JN555585.1	100	148962	148888
21	X14112.1	100	149001	148927
21	X14112.1	100	129232	129306
21	LT576867.1	100	121575	121649
21	LT576869.1	100	139084	139010
21	LT576870.1	100	142637	142563
21	LT594192.1	100	147909	147835
22	X14112.1	100	31293	31219
22	LT594108.1	100	31099	31025
22	JN555585.1	100	31294	31220
22	LT576871.1	100	29182	29108
22	LT576867.1	100	30971	30897
22	LT576869.1	100	29345	29271
22	LT608134.1	100	25441	25367
22	LT576870.1	100	27070	26996
22	LT594192.1	100	31070	30996
22	LT576868.1	98.67	25494	25420
23	JN555585.1	100	132030	132104
23	LT608134.1	100	123328	123402
23	LT576870.1	100	140437	140363
23	LT594192.1	100	131042	131116
23	LT576869.1	100	123357	123431
23	LT594108.1	100	145525	145451
23	LT594192.1	100	145107	145033
23	LT576870.1	100	126204	126278
23	LT594108.1	100	131366	131440
23	LT576871.1	100	125486	125560
23	LT576869.1	100	137312	137238
23	LT576867.1	100	124375	124449
23	JN555585.1	100	146167	146093
23	X14112.1	100	132027	132101
23	X14112.1	100	146206	146132
23	LT576867.1	98.68	138798	138723
24	LT594192.1	100	124970	125044
24	LT594108.1	100	125120	125194
24	LT594192.1	100	757	683
24	LT594108.1	100	779	705
24	LT576870.1	96	121278	121352
24	LT576869.1	96	118164	118238
25	X14112.1	100	131036	131110
25	LT594108.1	100	130376	130450
25	LT576871.1	100	124500	124574
25	LT608134.1	100	141269	141195
25	LT594192.1	100	146096	146022
25	LT576870.1	100	124545	124619
25	LT576868.1	100	117498	117572
25	X14112.1	100	147197	147123
25	LT608134.1	100	140539	140465
25	LT594192.1	100	130053	130127
25	LT576870.1	100	140824	140750
25	JN555585.1	100	147158	147084
25	LT576867.1	100	123385	123459
25	JN555585.1	100	131039	131113
25	LT594108.1	100	146515	146441
25	LT576870.1	100	125216	125290
25	LT576869.1	100	122367	122441
26	LT594192.1	100	125254	125328
26	LT594108.1	100	125404	125478
26	LT594192.1	100	473	399
26	LT594108.1	100	495	421
26	X14112.1	98.67	125788	125862
26	LT576870.1	98.67	121562	121636
26	JN555585.1	98.67	125791	125865
26	LT576869.1	98.67	118448	118522
26	X14112.1	98.67	583	509
26	JN555585.1	98.67	583	509
27	JN555585.1	100	148554	148628
27	LT594108.1	100	147911	147985
27	JN555585.1	100	129643	129569
27	X14112.1	100	148593	148667
27	LT594108.1	100	128980	128906
27	X14112.1	100	129640	129566
28	LT594108.1	100	125803	125877
28	LT594108.1	100	96	22
28	LT594108.1	100	151003	150929
28	JN555585.1	98.67	97	23
28	X14112.1	98.67	97	23
28	X14112.1	98.67	151959	151885
28	JN555585.1	98.67	126277	126351
28	JN555585.1	98.67	151920	151846
28	X14112.1	98.67	126274	126348
29	LT594192.1	100	128310	128236
29	X14112.1	100	148931	149005
29	LT576870.1	100	142567	142641
29	LT594108.1	100	148249	148323
29	LT576867.1	100	121645	121571
29	X14112.1	100	129302	129228
29	LT576869.1	100	139014	139088
29	JN555585.1	100	148892	148966
29	LT594108.1	100	128642	128568
29	JN555585.1	100	129305	129231
29	LT594192.1	100	147839	147913
30	LT594108.1	100	146888	146814
30	LT594192.1	100	129680	129754
30	LT576869.1	100	121994	122068
30	LT594108.1	100	130003	130077
30	LT576870.1	100	124172	124246
30	JN555585.1	100	147531	147457
30	LT594192.1	100	146469	146395
30	LT576870.1	100	141197	141123
30	JN555585.1	100	130666	130740
30	X14112.1	100	130663	130737
30	X14112.1	100	147570	147496
30	LT576869.1	100	138102	138028
30	LT576867.1	98.67	123012	123086
30	LT608134.1	98.67	141642	141568
30	LT576871.1	98.67	124127	124201
31	LT576869.1	100	122010	121936
31	LT594192.1	100	129696	129622
31	LT594108.1	100	146872	146946
31	LT594192.1	100	146453	146527
31	LT608134.1	100	141626	141700
31	LT576867.1	100	123028	122954
31	LT594108.1	100	130019	129945
31	LT576870.1	100	141181	141255
31	LT576870.1	98.67	124188	124114
32	X14112.1	100	121946	121872
32	LT576869.1	100	2571	2645
32	X14112.1	100	4425	4499
32	JN555585.1	100	121948	121874
32	LT576870.1	100	116070	115996
32	LT594192.1	100	4360	4434
32	LT594192.1	100	121367	121293
32	LT576867.1	100	4076	4150
32	LT594108.1	100	121600	121526
32	LT594108.1	100	4299	4373
32	JN555585.1	100	4426	4500
33	LT576869.1	100	99746	99820
33	X14112.1	100	101038	101112
33	LT576870.1	100	96742	96816
33	LT594192.1	100	100595	100669
33	JN555585.1	100	101039	101113
33	LT594108.1	100	100766	100840
33	LT576871.1	100	100612	100686
33	LT608134.1	100	98060	98134
33	LT576867.1	100	100845	100919
33	LT576868.1	100	95120	95194
34	LT576867.1	100	3557	3631
34	LT594108.1	100	3781	3855
34	JN555585.1	100	122463	122389
34	LT594192.1	100	121882	121808
34	JN555585.1	100	3911	3985
34	X14112.1	100	3910	3984
34	X14112.1	100	122461	122387
34	LT594108.1	100	122118	122044
34	LT594192.1	100	3845	3919
34	LT608134.1	98.68	119888	119813
35	X14112.1	100	17082	17008
35	LT594192.1	100	16862	16788
35	LT576868.1	100	11289	11215
35	LT576871.1	100	12659	12585
35	LT608134.1	100	10642	10568
35	LT576870.1	100	12859	12785
35	JN555585.1	100	17083	17009
35	LT576869.1	100	15130	15056
35	LT594108.1	98.67	16883	16809
35	LT576867.1	98.67	16759	16685
36	LT594108.1	100	26115	26041
36	JN555585.1	100	26314	26240
36	LT576870.1	100	22090	22016
36	X14112.1	100	26313	26239
36	LT576868.1	100	20515	20441
36	LT576867.1	100	25991	25917
36	LT576869.1	100	24363	24289
36	LT608134.1	97.33	20457	20383
36	LT576871.1	97.33	22435	22361
36	LT594192.1	97.33	26090	26016
37	X14112.1	100	129390	129464
37	X14112.1	100	148843	148769
37	JN555585.1	100	148804	148730
37	LT576867.1	100	121733	121807
37	JN555585.1	100	129393	129467
37	LT594108.1	98.67	148161	148087
37	LT594108.1	98.67	128730	128804
37	LT594192.1	98.67	128398	128472
37	LT576870.1	98.67	142479	142405
37	LT594192.1	98.67	147751	147677
37	LT576869.1	98.67	138926	138852
38	LT594192.1	100	480	406
38	LT594192.1	100	125247	125321
38	LT594108.1	100	125397	125471
38	LT594108.1	100	502	428
38	LT576870.1	98.67	121555	121629
38	X14112.1	98.67	125781	125855
38	X14112.1	98.67	590	516
38	JN555585.1	98.67	125784	125858
38	LT576869.1	98.67	118441	118515
38	JN555585.1	98.67	590	516
38	LT576867.1	98.63	313	241
39	LT608134.1	100	141339	141413
39	LT576870.1	100	124475	124401
39	LT576869.1	100	122297	122223
39	LT576871.1	100	124430	124356
39	LT594108.1	100	130306	130232
39	LT576870.1	100	140894	140968
39	JN555585.1	100	147228	147302
39	JN555585.1	100	130969	130895
39	X14112.1	100	147267	147341
39	LT594192.1	100	129983	129909
39	X14112.1	100	130966	130892
39	LT594192.1	100	146166	146240
39	LT576868.1	100	117428	117354
39	LT594108.1	100	146585	146659
39	LT576869.1	100	137799	137873
39	LT576867.1	100	123315	123241
40	X14112.1	100	129236	129310
40	LT594192.1	100	147905	147831
40	X14112.1	100	148997	148923
40	LT576867.1	100	121579	121653
40	LT594192.1	100	128244	128318
40	JN555585.1	100	129239	129313
40	LT576870.1	100	142633	142559
40	LT594108.1	100	128576	128650
40	LT576869.1	100	139080	139006
40	JN555585.1	100	148958	148884
40	LT594108.1	100	148315	148241
41	LT594108.1	100	126767	126693
41	JN555585.1	100	127424	127350
41	LT576867.1	100	119404	119330
41	LT594108.1	100	150124	150198
41	X14112.1	100	150812	150886
41	JN555585.1	100	150773	150847
41	X14112.1	100	127421	127347
41	LT576869.1	98.67	119486	119412
41	LT576870.1	98.67	143820	143894
42	LT594108.1	100	149927	150001
42	LT594192.1	100	149514	149588
42	LT594108.1	100	126964	126890
42	LT576867.1	100	140760	140834
42	LT576867.1	100	119601	119527
42	JN555585.1	100	127621	127547
42	LT576870.1	100	143620	143694
42	LT576869.1	100	119686	119612
42	X14112.1	100	127618	127544
42	X14112.1	100	150615	150689
42	JN555585.1	100	150576	150650
42	LT594192.1	100	126635	126561
43	LT576871.1	100	62255	62181
43	LT576869.1	100	61903	61829
43	X14112.1	100	63222	63148
43	LT608134.1	100	58879	58805
43	JN555585.1	100	63222	63148
43	LT576868.1	100	57275	57201
43	LT594108.1	100	63019	62945
43	LT594192.1	100	63003	62929
43	LT576870.1	100	58980	58906
43	LT576867.1	98.67	62726	62652
44	X14112.1	100	58232	58306
44	LT594192.1	100	58009	58083
44	LT594108.1	100	58027	58101
44	JN555585.1	100	58233	58307
44	LT576868.1	98.67	52431	52505
44	LT576869.1	97.33	57118	57192
44	LT576870.1	97.33	53987	54061
44	LT576871.1	97.33	57148	57222
44	LT576867.1	97.33	57887	57961
44	LT608134.1	97.33	53743	53817
45	LT594108.1	100	149925	149999
45	LT576869.1	100	119688	119614
45	LT576867.1	100	119603	119529
45	JN555585.1	100	127623	127549
45	LT594192.1	100	126637	126563
45	LT594108.1	100	126966	126892
45	LT594192.1	100	149512	149586
45	LT576867.1	100	140758	140832
45	LT576870.1	100	143618	143692
45	JN555585.1	100	150574	150648
45	X14112.1	100	127619	127546
45	X14112.1	100	150614	150687
46	LT594192.1	100	118480	118554
46	LT594192.1	100	7247	7173
46	X14112.1	100	7335	7261
46	JN555585.1	100	119037	119111
46	JN555585.1	100	7337	7263
46	X14112.1	100	119036	119110
46	LT594108.1	98.67	7218	7144
46	LT594108.1	98.67	118681	118755
46	LT576867.1	98.67	7057	6983
46	LT576868.1	98.67	112569	112643
46	LT576870.1	97.33	3237	3163
46	LT576870.1	97.33	113272	113346
46	LT576869.1	97.33	5462	5388
47	LT576870.1	100	28663	28589
47	X14112.1	100	32887	32813
47	LT576867.1	100	32566	32492
47	JN555585.1	100	32888	32814
47	LT576868.1	100	27088	27014
47	LT576869.1	100	31574	31500
47	LT594108.1	100	32693	32619
47	LT594192.1	100	32664	32590
47	LT608134.1	98.67	27035	26961
47	LT576871.1	98.67	30776	30702
48	LT594192.1	100	129411	129337
48	X14112.1	100	130394	130320
48	LT576867.1	100	122743	122669
48	LT576870.1	100	141466	141540
48	JN555585.1	100	130397	130323
48	LT576869.1	100	121725	121651
48	JN555585.1	100	147800	147874
48	LT594108.1	100	147157	147231
48	LT594192.1	100	146738	146812
48	LT594108.1	100	129734	129660
48	X14112.1	100	147839	147913
49	LT594192.1	100	131046	131120
49	JN555585.1	100	132034	132108
49	LT576871.1	100	125490	125564
49	LT576869.1	100	137308	137234
49	X14112.1	100	132031	132105
49	LT594192.1	100	145103	145029
49	X14112.1	100	146202	146128
49	LT576867.1	100	124379	124453
49	JN555585.1	100	146163	146089
49	LT576870.1	100	126208	126282
49	LT576869.1	100	123361	123435
49	LT594108.1	100	145521	145447
49	LT576870.1	100	140433	140359
49	LT594108.1	100	131370	131444
49	LT608134.1	100	123332	123406
49	LT576867.1	98.68	138794	138719
50	LT576871.1	100	114591	114517
50	LT576870.1	100	110169	110095
50	LT576869.1	100	113179	113105
50	LT594192.1	100	114025	113951
50	LT576868.1	100	108548	108474
50	X14112.1	100	114466	114392
50	LT594108.1	100	114198	114124
50	JN555585.1	100	114467	114393
50	LT608134.1	100	112163	112089
50	LT576867.1	97.33	114281	114207
51	X14112.1	100	129676	129602
51	LT594108.1	100	147875	147949
51	JN555585.1	100	129679	129605
51	LT594108.1	100	129016	128942
51	X14112.1	100	148557	148631
51	JN555585.1	100	148518	148592
52	LT594192.1	100	128547	128621
52	JN555585.1	100	129542	129616
52	JN555585.1	100	148655	148581
52	LT576870.1	100	142330	142256
52	LT576869.1	100	138777	138703
52	LT576867.1	100	121882	121956
52	LT594108.1	100	148012	147938
52	X14112.1	100	129539	129613
52	LT594192.1	100	147602	147528
52	X14112.1	100	148694	148620
52	LT594108.1	100	128879	128953
53	LT594108.1	100	150023	149949
53	LT576867.1	100	140856	140782
53	X14112.1	100	127522	127596
53	X14112.1	100	150711	150637
53	LT594192.1	100	126539	126613
53	LT576867.1	100	119505	119579
53	LT594192.1	100	149610	149536
53	LT576870.1	100	143716	143642
53	LT576869.1	100	119590	119664
53	LT594108.1	100	126868	126942
53	JN555585.1	100	150672	150598
53	JN555585.1	100	127525	127599
54	LT594108.1	100	128905	128979
54	LT594108.1	100	147986	147912
54	X14112.1	100	148668	148594
54	JN555585.1	100	148629	148555
54	JN555585.1	100	129568	129642
54	X14112.1	100	129565	129639
55	LT594108.1	100	130014	129940
55	LT608134.1	100	141631	141705
55	LT576869.1	100	122005	121931
55	LT594108.1	100	146877	146951
55	LT594192.1	100	129691	129617
55	LT594192.1	100	146458	146532
55	LT576867.1	100	123023	122949
55	LT576870.1	100	141186	141260
55	X14112.1	98.67	130674	130600
55	X14112.1	98.67	147559	147633
55	JN555585.1	98.67	147520	147594
55	JN555585.1	98.67	130677	130603
55	LT576870.1	98.67	124183	124109
56	LT594108.1	100	150993	150919
56	LT594108.1	100	86	12
56	LT594108.1	100	125813	125887
56	X14112.1	98.67	126284	126358
56	X14112.1	98.67	151949	151875
56	X14112.1	98.67	87	13
56	JN555585.1	98.67	126287	126361
56	JN555585.1	98.67	87	13
56	JN555585.1	98.67	151910	151836
57	LT594192.1	100	131040	131114
57	LT576869.1	100	123355	123429
57	LT608134.1	100	123326	123400
57	LT576871.1	100	125484	125558
57	X14112.1	100	146208	146134
57	LT594108.1	100	131364	131438
57	LT576867.1	100	124373	124447
57	LT594192.1	100	145109	145035
57	LT576869.1	100	137314	137240
57	LT594108.1	100	145527	145453
57	X14112.1	100	132025	132099
57	LT576870.1	100	126202	126276
57	LT576870.1	100	140439	140365
57	JN555585.1	100	146169	146095
57	JN555585.1	100	132028	132102
57	LT576867.1	98.68	138800	138725
58	LT594108.1	100	121528	121602
58	JN555585.1	100	121876	121950
58	LT576869.1	100	2643	2569
58	JN555585.1	100	4498	4424
58	LT576870.1	100	115998	116072
58	LT576867.1	100	4148	4074
58	X14112.1	100	121874	121948
58	LT594192.1	100	4432	4358
58	LT594192.1	100	121295	121369
58	X14112.1	100	4497	4423
58	LT594108.1	100	4371	4297
59	JN555585.1	100	127403	127477
59	JN555585.1	100	150794	150720
59	X14112.1	100	150833	150759
59	LT576867.1	100	119383	119457
59	LT594108.1	100	126746	126820
59	X14112.1	100	127400	127474
59	LT594108.1	100	150145	150071
59	LT576869.1	96.15	119465	119542
59	LT576870.1	96.15	143841	143764
60	LT594108.1	100	124786	124860
60	LT594192.1	100	124543	124617
60	X14112.1	100	125143	125217
60	LT576868.1	100	148	74
60	X14112.1	100	1228	1154
60	JN555585.1	100	1228	1154
60	LT594108.1	100	1113	1039
60	LT594192.1	100	1184	1110
60	JN555585.1	100	125146	125220
60	LT576870.1	98.67	120890	120964
60	LT576869.1	98.67	117749	117823
60	LT576869.1	98.67	117084	117158
60	LT576867.1	98.67	936	862
61	LT594192.1	100	125328	125254
61	LT594108.1	100	125478	125404
61	LT594192.1	100	399	473
61	LT594108.1	100	421	495
61	JN555585.1	98.67	509	583
61	X14112.1	98.67	509	583
61	X14112.1	98.67	125862	125788
61	LT576869.1	98.67	118522	118448
61	JN555585.1	98.67	125865	125791
61	LT576870.1	98.67	121636	121562
62	LT594192.1	100	145582	145508
62	LT594108.1	100	130890	130964
62	LT608134.1	100	140028	139954
62	LT576870.1	100	125728	125802
62	LT576871.1	100	125010	125084
62	X14112.1	100	146683	146609
62	LT594192.1	100	130567	130641
62	JN555585.1	100	146644	146570
62	LT594108.1	100	146001	145927
62	JN555585.1	100	131553	131627
62	X14112.1	100	131550	131624
62	LT576867.1	100	123900	123974
62	LT576869.1	100	122881	122955
62	LT576868.1	100	118009	118083
63	LT576867.1	100	122728	122802
63	LT576870.1	100	141481	141407
63	LT576869.1	100	121710	121784
63	LT594108.1	100	129719	129793
63	LT594192.1	100	129396	129470
63	LT594108.1	100	147172	147098
63	LT594192.1	100	146753	146679
63	LT576870.1	100	123888	123962
63	JN555585.1	98.67	130382	130456
63	JN555585.1	98.67	147815	147741
63	X14112.1	98.67	130379	130453
63	X14112.1	98.67	147854	147780
64	LT594192.1	100	128549	128623
64	LT594192.1	100	147600	147526
64	LT594108.1	100	148010	147936
64	X14112.1	100	148692	148618
64	JN555585.1	100	148653	148579
64	X14112.1	100	129541	129615
64	JN555585.1	100	129544	129618
64	LT576870.1	100	142328	142254
64	LT576867.1	100	121884	121958
64	LT594108.1	100	128881	128955
64	LT576869.1	100	138775	138701
65	LT594108.1	100	150090	150164
65	X14112.1	100	150778	150852
65	X14112.1	100	127455	127381
65	JN555585.1	100	127458	127384
65	JN555585.1	100	150739	150813
65	LT594108.1	100	126801	126727
65	LT576867.1	100	119438	119364
65	LT576869.1	97.33	119520	119446
65	LT576870.1	97.33	143786	143860
66	JN555585.1	100	125318	125244
66	LT594192.1	100	124715	124641
66	LT594108.1	100	941	1015
66	LT576867.1	100	764	838
66	LT576869.1	100	117921	117847
66	LT594192.1	100	1012	1086
66	LT576870.1	100	121062	120988
66	X14112.1	100	125315	125241
66	X14112.1	100	1056	1130
66	LT594108.1	100	124958	124884
66	JN555585.1	100	1056	1130
67	LT608134.1	100	10641	10567
67	LT576868.1	100	11288	11214
67	JN555585.1	100	17082	17008
67	LT594192.1	100	16861	16787
67	LT576871.1	100	12658	12584
67	X14112.1	100	17081	17007
67	LT576869.1	100	15129	15055
67	LT576870.1	100	12858	12784
67	LT594108.1	98.67	16882	16808
67	LT576867.1	98.67	16758	16684
68	JN555585.1	100	7317	7243
68	X14112.1	100	119056	119130
68	JN555585.1	100	119057	119131
68	LT594192.1	100	7227	7153
68	LT594192.1	100	118500	118574
68	X14112.1	100	7315	7241
68	LT576868.1	98.67	112589	112663
68	LT594108.1	98.67	118701	118775
68	LT594108.1	98.67	7198	7124
68	LT576867.1	98.67	7037	6963
68	LT576869.1	97.33	5442	5368
68	LT576870.1	97.33	3217	3143
68	LT576870.1	97.33	113292	113366
69	LT576870.1	100	12860	12786
69	X14112.1	100	17083	17009
69	LT576869.1	100	15131	15057
69	LT576871.1	100	12660	12586
69	JN555585.1	100	17084	17010
69	LT608134.1	100	10643	10569
69	LT594192.1	100	16863	16789
69	LT576868.1	100	11290	11216
69	LT594108.1	98.67	16884	16810
69	LT576867.1	98.67	16760	16686
70	X14112.1	100	129854	129780
70	LT594108.1	100	129194	129120
70	LT576870.1	100	142006	142080
70	JN555585.1	100	129857	129783
70	LT576869.1	100	121185	121111
70	LT594192.1	100	128871	128797
70	JN555585.1	100	148340	148414
70	LT594108.1	100	147697	147771
70	X14112.1	100	148379	148453
70	LT576867.1	100	122203	122129
70	LT576869.1	100	138450	138524
70	LT594192.1	100	147278	147352
71	X14112.1	100	127518	127592
71	LT576867.1	100	140860	140786
71	JN555585.1	100	150676	150602
71	X14112.1	100	150715	150641
71	JN555585.1	100	127521	127595
71	LT594192.1	100	126535	126609
71	LT594108.1	100	150027	149953
71	LT594108.1	100	126864	126938
71	LT594192.1	100	149614	149540
71	LT576867.1	100	119501	119575
71	LT576870.1	98.67	143720	143646
71	LT576869.1	98.67	119586	119660
72	JN555585.1	100	148631	148557
72	LT594108.1	100	128903	128977
72	LT594108.1	100	147988	147914
72	X14112.1	100	129563	129637
72	X14112.1	100	148670	148596
72	JN555585.1	100	129566	129640
73	LT576867.1	100	58941	58867
73	LT576868.1	100	53485	53411
73	LT594192.1	100	59063	58989
73	LT576869.1	100	58172	58098
73	LT576871.1	100	58202	58128
73	LT608134.1	100	54797	54723
73	LT594108.1	100	59081	59007
73	LT576870.1	100	55040	54966
73	X14112.1	98.67	59286	59212
73	JN555585.1	98.67	59287	59213
74	LT576868.1	100	53473	53399
74	LT576871.1	100	58190	58116
74	LT576867.1	100	58929	58855
74	LT576870.1	100	55028	54954
74	LT594108.1	100	59069	58995
74	LT576869.1	100	58160	58086
74	LT608134.1	100	54785	54711
74	LT594192.1	100	59051	58977
74	JN555585.1	98.67	59275	59201
74	X14112.1	98.67	59274	59200
75	LT594108.1	100	475	401
75	JN555585.1	100	125811	125885
75	X14112.1	100	563	489
75	LT594192.1	100	453	379
75	LT576869.1	100	118468	118542
75	LT576870.1	100	121582	121656
75	LT594192.1	100	125274	125348
75	LT594108.1	100	125424	125498
75	JN555585.1	100	563	489
75	X14112.1	100	125808	125882
76	LT594192.1	100	149747	149821
76	JN555585.1	100	127397	127323
76	X14112.1	100	150839	150913
76	LT594108.1	100	150151	150225
76	X14112.1	100	127394	127320
76	LT576867.1	100	119377	119303
76	LT594108.1	100	126740	126666
76	LT594192.1	100	126402	126328
76	JN555585.1	100	150800	150874
76	LT576870.1	98.67	143847	143921
76	LT576869.1	98.67	119459	119385
77	LT576869.1	100	90834	90908
77	LT576868.1	100	86215	86289
77	LT594192.1	100	91688	91762
77	LT594108.1	100	91854	91928
77	LT576871.1	100	91706	91780
77	LT576867.1	100	91926	92000
77	X14112.1	100	92130	92204
77	LT608134.1	100	89154	89228
77	JN555585.1	100	92129	92203
77	LT576870.1	100	87832	87906
78	LT594192.1	100	147548	147622
78	X14112.1	100	129593	129519
78	LT576869.1	100	138723	138797
78	LT594108.1	100	128933	128859
78	JN555585.1	100	129596	129522
78	LT576867.1	100	121936	121862
78	LT594192.1	100	128601	128527
78	LT594108.1	100	147958	148032
78	X14112.1	100	148640	148714
78	JN555585.1	100	148601	148675
78	LT576870.1	100	142276	142350
79	LT594192.1	100	130891	130965
79	LT576870.1	100	126053	126127
79	JN555585.1	100	131879	131953
79	X14112.1	100	146357	146283
79	X14112.1	100	131876	131950
79	JN555585.1	100	146318	146244
79	LT594192.1	100	145258	145184
79	LT576871.1	100	125335	125409
79	LT576869.1	100	123206	123280
80	X14112.1	100	128890	128964
80	LT594108.1	100	128230	128304
80	JN555585.1	100	149304	149230
80	JN555585.1	100	128893	128967
80	X14112.1	100	149343	149269
80	LT594108.1	100	148661	148587
80	LT576869.1	100	139426	139352
80	LT594192.1	100	127901	127975
80	LT594192.1	100	148248	148174
80	LT576867.1	98.67	121233	121307
81	LT576867.1	100	1675	1749
81	X14112.1	100	124405	124331
81	JN555585.1	100	1967	2041
81	LT594108.1	100	124047	123973
81	LT576868.1	100	116989	116915
81	LT576867.1	100	118088	118014
81	LT576870.1	100	119496	119422
81	LT576868.1	100	116368	116294
81	LT594192.1	100	1923	1997
81	LT594108.1	100	1852	1926
81	JN555585.1	100	124407	124333
81	X14112.1	100	1966	2040
81	LT576869.1	100	116345	116271
81	LT576869.1	100	120	194
81	LT576868.1	100	888	962
81	LT594192.1	100	123804	123730
82	X14112.1	100	146147	146221
82	LT576867.1	100	124434	124360
82	LT608134.1	100	123387	123313
82	LT594192.1	100	145048	145122
82	LT576870.1	100	140378	140452
82	LT576871.1	100	125545	125471
82	LT576870.1	100	126263	126189
82	X14112.1	100	132086	132012
82	LT594108.1	100	145466	145540
82	LT576869.1	100	137253	137327
82	JN555585.1	100	146108	146182
82	LT594192.1	100	131101	131027
82	LT576869.1	100	123416	123342
82	LT594108.1	100	131425	131351
82	JN555585.1	100	132089	132015
82	LT576867.1	98.68	138738	138813
83	JN555585.1	100	129138	129212
83	LT594108.1	100	128475	128549
83	LT576869.1	100	139181	139107
83	LT576870.1	100	142734	142660
83	X14112.1	100	129135	129209
83	LT594108.1	100	148416	148342
83	JN555585.1	100	149059	148985
83	LT576867.1	100	121478	121552
83	LT594192.1	100	128143	128217
83	X14112.1	100	149098	149024
83	LT594192.1	100	148006	147932
84	X14112.1	100	129242	129316
84	JN555585.1	100	129245	129319
84	LT594192.1	100	147899	147825
84	LT594108.1	100	128582	128656
84	JN555585.1	100	148952	148878
84	LT576869.1	100	139074	139000
84	LT576870.1	100	142627	142553
84	X14112.1	100	148991	148917
84	LT576867.1	100	121585	121659
84	LT594108.1	100	148309	148235
84	LT594192.1	100	128250	128324
85	LT594192.1	100	486	412
85	LT594192.1	100	125241	125315
85	LT594108.1	100	125391	125465
85	LT594108.1	100	508	434
85	LT576867.1	98.67	319	245
85	X14112.1	98.67	125775	125849
85	X14112.1	98.67	596	522
85	JN555585.1	98.67	596	522
85	LT576869.1	98.67	118435	118509
85	JN555585.1	98.67	125778	125852
85	LT576870.1	98.67	121549	121623
86	LT594108.1	100	124769	124843
86	JN555585.1	100	125129	125203
86	LT594108.1	100	1130	1056
86	LT594192.1	100	1201	1127
86	X14112.1	100	1245	1171
86	JN555585.1	100	1245	1171
86	X14112.1	100	125126	125200
86	LT594192.1	100	124526	124600
86	LT576868.1	100	165	91
86	LT576869.1	98.67	117732	117806
86	LT576869.1	98.67	117067	117141
86	LT576870.1	98.67	120873	120947
86	LT576871.1	100	123951	124023
86	LT576867.1	98.67	953	879
87	LT594108.1	100	148209	148283
87	JN555585.1	100	129345	129271
87	JN555585.1	100	148852	148926
87	LT576869.1	100	138974	139048
87	X14112.1	100	148891	148965
87	LT594192.1	100	147799	147873
87	LT594108.1	100	128682	128608
87	LT576867.1	100	121685	121611
87	X14112.1	100	129342	129268
87	LT594192.1	100	128350	128276
87	LT576870.1	98.67	142527	142601
88	LT576871.1	100	125497	125571
88	X14112.1	100	146195	146121
88	LT594108.1	100	131377	131451
88	LT576870.1	100	126215	126289
88	JN555585.1	100	132041	132115
88	X14112.1	100	132038	132112
88	LT594192.1	100	145096	145022
88	LT576869.1	100	137301	137227
88	LT608134.1	100	123339	123413
88	LT594192.1	100	131053	131127
88	LT576870.1	100	140426	140352
88	JN555585.1	100	146156	146082
88	LT594108.1	100	145514	145440
88	LT576869.1	100	123368	123442
88	LT576867.1	100	124386	124460
88	LT576867.1	98.68	138787	138712
89	LT608134.1	100	140554	140480
89	LT576871.1	100	124485	124559
89	LT576870.1	100	124530	124604
89	LT594108.1	100	146530	146456
89	LT576868.1	100	117483	117557
89	LT594192.1	100	130038	130112
89	LT608134.1	100	141284	141210
89	LT576869.1	100	122352	122426
89	LT576867.1	100	123370	123444
89	X14112.1	100	147212	147138
89	LT576870.1	100	125201	125275
89	LT594108.1	100	130361	130435
89	JN555585.1	100	147173	147099
89	X14112.1	100	131021	131095
89	LT594192.1	100	146111	146037
89	LT576870.1	100	140839	140765
89	JN555585.1	100	131024	131098
90	LT608134.1	100	142083	142009
90	LT576870.1	100	122610	122684
90	JN555585.1	100	128242	128316
90	LT576869.1	100	140074	140000
90	LT594192.1	100	148893	148819
90	LT576870.1	100	123247	123321
90	JN555585.1	100	149955	149881
90	X14112.1	100	149994	149920
90	LT594192.1	100	127256	127330
90	X14112.1	100	128239	128313
90	LT594108.1	100	127585	127659
90	LT594108.1	100	149306	149232
91	LT594192.1	100	128328	128254
91	LT594192.1	100	147821	147895
91	LT576870.1	100	142549	142623
91	LT594108.1	100	148231	148305
91	LT576867.1	100	121663	121589
91	JN555585.1	100	148874	148948
91	X14112.1	100	129320	129246
91	JN555585.1	100	129323	129249
91	LT576869.1	100	138996	139070
91	LT594108.1	100	128660	128586
91	X14112.1	100	148913	148987
92	X14112.1	100	79094	79020
92	LT576869.1	100	77818	77744
92	JN555585.1	100	79094	79020
92	LT576870.1	100	74816	74742
92	LT594192.1	100	78683	78609
92	LT594108.1	100	78837	78763
92	LT576868.1	100	73207	73133
92	LT576871.1	98.67	78226	78152
92	LT608134.1	98.67	74895	74821
92	LT576867.1	98.67	78918	78844
93	LT594192.1	100	121782	121856
93	X14112.1	100	4010	3936
93	X14112.1	100	122361	122435
93	JN555585.1	100	4011	3937
93	LT576867.1	100	3657	3583
93	LT594192.1	100	3945	3871
93	JN555585.1	100	122363	122437
93	LT608134.1	98.68	119786	119861
93	LT576871.1	98.68	120806	120881
94	LT576870.1	100	141180	141106
94	LT594108.1	100	130020	130094
94	LT576869.1	100	122011	122085
94	LT594192.1	100	129697	129771
94	LT594108.1	100	146871	146797
94	X14112.1	100	130680	130754
94	X14112.1	100	147553	147479
94	LT576870.1	100	124189	124263
94	LT576869.1	100	138085	138011
94	JN555585.1	100	130683	130757
94	JN555585.1	100	147514	147440
94	LT594192.1	100	146452	146378
94	LT608134.1	98.67	141625	141551
94	LT576871.1	98.67	124144	124218
94	LT576867.1	98.67	123029	123103
95	LT608134.1	100	141273	141199
95	JN555585.1	100	131035	131109
95	LT576869.1	100	122363	122437
95	LT608134.1	100	140543	140469
95	LT576868.1	100	117494	117568
95	LT594192.1	100	146100	146026
95	LT576870.1	100	124541	124615
95	X14112.1	100	131032	131106
95	LT594108.1	100	146519	146445
95	LT576867.1	100	123381	123455
95	LT594192.1	100	130049	130123
95	LT576870.1	100	125212	125286
95	X14112.1	100	147201	147127
95	LT594108.1	100	130372	130446
95	LT576870.1	100	140828	140754
95	LT576871.1	100	124496	124570
95	JN555585.1	100	147162	147088
96	LT594108.1	100	101223	101297
96	LT576868.1	100	95577	95651
96	X14112.1	98.67	101495	101569
96	LT594192.1	98.67	101052	101126
96	LT608134.1	98.67	98517	98591
96	LT576869.1	98.67	100203	100277
96	LT576870.1	98.67	97199	97273
96	JN555585.1	98.67	101496	101570
96	LT576871.1	98.67	101069	101143
96	LT576867.1	98.67	101302	101376
97	JN555585.1	100	132095	132021
97	LT576870.1	100	140372	140446
97	JN555585.1	100	146102	146176
97	LT594192.1	100	131107	131033
97	X14112.1	100	146141	146215
97	LT576867.1	100	124440	124366
97	LT576869.1	100	137247	137321
97	LT576870.1	100	126269	126195
97	X14112.1	100	132092	132018
97	LT608134.1	100	123393	123319
97	LT594108.1	100	145460	145534
97	LT576869.1	100	123422	123348
97	LT594108.1	100	131431	131357
97	LT576871.1	100	125551	125477
97	LT594192.1	100	145042	145116
97	LT576867.1	98.68	138732	138807
98	LT594192.1	100	129623	129697
98	LT594108.1	100	146945	146871
98	LT576870.1	100	141254	141180
98	LT576867.1	100	122955	123029
98	LT608134.1	100	141699	141625
98	LT576869.1	100	121937	122011
98	LT594108.1	100	129946	130020
98	LT594192.1	100	146526	146452
98	LT576870.1	98.67	124115	124189
99	LT608134.1	100	44357	44283
99	LT594192.1	100	48969	48895
99	LT594108.1	100	48995	48921
99	JN555585.1	100	49202	49128
99	LT576868.1	100	43396	43322
99	LT576871.1	100	47553	47479
99	LT576870.1	100	44974	44900
99	LT576869.1	100	48103	48029
99	X14112.1	100	49201	49127
99	LT576867.1	98.67	48861	48787
100	X14112.1	100	66190	66116
100	LT576871.1	100	65223	65149
100	LT576869.1	100	64873	64799
100	LT594108.1	100	65987	65913
100	JN555585.1	100	66190	66116
100	LT608134.1	100	61847	61773
100	LT576870.1	100	61948	61874
100	LT594192.1	100	65971	65897
100	LT576868.1	98.67	60243	60169
101	LT608134.1	100	64579	64505
101	LT594108.1	100	68719	68645
101	LT576870.1	100	64680	64606
101	X14112.1	100	68922	68848
101	LT576871.1	100	67955	67881
101	LT576867.1	100	68428	68354
101	JN555585.1	100	68922	68848
101	LT594192.1	100	68703	68629
101	LT576869.1	100	67607	67533
101	LT576868.1	97.33	62975	62901
102	LT594192.1	100	147830	147904
102	LT594192.1	100	128319	128245
102	JN555585.1	100	148883	148957
102	LT594108.1	100	128651	128577
102	X14112.1	100	148922	148996
102	LT576870.1	100	142558	142632
102	LT594108.1	100	148240	148314
102	LT576869.1	100	139005	139079
102	X14112.1	100	129311	129237
102	JN555585.1	100	129314	129240
102	LT576867.1	100	121654	121580
103	LT576867.1	100	122635	122709
103	X14112.1	100	147947	147873
103	LT576870.1	100	141574	141500
103	LT594192.1	100	146846	146772
103	LT594108.1	100	129626	129700
103	X14112.1	100	130286	130360
103	LT594108.1	100	147265	147191
103	JN555585.1	100	130289	130363
103	LT594192.1	100	129303	129377
103	JN555585.1	100	147908	147834
103	LT576869.1	100	121617	121691
104	LT576867.1	100	122818	122744
104	LT576870.1	100	141391	141465
104	LT576870.1	100	123978	123904
104	LT594108.1	100	129809	129735
104	LT594192.1	100	146663	146737
104	LT594192.1	100	129486	129412
104	LT576869.1	100	121800	121726
104	LT594108.1	100	147082	147156
104	JN555585.1	98.67	147725	147799
104	X14112.1	98.67	130469	130395
104	JN555585.1	98.67	130472	130398
104	X14112.1	98.67	147764	147838
105	X14112.1	100	128686	128612
105	JN555585.1	100	128689	128615
105	LT594192.1	100	148446	148520
105	JN555585.1	100	149508	149582
105	LT576867.1	100	139693	139767
105	LT576867.1	100	121031	120957
105	LT594108.1	100	148859	148933
105	LT594108.1	100	128032	127958
105	X14112.1	100	149547	149621
105	LT594192.1	100	127703	127629
105	LT576869.1	98.67	139624	139698
105	LT576870.1	98.67	123697	123623
106	LT594108.1	100	126750	126824
106	LT576867.1	100	119387	119461
106	JN555585.1	100	150790	150716
106	JN555585.1	100	127407	127481
106	LT594108.1	100	150141	150067
106	X14112.1	100	127404	127478
106	X14112.1	100	150829	150755
106	LT576870.1	96.15	143837	143760
106	LT576869.1	96.15	119469	119546
107	JN555585.1	100	148880	148806
107	X14112.1	100	129314	129388
107	X14112.1	100	148919	148845
107	LT594192.1	100	147827	147753
107	JN555585.1	100	129317	129391
107	LT594192.1	100	128322	128396
107	LT576869.1	100	139002	138928
107	LT576867.1	100	121657	121731
107	LT594108.1	100	128654	128728
107	LT594108.1	100	148237	148163
107	LT576870.1	98.67	142555	142481
108	JN555585.1	100	142492	142418
108	LT608134.1	100	136263	136189
108	LT576870.1	100	136590	136516
108	X14112.1	100	142488	142414
108	LT576871.1	100	136592	136518
108	LT576868.1	100	129422	129348
108	LT576869.1	100	133745	133671
108	LT594192.1	98.67	141475	141401
108	LT594108.1	98.67	141877	141803
108	LT576867.1	98.67	134864	134790
109	LT576869.1	100	77809	77735
109	LT576870.1	100	74807	74733
109	LT594192.1	100	78674	78600
109	X14112.1	100	79085	79011
109	LT594108.1	100	78828	78754
109	JN555585.1	100	79085	79011
109	LT576868.1	100	73198	73124
109	LT608134.1	98.67	74886	74812
109	LT576871.1	98.67	78217	78143
109	LT576867.1	98.67	78909	78835
110	LT576867.1	100	36132	36206
110	LT594192.1	100	36242	36316
110	LT576868.1	100	30665	30739
110	LT576871.1	100	34821	34895
110	LT576870.1	100	32239	32313
110	LT594108.1	100	36270	36344
110	LT576869.1	100	35152	35226
110	LT608134.1	100	31625	31699
110	X14112.1	98.67	36465	36539
110	JN555585.1	98.67	36466	36540
111	LT576871.1	100	29158	29232
111	LT594108.1	100	31075	31149
111	LT608134.1	100	25417	25491
111	LT576869.1	100	29321	29395
111	LT594192.1	100	31046	31120
111	LT576867.1	100	30947	31021
111	X14112.1	100	31269	31343
111	LT576868.1	100	25470	25544
111	JN555585.1	100	31270	31344
112	JN555585.1	100	149786	149860
112	LT594192.1	100	127425	127351
112	JN555585.1	100	128411	128337
112	X14112.1	100	149825	149899
112	LT608134.1	100	141914	141988
112	LT594108.1	100	127754	127680
112	LT576869.1	100	139905	139979
112	LT594108.1	100	149137	149211
112	X14112.1	100	128408	128334
112	LT594192.1	100	148724	148798
112	LT576870.1	100	123416	123342
112	LT576867.1	100	120753	120679
113	JN555585.1	100	74842	74916
113	LT576871.1	100	73974	74048
113	LT594192.1	100	74431	74505
113	LT576867.1	100	74664	74738
113	X14112.1	100	74842	74916
113	LT608134.1	100	70643	70717
113	LT576869.1	98.67	73564	73638
113	LT594108.1	98.67	74585	74659
113	LT576868.1	98.67	68955	69029
113	LT576870.1	98.67	70564	70638
114	LT576867.1	100	140588	140662
114	LT576867.1	100	119773	119699
114	JN555585.1	100	127793	127719
114	X14112.1	100	127790	127716
114	LT576867.1	100	120129	120055
114	X14112.1	100	150443	150517
114	JN555585.1	100	150404	150478
114	LT594192.1	100	149342	149416
114	LT594192.1	100	126807	126733
114	LT594108.1	100	149755	149829
114	LT594108.1	100	127136	127062
114	LT576869.1	98.67	119858	119784
114	LT576870.1	98.67	143448	143522
114	LT576869.1	98.67	120454	120380
115	LT608134.1	100	95295	95369
115	JN555585.1	100	98270	98344
115	LT576869.1	100	96977	97051
115	LT576871.1	100	97847	97921
115	LT576867.1	100	98071	98145
115	LT576870.1	100	93973	94047
115	LT594108.1	100	97998	98072
115	LT594192.1	100	97829	97903
115	X14112.1	100	98269	98343
115	LT576868.1	100	92355	92429
116	X14112.1	100	129706	129632
116	JN555585.1	100	129709	129635
116	LT576869.1	100	138598	138672
116	JN555585.1	100	148488	148562
116	LT594192.1	100	147426	147500
116	LT594108.1	100	147845	147919
116	LT594108.1	100	129046	128972
116	LT594192.1	100	128723	128649
116	LT576870.1	100	142154	142228
116	X14112.1	100	148527	148601
116	LT576867.1	98.67	122055	121981
117	LT594108.1	100	62910	62836
117	LT608134.1	100	58770	58696
117	LT576869.1	100	61794	61720
117	LT594192.1	100	62894	62820
117	LT576867.1	100	62617	62543
117	X14112.1	100	63113	63039
117	LT576871.1	100	62146	62072
117	JN555585.1	100	63113	63039
117	LT576870.1	100	58871	58797
117	LT576868.1	98.68	57166	57091
118	LT576869.1	100	107106	107180
118	LT594108.1	100	108126	108200
118	JN555585.1	100	108395	108469
118	X14112.1	100	108394	108468
118	LT576870.1	100	104097	104171
118	LT576868.1	98.67	102479	102553
118	LT576871.1	98.67	107969	108043
118	LT608134.1	98.67	105417	105491
118	LT594192.1	98.67	107953	108027
118	LT576867.1	97.33	108207	108281
119	JN555585.1	100	17149	17075
119	X14112.1	100	17148	17074
119	LT576868.1	100	11355	11281
119	LT594192.1	98.67	16928	16854
119	LT594108.1	98.67	16949	16875
119	LT576870.1	98.67	12925	12851
119	LT576869.1	98.67	15196	15122
119	LT576871.1	97.33	12725	12651
119	LT608134.1	97.33	10708	10634
120	LT594192.1	100	36705	36631
120	LT576868.1	100	31128	31054
120	LT576867.1	100	36595	36521
120	JN555585.1	100	36929	36855
120	LT576871.1	100	35284	35210
120	LT576869.1	100	35615	35541
120	LT608134.1	100	32088	32014
120	LT594108.1	100	36733	36659
120	X14112.1	100	36928	36854
120	LT576870.1	100	32702	32628
121	X14112.1	100	127504	127578
121	JN555585.1	100	150690	150616
121	LT576867.1	100	140874	140800
121	X14112.1	100	150729	150655
121	JN555585.1	100	127507	127581
121	LT594192.1	100	149628	149554
121	LT594108.1	100	126850	126924
121	LT576867.1	100	119487	119561
121	LT594192.1	100	126521	126595
121	LT594108.1	100	150041	149967
121	LT576869.1	98.67	119572	119646
121	LT576870.1	98.67	143734	143660
122	LT576867.1	100	14861	14787
122	LT594108.1	100	14985	14911
122	X14112.1	100	15184	15110
122	JN555585.1	100	15185	15111
122	LT576871.1	100	10761	10687
122	LT608134.1	100	8744	8670
122	LT576868.1	98.67	9391	9317
122	LT594192.1	98.67	14964	14890
122	LT576870.1	98.67	10961	10887
122	LT576869.1	98.67	13231	13157
123	LT576869.1	100	99574	99648
123	X14112.1	100	100866	100940
123	LT594192.1	100	100423	100497
123	LT576868.1	100	94948	95022
123	LT576870.1	100	96570	96644
123	JN555585.1	100	100867	100941
123	LT576867.1	100	100673	100747
123	LT594108.1	100	100594	100668
123	LT608134.1	98.67	97888	97962
123	LT576871.1	98.67	100440	100514
124	LT594108.1	100	99907	99833
124	LT576871.1	100	99753	99679
124	LT576869.1	100	98887	98813
124	LT594192.1	100	99736	99662
124	LT576870.1	100	95883	95809
124	LT576867.1	100	99986	99912
124	LT608134.1	100	97201	97127
124	LT576868.1	100	94261	94187
124	JN555585.1	100	100180	100106
124	X14112.1	100	100179	100105
125	LT608134.1	100	8742	8668
125	LT576867.1	100	14859	14785
125	LT594108.1	100	14983	14909
125	X14112.1	100	15182	15108
125	LT576871.1	100	10759	10685
125	JN555585.1	100	15183	15109
125	LT576870.1	98.67	10959	10885
125	LT576868.1	98.67	9389	9315
125	LT576869.1	98.67	13229	13155
125	LT594192.1	98.67	14962	14888
126	X14112.1	100	19237	19163
126	LT576869.1	100	17288	17214
126	LT576870.1	100	15017	14943
126	LT594108.1	100	19039	18965
126	LT608134.1	100	12798	12724
126	JN555585.1	100	19238	19164
126	LT576871.1	100	14815	14741
126	LT594192.1	98.67	19019	18945
126	LT576867.1	98.67	18913	18839
126	LT576868.1	98.67	13444	13370
127	LT608134.1	100	123440	123366
127	LT576871.1	100	125598	125524
127	X14112.1	100	132139	132065
127	LT576869.1	100	123469	123395
127	JN555585.1	100	132142	132068
127	LT576870.1	100	140325	140399
127	LT594192.1	100	144995	145069
127	LT576867.1	100	124487	124413
127	JN555585.1	100	146055	146129
127	X14112.1	100	146094	146168
127	LT594108.1	100	131478	131404
127	LT594192.1	100	131154	131080
127	LT576870.1	100	126316	126242
127	LT576869.1	100	137200	137274
127	LT594108.1	100	145413	145487
127	LT576867.1	98.68	138685	138760
128	LT594192.1	100	51210	51136
128	LT576867.1	98.67	51104	51030
128	LT576868.1	98.67	45639	45565
128	JN555585.1	97.33	51446	51372
128	X14112.1	97.33	51445	51371
128	LT576869.1	96	50345	50271
128	LT576870.1	96	47216	47142
128	LT576871.1	96	49796	49722
128	LT608134.1	96	46600	46526
128	LT594108.1	96	51240	51166
129	LT576867.1	100	140387	140313
129	JN555585.1	100	150203	150129
129	LT576870.1	100	122362	122436
129	LT576869.1	100	140322	140248
129	LT576870.1	100	143247	143173
129	LT594108.1	100	149554	149480
129	LT576867.1	100	120330	120404
129	LT594108.1	100	127337	127411
129	LT576869.1	100	120655	120729
129	LT608134.1	100	142331	142257
129	X14112.1	100	150242	150168
129	JN555585.1	100	127994	128068
129	LT594192.1	100	127008	127082
129	LT594192.1	100	149141	149067
129	LT576870.1	100	122999	123073
129	X14112.1	100	127991	128065
130	LT576870.1	100	104103	104177
130	JN555585.1	100	108401	108475
130	LT576869.1	100	107112	107186
130	LT594108.1	100	108132	108206
130	X14112.1	100	108400	108474
130	LT608134.1	98.67	105423	105497
130	LT594192.1	98.67	107959	108033
130	LT576871.1	98.67	107975	108049
130	LT576868.1	98.67	102485	102559
130	LT576867.1	97.33	108213	108287
131	JN555585.1	100	83859	83785
131	LT576870.1	100	79566	79492
131	LT594192.1	100	83426	83352
131	LT576871.1	100	82974	82900
131	LT576868.1	100	77952	77878
131	LT608134.1	100	80056	79982
131	LT576869.1	100	82567	82493
131	LT594108.1	100	83582	83508
131	LT576867.1	100	83660	83586
131	X14112.1	97.33	83859	83785
132	X14112.1	100	85074	85000
132	LT576868.1	100	79160	79086
132	JN555585.1	100	85074	85000
132	LT576870.1	100	80777	80703
132	LT594108.1	100	84789	84715
132	LT576871.1	100	84184	84110
132	LT608134.1	100	81266	81192
132	LT594192.1	100	84633	84559
132	LT576869.1	100	83779	83705
132	LT576867.1	100	84871	84797
133	LT576867.1	100	36525	36599
133	LT576870.1	100	32632	32706
133	LT576868.1	100	31058	31132
133	LT608134.1	100	32018	32092
133	JN555585.1	100	36859	36933
133	LT576869.1	100	35545	35619
133	X14112.1	100	36858	36932
133	LT576871.1	100	35214	35288
133	LT594192.1	100	36635	36709
133	LT594108.1	100	36663	36737
134	LT576870.1	100	136567	136493
134	JN555585.1	100	142469	142395
134	LT576869.1	100	133722	133648
134	LT576868.1	100	129399	129325
134	X14112.1	100	142465	142391
134	LT576871.1	100	136569	136495
134	LT608134.1	100	136240	136166
134	LT594108.1	98.67	141854	141780
134	LT594192.1	98.67	141452	141378
134	LT576867.1	98.67	134841	134767
135	LT594192.1	100	148717	148791
135	LT576867.1	100	120760	120686
135	JN555585.1	100	149779	149853
135	LT608134.1	100	141907	141981
135	X14112.1	100	128415	128341
135	LT594192.1	100	127432	127358
135	JN555585.1	100	128418	128344
135	X14112.1	100	149818	149892
135	LT594108.1	100	149131	149204
135	LT576869.1	100	139899	139972
135	LT594108.1	100	127760	127687
135	LT576870.1	100	123422	123349
136	LT608134.1	100	121471	121397
136	LT576871.1	100	122491	122417
136	LT594108.1	100	2175	2249
136	LT576869.1	100	443	517
136	X14112.1	100	2289	2363
136	JN555585.1	100	124084	124010
136	LT594108.1	100	123724	123650
136	X14112.1	100	124082	124008
136	JN555585.1	100	2290	2364
136	LT576870.1	100	119173	119099
136	LT594192.1	98.67	2246	2320
136	LT594192.1	98.67	123481	123407
136	LT576868.1	98.67	116666	116592
136	LT576868.1	98.67	116045	115971
137	X14112.1	100	101227	101301
137	LT576868.1	100	95308	95382
137	JN555585.1	100	101228	101302
137	LT576869.1	100	99935	100009
137	LT576870.1	100	96931	97005
137	LT576871.1	100	100801	100875
137	LT594108.1	100	100955	101029
137	LT594192.1	100	100784	100858
137	LT608134.1	100	98249	98323
137	LT576867.1	98.67	101034	101108
138	LT576870.1	100	141145	141071
138	LT594108.1	100	130055	130129
138	JN555585.1	100	147479	147405
138	LT576869.1	100	138050	137976
138	X14112.1	100	147518	147444
138	LT576871.1	100	124179	124253
138	LT594108.1	100	146836	146762
138	JN555585.1	100	130718	130792
138	LT576870.1	100	124224	124298
138	LT594192.1	100	129732	129806
138	LT576869.1	100	122046	122120
138	X14112.1	100	130715	130789
138	LT608134.1	100	141590	141516
138	LT594192.1	100	146417	146343
138	LT576867.1	98.67	123064	123138
139	LT594108.1	100	149730	149804
139	JN555585.1	100	127818	127744
139	X14112.1	100	150418	150492
139	LT576867.1	100	119798	119724
139	X14112.1	100	127815	127741
139	LT576867.1	100	140563	140637
139	JN555585.1	100	150379	150453
139	LT594108.1	100	127161	127087
139	LT594192.1	100	149317	149391
139	LT576867.1	100	120154	120080
139	LT594192.1	100	126832	126758
139	LT576870.1	98.67	143423	143497
139	LT576869.1	98.67	119883	119809
139	LT576869.1	98.67	120479	120405
140	LT594192.1	100	126983	127057
140	LT576867.1	100	140412	140338
140	LT576867.1	100	120305	120379
140	LT576869.1	100	120630	120704
140	LT576869.1	100	120034	120108
140	LT576870.1	100	122974	123048
140	LT594108.1	100	149579	149505
140	LT576870.1	100	143272	143198
140	LT608134.1	100	142356	142282
140	LT576870.1	100	122337	122411
140	LT594192.1	100	149166	149092
140	LT594108.1	100	127312	127386
140	LT576869.1	100	140347	140273
140	JN555585.1	98.67	127969	128043
140	JN555585.1	98.67	150228	150154
140	X14112.1	98.67	127966	128040
140	X14112.1	98.67	150267	150193
141	LT594108.1	100	149427	149353
141	LT594192.1	100	127135	127209
141	LT576867.1	100	120457	120531
141	LT608134.1	100	142204	142130
141	LT576870.1	100	122489	122563
141	LT594108.1	100	127464	127538
141	LT576869.1	100	140195	140121
141	LT594192.1	100	149014	148940
141	LT576870.1	100	123126	123200
141	LT576869.1	100	120782	120856
141	LT576870.1	100	143120	143046
141	JN555585.1	98.67	128121	128195
141	JN555585.1	98.67	150076	150002
141	X14112.1	97.33	128118	128192
141	X14112.1	97.33	150115	150041
142	LT576870.1	100	140339	140265
142	X14112.1	100	132125	132199
142	LT594108.1	100	131464	131538
142	LT576869.1	100	137214	137140
142	JN555585.1	100	146069	145995
142	JN555585.1	100	132128	132202
142	LT594108.1	100	145427	145353
142	LT576870.1	100	126302	126376
142	X14112.1	100	146108	146034
142	LT576869.1	100	123455	123529
142	LT594192.1	98.67	145009	144935
142	LT576867.1	98.67	124473	124547
142	LT608134.1	98.67	123426	123500
142	LT576871.1	98.67	125584	125658
142	LT594192.1	98.67	131140	131214
142	LT576867.1	98.67	138699	138625
143	LT594192.1	100	84683	84757
143	LT576871.1	100	84234	84308
143	LT594108.1	100	84839	84913
143	LT576870.1	100	80827	80901
143	LT576868.1	100	79210	79284
143	LT576867.1	100	84921	84995
143	X14112.1	100	85124	85198
143	JN555585.1	100	85124	85198
143	LT608134.1	100	81316	81390
143	LT576869.1	100	83829	83903
144	LT576869.1	100	437	511
144	JN555585.1	100	124090	124016
144	X14112.1	100	2283	2357
144	JN555585.1	100	2284	2358
144	LT594108.1	100	123730	123656
144	X14112.1	100	124088	124014
144	LT576871.1	100	122497	122423
144	LT576870.1	100	119179	119105
144	LT594108.1	100	2169	2243
144	LT608134.1	100	121477	121403
144	LT576868.1	98.67	116672	116598
144	LT594192.1	98.67	2240	2314
144	LT576868.1	98.67	116051	115977
144	LT594192.1	98.67	123487	123413
145	LT576871.1	100	122433	122507
145	LT594108.1	100	123666	123740
145	X14112.1	100	2347	2273
145	JN555585.1	100	2348	2274
145	LT594108.1	100	2233	2159
145	LT608134.1	100	121413	121487
145	LT576870.1	100	119115	119189
145	JN555585.1	100	124026	124100
145	LT576869.1	100	501	427
145	LT608134.1	100	668	594
145	X14112.1	100	124024	124098
145	LT576868.1	98.67	116608	116682
145	LT576868.1	98.67	115987	116061
145	LT594192.1	98.67	2304	2230
145	LT594192.1	98.67	123423	123497
146	LT608134.1	100	136258	136184
146	X14112.1	100	142483	142409
146	LT576871.1	100	136587	136513
146	LT576869.1	100	133740	133666
146	LT576870.1	100	136585	136511
146	LT576868.1	100	129417	129343
146	JN555585.1	100	142487	142413
146	LT594192.1	98.67	141470	141396
146	LT594108.1	98.67	141872	141798
146	LT576867.1	98.67	134859	134785
147	LT576867.1	100	9770	9696
147	LT608134.1	100	2337	2263
147	LT594192.1	100	9880	9806
147	LT594108.1	100	9902	9828
147	JN555585.1	100	10101	10027
147	LT576871.1	100	3863	3789
147	LT576868.1	100	4305	4231
147	LT576870.1	97.33	5878	5804
147	LT576869.1	97.33	8148	8074
148	LT576868.1	100	17802	17728
148	LT576871.1	100	19720	19646
148	LT594192.1	100	23377	23303
148	LT576869.1	100	21644	21570
148	X14112.1	100	23596	23522
148	LT608134.1	100	17744	17670
148	LT594108.1	100	23398	23324
148	JN555585.1	100	23597	23523
148	LT576870.1	100	19373	19299
148	LT576867.1	100	23270	23196
149	LT594108.1	100	19206	19132
149	LT594192.1	98.67	19186	19112
149	LT576867.1	98.67	19080	19006
149	LT576869.1	98.67	17455	17381
149	X14112.1	98.67	19404	19330
149	JN555585.1	98.67	19405	19331
149	LT576870.1	98.67	15184	15110
149	LT576868.1	98.67	13611	13537
149	LT608134.1	97.33	12965	12891
149	LT576871.1	97.33	14982	14908
150	LT608134.1	100	122817	122891
150	LT576868.1	100	413	339
150	LT594108.1	100	124521	124595
150	LT594108.1	100	1378	1304
150	LT594192.1	100	124278	124352
150	LT594192.1	100	1449	1375
150	LT576871.1	100	123703	123777
150	LT576867.1	97.33	1201	1127
151	LT576869.1	100	117694	117768
151	LT576869.1	100	117029	117103
151	X14112.1	100	1283	1209
151	LT594192.1	100	124488	124562
151	LT576871.1	100	123913	123987
151	LT576868.1	100	203	129
151	LT594192.1	100	1239	1165
151	LT594108.1	100	124731	124805
151	JN555585.1	100	125091	125165
151	LT576867.1	100	991	917
151	LT576870.1	100	120835	120909
151	X14112.1	100	125088	125162
151	JN555585.1	100	1283	1209
151	LT594108.1	100	1168	1094
151	LT608134.1	100	123027	123097
152	LT576868.1	100	51002	50928
152	X14112.1	100	56803	56729
152	LT576871.1	100	55734	55660
152	LT576867.1	100	56457	56383
152	LT594108.1	100	56598	56524
152	LT608134.1	100	52329	52255
152	LT594192.1	100	56580	56506
152	JN555585.1	100	56804	56730
152	LT576870.1	98.67	52573	52499
152	LT576869.1	98.67	55704	55630
153	LT594192.1	100	75252	75178
153	LT576868.1	100	69776	69702
153	LT608134.1	100	71464	71390
153	LT576870.1	100	71385	71311
153	JN555585.1	100	75663	75589
153	LT576869.1	100	74385	74311
153	LT594108.1	100	75406	75332
153	X14112.1	100	75663	75589
153	LT576871.1	100	74795	74721
153	LT576867.1	98.67	75485	75411
154	JN555585.1	100	7210	7284
154	LT594192.1	100	118607	118533
154	LT594192.1	100	7120	7194
154	JN555585.1	100	119164	119090
154	X14112.1	100	7208	7282
154	X14112.1	100	119163	119089
154	LT576870.1	98.67	3110	3184
154	LT594108.1	98.67	7091	7165
154	LT576870.1	98.67	113399	113325
154	LT594108.1	98.67	118808	118734
154	LT576869.1	98.67	5335	5409
155	LT594108.1	100	2106	2180
155	LT576870.1	100	119242	119168
155	LT576868.1	100	1142	1216
155	LT594108.1	100	123793	123719
155	JN555585.1	100	2221	2295
155	JN555585.1	100	124153	124079
155	LT576871.1	100	122560	122486
155	LT576867.1	100	1929	2003
155	LT608134.1	100	121540	121466
155	X14112.1	100	124151	124077
155	LT608134.1	100	541	615
155	LT576868.1	100	116735	116661
155	LT576867.1	100	117834	117760
155	X14112.1	100	2220	2294
155	LT576868.1	100	116114	116040
155	LT576869.1	100	374	448
155	LT594192.1	98.67	2177	2251
155	LT594192.1	98.67	123550	123476
155	LT576869.1	98.68	116091	116016
156	LT576868.1	100	78719	78793
156	JN555585.1	100	84633	84707
156	X14112.1	100	84633	84707
156	LT608134.1	100	80825	80899
156	LT576870.1	100	80336	80410
156	LT576871.1	100	83743	83817
156	LT576869.1	100	83338	83412
156	LT576867.1	100	84430	84504
156	LT594192.1	98.67	84192	84266
156	LT594108.1	98.67	84348	84422
157	JN555585.1	100	16573	16499
157	X14112.1	100	16572	16498
157	LT576870.1	100	12349	12275
157	LT576871.1	100	12149	12075
157	LT576869.1	100	14620	14546
157	LT594108.1	100	16373	16299
157	LT608134.1	100	10132	10058
157	LT576868.1	98.67	10779	10705
157	LT576867.1	98.67	16249	16175
157	LT594192.1	98.67	16352	16278
158	JN555585.1	100	7346	7272
158	X14112.1	100	119027	119101
158	LT594192.1	100	7256	7182
158	LT594192.1	100	118471	118545
158	X14112.1	100	7344	7270
158	JN555585.1	100	119028	119102
158	LT594108.1	98.67	7227	7153
158	LT594108.1	98.67	118672	118746
158	LT576871.1	98.67	2204	2130
158	LT608134.1	98.67	117126	117200
159	LT608134.1	100	33350	33276
159	LT594108.1	100	37995	37921
159	LT576869.1	100	36878	36804
159	LT594192.1	100	37967	37893
159	LT576867.1	100	37857	37783
159	LT576868.1	100	32390	32316
159	LT576870.1	100	33964	33890
159	LT576871.1	100	36546	36472
159	X14112.1	98.67	38190	38116
159	JN555585.1	98.67	38191	38117
160	LT576868.1	100	26433	26359
160	LT594108.1	100	32038	31964
160	JN555585.1	100	32233	32159
160	LT608134.1	100	26380	26306
160	LT594192.1	100	32009	31935
160	LT576871.1	100	30121	30047
160	LT576869.1	100	30919	30845
160	X14112.1	100	32232	32158
160	LT576870.1	100	28008	27934
160	LT576867.1	100	31910	31836
161	X14112.1	100	149816	149890
161	LT608134.1	100	141905	141979
161	JN555585.1	100	128420	128346
161	JN555585.1	100	149777	149851
161	LT594192.1	100	127434	127360
161	LT594192.1	100	148715	148789
161	X14112.1	100	128417	128343
161	LT576867.1	100	120762	120688
161	LT594108.1	98.67	127763	127689
161	LT576869.1	98.67	139896	139970
161	LT594108.1	98.67	149128	149202
161	LT576870.1	98.67	123425	123351
162	X14112.1	100	45324	45398
162	LT576868.1	100	39524	39598
162	LT576871.1	100	43677	43751
162	LT576869.1	100	44226	44300
162	LT576867.1	100	44984	45058
162	LT594108.1	100	45121	45195
162	JN555585.1	100	45325	45399
162	LT608134.1	100	40480	40554
162	LT576870.1	100	41098	41172
162	LT594192.1	100	45093	45167
163	LT576870.1	100	22154	22228
163	LT608134.1	100	20521	20595
163	LT576868.1	100	20579	20653
163	LT576867.1	100	26055	26129
163	LT576869.1	100	24427	24501
163	LT576871.1	100	22499	22573
163	LT594192.1	100	26154	26228
163	X14112.1	100	26377	26451
163	JN555585.1	100	26378	26452
163	LT594108.1	100	26179	26253
164	LT576870.1	100	122974	123048
164	LT576867.1	100	140412	140338
164	LT576869.1	100	120034	120108
164	LT576870.1	100	122337	122411
164	LT594192.1	100	126983	127057
164	LT576869.1	100	120630	120704
164	LT576869.1	100	140347	140273
164	LT576867.1	100	120305	120379
164	LT576870.1	100	143272	143198
164	LT594108.1	100	149579	149505
164	LT594108.1	100	127312	127386
164	LT594192.1	100	149166	149092
164	LT608134.1	100	142356	142282
164	JN555585.1	98.67	150228	150154
164	X14112.1	98.67	127966	128040
164	X14112.1	98.67	150267	150193
164	JN555585.1	98.67	127969	128043
165	LT576870.1	100	143445	143371
165	JN555585.1	100	150401	150327
165	LT576869.1	100	119861	119935
165	LT576867.1	100	120132	120206
165	LT594108.1	100	149752	149678
165	LT594108.1	100	127139	127213
165	LT576870.1	100	122164	122238
165	X14112.1	100	127793	127867
165	X14112.1	100	150440	150366
165	LT576869.1	100	120457	120531
165	LT576867.1	100	140585	140511
165	LT576867.1	100	119776	119850
165	JN555585.1	100	127796	127870
165	LT594192.1	98.67	126810	126884
165	LT594192.1	98.67	149339	149265
166	LT576867.1	100	96115	96189
166	LT576869.1	98.67	95022	95096
166	LT576870.1	98.67	92019	92093
166	LT594192.1	98.67	95875	95949
166	JN555585.1	98.67	96315	96389
166	LT576868.1	98.67	90401	90475
166	X14112.1	98.67	96314	96388
166	LT608134.1	97.33	93342	93416
166	LT594108.1	97.33	96044	96118
166	LT576871.1	97.33	95894	95968
167	LT594192.1	100	32391	32465
167	LT576867.1	100	32293	32367
167	LT594108.1	100	32420	32494
167	LT576871.1	100	30503	30577
167	LT608134.1	100	26762	26836
167	LT576869.1	100	31301	31375
167	LT576870.1	100	28390	28464
167	LT576868.1	100	26815	26889
168	LT576868.1	100	72890	72816
168	JN555585.1	100	78777	78703
168	LT576869.1	100	77501	77427
168	LT576870.1	100	74499	74425
168	LT576871.1	100	77909	77835
168	LT594192.1	100	78366	78292
168	X14112.1	100	78777	78703
168	LT576867.1	100	78601	78527
168	LT608134.1	100	74578	74504
168	LT594108.1	100	78520	78446
169	LT576870.1	100	123253	123179
169	LT576870.1	100	122616	122542
169	JN555585.1	100	128248	128174
169	LT576869.1	100	140068	140142
169	LT594108.1	100	127591	127517
169	JN555585.1	100	149949	150023
169	LT608134.1	100	142077	142151
169	LT576869.1	100	120909	120835
169	LT576867.1	100	120584	120510
169	LT594192.1	100	127262	127188
169	LT594108.1	100	149300	149374
169	LT576870.1	100	142993	143067
169	LT594192.1	100	148887	148961
169	X14112.1	98.67	128245	128171
169	X14112.1	98.67	149988	150062
170	LT594108.1	100	125030	125104
170	LT594108.1	100	869	795
170	X14112.1	98.67	125414	125488
170	LT576870.1	98.67	121188	121262
170	JN555585.1	98.67	125417	125491
170	JN555585.1	98.67	957	883
170	LT576869.1	98.67	118074	118148
170	X14112.1	98.67	957	883
170	LT576867.1	98.67	683	609
170	LT594192.1	100	124885	124954
170	LT594192.1	100	842	773
171	LT594192.1	100	28092	28166
171	LT608134.1	100	22459	22533
171	LT576871.1	100	25628	25702
171	LT594108.1	100	28117	28191
171	X14112.1	97.33	28315	28389
171	LT576868.1	97.33	22517	22591
171	LT576867.1	97.33	27993	28067
171	JN555585.1	97.33	28316	28390
172	LT576867.1	100	58971	58897
172	LT576871.1	100	58232	58158
172	LT594192.1	100	59093	59019
172	LT608134.1	100	54827	54753
172	LT576869.1	100	58202	58128
172	LT576868.1	100	53515	53441
172	LT576870.1	100	55070	54996
172	LT594108.1	100	59111	59037
173	LT576870.1	100	32702	32628
173	JN555585.1	100	36929	36855
173	X14112.1	100	36928	36854
173	LT576867.1	100	36595	36521
173	LT608134.1	100	32088	32014
173	LT576868.1	100	31128	31054
173	LT594108.1	100	36733	36659
173	LT576871.1	100	35284	35210
173	LT576869.1	100	35615	35541
173	LT594192.1	100	36705	36631
174	LT576867.1	100	11684	11610
174	JN555585.1	100	12008	11934
174	X14112.1	100	12007	11933
174	LT594108.1	100	11808	11734
174	LT594192.1	98.67	11787	11713
174	LT576868.1	98.67	6214	6140
174	LT608134.1	97.33	4996	4922
174	LT576871.1	97.33	7010	6936
174	LT576869.1	97.33	10054	9980
174	LT576870.1	97.33	7784	7710
175	LT594192.1	100	149490	149564
175	LT594192.1	100	126659	126585
175	LT576870.1	100	143596	143670
175	LT576869.1	100	119710	119636
175	LT594108.1	100	149903	149977
175	LT576869.1	100	120306	120232
175	LT576867.1	100	140736	140810
175	JN555585.1	100	150552	150626
175	LT594108.1	100	126988	126914
175	LT576867.1	100	119625	119551
175	JN555585.1	100	127645	127571
175	X14112.1	97.33	127642	127568
175	X14112.1	97.33	150591	150665
176	LT594108.1	100	147694	147768
176	LT594192.1	100	128874	128800
176	LT594192.1	100	147275	147349
176	LT576869.1	100	138447	138521
176	X14112.1	100	148376	148450
176	LT594108.1	100	129197	129123
176	LT576870.1	100	142003	142077
176	LT576869.1	100	121188	121114
176	JN555585.1	100	129860	129786
176	LT576867.1	100	122206	122132
176	X14112.1	100	129857	129783
176	JN555585.1	100	148337	148411
177	LT576867.1	100	109439	109365
177	JN555585.1	100	109627	109553
177	LT608134.1	100	107092	107018
177	LT576870.1	100	105329	105255
177	LT594192.1	100	109185	109111
[truncated: 99,420 more rows]

## Sheet: Aspergillus flavus
Reads number	Reference	Identity	Start	End
1	CP059867.1	100	1622203	1622277
2	CP059866.1	100	4848954	4848880
3	CP059872.1	100	1462617	1462691
4	CP059867.1	100	1622444	1622370
5	CP059870.1	100	3214576	3214650
6	CP059870.1	100	3214761	3214687
7	CP059872.1	98.67	1462789	1462715
8	CP059866.1	100	4848791	4848865
9	CP059868.1	98.67	3074716	3074790
10	CP059868.1	98.65	3074792	3074719
