# Supplementary material for: Metagenomic Next-Generation Sequencing in the Diagnosis of HHV-1 Reactivation in a Critically Ill COVID-19 Patient: A Case Report
Source: Front Med (Lausanne). 2021 Oct 4;8:715519. doi: 10.3389/fmed.2021.715519 (PMC8520926; doi:10.3389/fmed.2021.715519)
Supplement: Supplementary file 7 [file Table_7.XLSX]

## Sheet: Human alphaherpesvirus 1
Reads number	Reference	Identity	Start	End
1	LT594192.1	100	124993	125067
1	LT594192.1	100	734	660
1	LT594108.1	100	756	682
1	LT594108.1	100	125143	125217
1	LT576870.1	97.33	121301	121375
1	LT576869.1	97.33	118187	118261
1	X14112.1	96	844	770
1	X14112.1	96	125527	125601
1	JN555585.1	96	844	770
1	JN555585.1	96	125530	125604
2	LT594192.1	100	124988	125062
2	LT594108.1	100	761	687
2	LT594108.1	100	125138	125212
2	LT594192.1	100	739	665
2	LT576869.1	97.33	118182	118256
2	LT576870.1	97.33	121296	121370
2	X14112.1	96	125522	125596
2	JN555585.1	96	125525	125599
2	X14112.1	96	849	775
2	JN555585.1	96	849	775
3	LT594108.1	100	4269	4343
3	JN555585.1	100	4396	4470
3	LT576867.1	100	4046	4120
3	LT594192.1	100	121397	121323
3	LT576869.1	100	2541	2615
3	LT594192.1	100	4330	4404
3	X14112.1	100	4395	4469
3	LT576870.1	100	116100	116026
3	JN555585.1	100	121978	121904
3	X14112.1	100	121976	121902
3	LT594108.1	100	121630	121556
4	X14112.1	100	121901	121975
4	LT594192.1	100	4405	4331
4	LT594108.1	100	4344	4270
4	LT594192.1	100	121322	121396
4	LT576869.1	100	2616	2542
4	LT594108.1	100	121555	121629
4	LT576870.1	100	116025	116099
4	LT576867.1	100	4121	4047
4	JN555585.1	100	121903	121977
4	X14112.1	100	4470	4396
4	JN555585.1	100	4471	4397
5	LT576867.1	100	4091	4017
5	LT594108.1	100	121585	121659
5	X14112.1	100	4440	4366
5	LT594108.1	100	4314	4240
5	JN555585.1	100	4441	4367
5	JN555585.1	100	121933	122007
5	X14112.1	100	121931	122005
5	LT576870.1	98.67	116055	116129
5	LT576869.1	98.67	2586	2512
5	LT594192.1	98.67	121352	121426
5	LT594192.1	98.65	4375	4302
6	LT594192.1	100	748	674
6	LT594108.1	100	125129	125203
6	LT594192.1	100	124979	125053
6	LT594108.1	100	770	696
6	LT576870.1	97.33	121287	121361
6	LT576869.1	97.33	118173	118247
6	JN555585.1	96	858	784
6	X14112.1	96	858	784
6	X14112.1	96	125513	125587
6	JN555585.1	96	125516	125590
7	LT594192.1	100	755	681
7	LT594108.1	100	777	703
7	LT594108.1	100	125122	125196
7	LT594192.1	100	124972	125046
7	LT576870.1	96	121280	121354
7	LT576869.1	96	118166	118240
8	X14112.1	100	122000	121926
8	JN555585.1	100	122002	121928
8	X14112.1	100	4371	4445
8	LT594108.1	100	4245	4319
8	LT576867.1	100	4022	4096
8	LT594108.1	100	121654	121580
8	JN555585.1	100	4372	4446
8	LT594192.1	98.67	4306	4380
8	LT576869.1	98.67	2517	2591
8	LT594192.1	98.67	121421	121347
8	LT576870.1	98.67	116124	116050
9	LT594108.1	100	128119	128045
9	LT594108.1	100	148772	148846
9	LT576867.1	98.67	139606	139680
9	LT576867.1	98.67	121118	121044
9	JN555585.1	98.65	149422	149495
9	LT576869.1	98.65	139538	139611
9	JN555585.1	98.65	128775	128702
10	LT594108.1	100	770	696
10	LT594192.1	100	748	674
10	LT594192.1	100	124979	125053
10	LT594108.1	100	125129	125203
10	LT576869.1	97.33	118173	118247
10	LT576870.1	97.33	121287	121361
10	JN555585.1	96	125516	125590
10	X14112.1	96	125513	125587
10	X14112.1	96	858	784
10	JN555585.1	96	858	784
11	JN555585.1	100	4408	4482
11	LT576867.1	100	4058	4132
11	X14112.1	100	4407	4481
11	LT594192.1	100	4342	4416
11	JN555585.1	100	121966	121892
11	X14112.1	100	121964	121890
11	LT576870.1	100	116088	116014
11	LT594108.1	100	4281	4355
11	LT594108.1	100	121618	121544
11	LT576869.1	100	2553	2627
11	LT594192.1	100	121385	121311
12	JN555585.1	100	129277	129351
12	X14112.1	100	129274	129348
12	JN555585.1	100	148920	148846
12	LT576867.1	100	121617	121691
12	LT594192.1	100	147867	147793
12	LT594108.1	100	128614	128688
12	LT576869.1	100	139042	138968
12	LT594192.1	100	128282	128356
12	X14112.1	100	148959	148885
12	LT594108.1	100	148277	148203
12	LT576870.1	98.67	142595	142521
13	X14112.1	100	129283	129357
13	LT594192.1	100	147858	147784
13	LT594192.1	100	128291	128365
13	LT594108.1	100	128623	128697
13	X14112.1	100	148950	148876
13	LT594108.1	100	148268	148194
13	LT576867.1	100	121626	121700
13	JN555585.1	100	129286	129360
13	LT576869.1	100	139033	138959
13	JN555585.1	100	148911	148837
13	LT576870.1	98.67	142586	142512
14	LT594108.1	100	148847	148773
14	LT594108.1	100	128044	128118
14	LT576867.1	98.67	139681	139607
15	LT594108.1	100	121654	121580
15	X14112.1	100	4371	4445
15	LT576867.1	100	4022	4096
15	JN555585.1	100	4372	4446
15	JN555585.1	100	122002	121928
15	LT594108.1	100	4245	4319
15	X14112.1	100	122000	121926
15	LT594192.1	98.67	4306	4380
15	LT594192.1	98.67	121421	121347
15	LT576869.1	98.67	2517	2591
15	LT576870.1	98.67	116124	116050
16	LT594192.1	100	124979	125053
16	LT594108.1	100	125129	125203
16	LT594108.1	100	770	696
16	LT594192.1	100	748	674
16	LT576870.1	97.33	121287	121361
16	LT576869.1	97.33	118173	118247
16	JN555585.1	96	858	784
16	JN555585.1	96	125516	125590
16	X14112.1	96	858	784
16	X14112.1	96	125513	125587
17	LT576867.1	100	4014	4088
17	X14112.1	100	122008	121934
17	JN555585.1	100	122010	121936
17	LT594108.1	100	121662	121588
17	LT594108.1	100	4237	4311
17	JN555585.1	100	4364	4438
17	X14112.1	100	4363	4437
17	LT594192.1	98.67	121429	121355
17	LT576869.1	98.67	2509	2583
17	LT576870.1	98.67	116132	116058
17	LT594192.1	97.33	4298	4372
18	LT594108.1	100	4349	4275
18	LT576869.1	100	2621	2547
18	LT576870.1	100	116020	116094
18	JN555585.1	100	121898	121972
18	X14112.1	100	121896	121970
18	LT594108.1	100	121550	121624
18	LT576867.1	100	4126	4052
18	X14112.1	100	4475	4401
18	JN555585.1	100	4476	4402
18	LT594192.1	100	4410	4336
18	LT594192.1	100	121317	121391
19	X14112.1	100	122019	121945
19	X14112.1	100	4352	4426
19	LT594108.1	100	121673	121599
19	JN555585.1	100	4353	4427
19	JN555585.1	100	122021	121947
19	LT594108.1	100	4226	4300
19	LT576867.1	100	4003	4077
19	LT576869.1	98.65	2499	2572
19	LT576870.1	98.65	116142	116069
19	LT594192.1	98.65	121439	121366
20	LT594108.1	100	148841	148767
20	LT594108.1	100	128050	128124
20	LT576867.1	97.33	139675	139601
20	LT576867.1	97.33	121049	121123
20	JN555585.1	97.33	128707	128781
20	JN555585.1	97.33	149490	149416
20	LT576869.1	97.33	139606	139532
21	X14112.1	100	4423	4349
21	LT576867.1	100	4074	4000
21	LT594108.1	100	121602	121676
21	JN555585.1	100	121950	122024
21	LT594108.1	100	4297	4223
21	JN555585.1	100	4424	4350
21	X14112.1	100	121948	122022
21	LT576870.1	97.33	116072	116146
21	LT594192.1	97.33	121369	121443
21	LT576869.1	97.33	2569	2495
22	X14112.1	100	4380	4306
22	JN555585.1	100	121993	122067
22	JN555585.1	100	4381	4307
22	X14112.1	100	121991	122065
22	LT594108.1	100	121645	121719
22	LT594108.1	100	4254	4180
22	LT576867.1	98.67	4031	3957
22	LT594192.1	97.33	121412	121486
22	LT576869.1	97.33	2526	2452
22	LT576870.1	97.33	116115	116189
23	LT594108.1	100	125128	125202
23	LT594192.1	100	749	675
23	LT594192.1	100	124978	125052
23	LT594108.1	100	771	697
23	LT576870.1	97.33	121286	121360
23	LT576869.1	97.33	118172	118246
23	JN555585.1	96	125515	125589
23	JN555585.1	96	859	785
23	X14112.1	96	125512	125586
23	X14112.1	96	859	785
24	LT594108.1	100	128053	128127
24	LT594108.1	100	148838	148764
24	LT576869.1	97.33	139603	139529
24	JN555585.1	97.33	149487	149413
24	JN555585.1	97.33	128710	128784
25	LT594192.1	100	124980	125054
25	LT594192.1	100	747	673
25	LT594108.1	100	125130	125204
25	LT594108.1	100	769	695
25	LT576869.1	97.33	118174	118248
25	LT576870.1	97.33	121288	121362
25	X14112.1	96	857	783
25	JN555585.1	96	125517	125591
25	JN555585.1	96	857	783
25	X14112.1	96	125514	125588
26	JN555585.1	100	114259	114333
26	X14112.1	100	114258	114332
26	LT576870.1	98.67	109961	110035
26	LT594192.1	98.67	113817	113891
26	LT608134.1	98.67	111955	112029
26	LT576867.1	98.67	114072	114146
26	LT576871.1	98.67	114383	114457
26	LT576868.1	98.67	108340	108414
26	LT594108.1	98.67	113990	114064
26	LT576869.1	98.67	112971	113045
27	LT576867.1	100	16679	16753
27	LT576868.1	100	11209	11283
27	LT608134.1	100	10562	10636
27	X14112.1	100	17002	17076
27	LT576871.1	100	12579	12653
27	LT576869.1	100	15050	15124
27	JN555585.1	100	17003	17077
27	LT594192.1	100	16782	16856
27	LT576870.1	100	12779	12853
27	LT594108.1	98.67	16803	16877
28	LT576868.1	100	117499	117573
28	LT594192.1	100	146095	146021
28	LT576870.1	100	140823	140749
28	LT576870.1	100	125217	125291
28	LT576869.1	100	122368	122442
28	LT594108.1	100	146514	146440
28	LT576870.1	100	124546	124620
28	JN555585.1	100	147157	147083
28	LT594192.1	100	130054	130128
28	LT576867.1	100	123386	123460
28	LT608134.1	100	140538	140464
28	X14112.1	100	147196	147122
28	JN555585.1	100	131040	131114
28	LT594108.1	100	130377	130451
28	LT608134.1	100	141268	141194
28	LT576871.1	100	124501	124575
28	X14112.1	100	131037	131111
29	X14112.1	100	129007	128933
29	LT594108.1	100	148544	148618
29	LT576869.1	100	139309	139383
29	LT576867.1	100	121350	121276
29	JN555585.1	100	149187	149261
29	JN555585.1	100	129010	128936
29	X14112.1	100	149226	149300
29	LT594108.1	100	128347	128273
30	LT594108.1	100	126898	126972
30	LT576869.1	100	119620	119694
30	JN555585.1	100	127555	127629
30	JN555585.1	100	150642	150568
30	LT594192.1	100	149580	149506
30	LT576870.1	100	143686	143612
30	LT576867.1	100	140826	140752
30	LT594192.1	100	126569	126643
30	LT576867.1	100	119535	119609
30	LT594108.1	100	149993	149919
30	LT576869.1	100	120218	120290
31	LT576867.1	100	58832	58906
31	LT594108.1	100	58972	59046
31	LT576870.1	100	54931	55005
31	LT576869.1	100	58063	58137
31	LT576871.1	100	58093	58167
31	LT594192.1	100	58954	59028
31	LT608134.1	100	54688	54762
31	X14112.1	100	59177	59251
31	JN555585.1	100	59178	59252
31	LT576868.1	100	53376	53450
32	LT594192.1	100	55456	55382
32	LT594108.1	100	55474	55400
32	LT576870.1	97.33	51449	51375
32	LT576867.1	97.33	55332	55258
32	LT576869.1	97.33	54580	54506
32	X14112.1	97.33	55679	55605
32	JN555585.1	97.33	55680	55606
33	LT576871.1	100	84509	84435
33	LT594108.1	100	85114	85040
33	LT576870.1	100	81102	81028
33	LT576869.1	100	84104	84030
33	LT576868.1	100	79485	79411
33	LT576867.1	100	85196	85122
33	LT594192.1	100	84958	84884
33	LT608134.1	100	81591	81517
33	X14112.1	98.67	85399	85325
33	JN555585.1	98.67	85399	85325
34	LT594108.1	100	145676	145750
34	LT594108.1	100	131215	131141
34	LT576867.1	98.67	124225	124151
34	LT576869.1	97.33	123206	123132
34	LT576871.1	97.33	125335	125261
34	LT576870.1	97.33	126053	125979
34	X14112.1	98.68	131876	131801
34	JN555585.1	98.68	131879	131804
34	JN555585.1	98.68	146318	146393
34	X14112.1	98.68	146357	146432
35	LT594192.1	100	118555	118481
35	LT594192.1	100	7172	7246
35	X14112.1	100	119111	119037
35	JN555585.1	100	7262	7336
35	X14112.1	100	7260	7334
35	JN555585.1	100	119112	119038
35	LT576867.1	100	6982	7055
35	LT576868.1	100	112644	112571
35	LT594108.1	98.67	7143	7217
35	LT594108.1	98.67	118756	118682
35	LT576870.1	98.65	3162	3235
35	LT576870.1	98.65	113347	113274
35	LT576869.1	98.65	5387	5460
36	LT594108.1	100	149999	149925
36	JN555585.1	100	150648	150574
36	LT594192.1	100	126563	126637
36	LT576870.1	100	143692	143618
36	JN555585.1	100	127549	127623
36	LT594192.1	100	149586	149512
36	LT594108.1	100	126892	126966
36	LT576869.1	100	119614	119688
36	LT576867.1	100	119529	119603
36	LT576867.1	100	140832	140758
36	X14112.1	100	150687	150614
36	X14112.1	100	127546	127619
37	JN555585.1	100	1081	1155
37	LT594108.1	100	966	1040
37	LT576870.1	100	121037	120963
37	LT594192.1	100	124690	124616
37	LT576867.1	100	789	863
37	LT594108.1	100	124933	124859
37	LT594192.1	100	1037	1111
37	LT576869.1	100	117896	117822
37	X14112.1	100	125290	125216
37	LT576868.1	100	1	75
37	JN555585.1	100	125293	125219
37	X14112.1	100	1081	1155
38	LT594108.1	100	148231	148305
38	JN555585.1	100	148874	148948
38	LT594192.1	100	147821	147895
38	JN555585.1	100	129323	129249
38	LT594192.1	100	128328	128254
38	X14112.1	100	129320	129246
38	LT594108.1	100	128660	128586
38	LT576869.1	100	138996	139070
38	X14112.1	100	148913	148987
38	LT576870.1	100	142549	142623
38	LT576867.1	100	121663	121589
39	LT576869.1	100	139047	138973
39	LT576867.1	100	121612	121686
39	LT594192.1	100	128277	128351
39	JN555585.1	100	148925	148851
39	X14112.1	100	129269	129343
39	LT594192.1	100	147872	147798
39	LT594108.1	100	128609	128683
39	LT594108.1	100	148282	148208
39	JN555585.1	100	129272	129346
39	X14112.1	100	148964	148890
39	LT576870.1	98.67	142600	142526
40	LT576870.1	100	140338	140412
40	X14112.1	100	146107	146181
40	LT576867.1	100	124474	124400
40	LT594108.1	100	145426	145500
40	LT576869.1	100	123456	123382
40	JN555585.1	100	132129	132055
40	JN555585.1	100	146068	146142
40	LT594108.1	100	131465	131391
40	LT576870.1	100	126303	126229
40	X14112.1	100	132126	132052
40	LT608134.1	100	123427	123353
40	LT594192.1	100	131141	131067
40	LT576871.1	100	125585	125511
40	LT594192.1	100	145008	145082
40	LT576869.1	100	137213	137287
40	LT576867.1	98.68	138698	138773
41	LT594108.1	100	776	702
41	LT594108.1	100	125123	125197
41	LT594192.1	100	754	680
41	LT594192.1	100	124973	125047
41	LT576870.1	96	121281	121355
41	LT576869.1	96	118167	118241
42	JN555585.1	100	8495	8569
42	X14112.1	100	117878	117804
42	LT594108.1	100	117530	117456
42	JN555585.1	100	117879	117805
42	X14112.1	100	8493	8567
42	LT608134.1	98.67	115981	115907
42	LT594192.1	98.67	117321	117247
42	LT594192.1	98.67	8406	8480
42	LT576871.1	98.67	117888	117814
42	LT576869.1	97.33	6609	6683
42	LT576870.1	97.33	4379	4453
42	LT576868.1	97.33	111420	111346
43	LT594192.1	100	77822	77748
43	LT608134.1	100	74034	73960
43	LT576870.1	100	73955	73881
43	LT576869.1	100	76957	76883
43	LT576871.1	100	77365	77291
43	JN555585.1	100	78233	78159
43	X14112.1	100	78233	78159
43	LT576868.1	100	72346	72272
43	LT576867.1	98.67	78057	77983
43	LT594108.1	98.67	77976	77902
44	LT576871.1	100	12646	12572
44	LT576870.1	100	12846	12772
44	LT576867.1	100	16746	16672
44	JN555585.1	100	17070	16996
44	LT594192.1	100	16849	16775
44	LT608134.1	100	10629	10555
44	LT576869.1	100	15117	15043
44	LT576868.1	100	11276	11202
44	X14112.1	100	17069	16995
44	LT594108.1	98.67	16870	16796
45	LT594108.1	100	26053	26127
45	LT576870.1	100	22028	22102
45	LT576867.1	100	25929	26003
45	LT576868.1	100	20453	20527
45	LT576869.1	100	24301	24375
45	X14112.1	98.67	26251	26325
45	JN555585.1	98.67	26252	26326
45	LT594192.1	97.33	26028	26102
45	LT608134.1	97.33	20395	20469
45	LT576871.1	97.33	22373	22447
46	LT576867.1	100	64405	64331
46	LT576870.1	100	60658	60584
46	LT576869.1	100	63583	63509
46	LT594192.1	100	64681	64607
46	LT608134.1	100	60557	60483
46	LT576871.1	100	63933	63859
46	LT576868.1	100	58953	58879
46	LT594108.1	100	64697	64623
46	JN555585.1	98.67	64900	64826
46	X14112.1	98.67	64900	64826
47	JN555585.1	100	125145	125219
47	JN555585.1	100	1229	1155
47	X14112.1	100	1229	1155
47	LT594108.1	100	124785	124859
47	LT594108.1	100	1114	1040
47	LT576868.1	100	149	75
47	X14112.1	100	125142	125216
47	LT594192.1	100	124542	124616
47	LT594192.1	100	1185	1111
47	LT576869.1	98.67	117748	117822
47	LT576869.1	98.67	117083	117157
47	LT576870.1	98.67	120889	120963
47	LT576867.1	98.67	937	863
48	LT608134.1	100	141407	141333
48	LT594192.1	100	146234	146160
48	LT576869.1	100	137867	137793
48	LT576870.1	100	140962	140888
48	JN555585.1	100	147296	147222
48	X14112.1	100	147335	147261
48	LT576870.1	100	124407	124481
48	JN555585.1	100	130901	130975
48	LT576869.1	100	122229	122303
48	LT576867.1	100	123247	123321
48	LT594108.1	100	130238	130312
48	LT594192.1	100	129915	129989
48	LT594108.1	100	146653	146579
48	LT576871.1	100	124362	124436
48	X14112.1	100	130898	130972
48	LT576868.1	98.67	117360	117434
49	LT594108.1	100	147220	147146
49	LT594192.1	100	146801	146727
49	X14112.1	100	147902	147828
49	LT576870.1	100	141529	141455
49	LT576869.1	100	121662	121736
49	JN555585.1	100	147863	147789
49	X14112.1	100	130331	130405
49	LT576867.1	100	122680	122754
49	LT594108.1	100	129671	129745
49	LT594192.1	100	129348	129422
49	JN555585.1	100	130334	130408
50	LT594192.1	100	148910	148836
50	LT576870.1	100	123230	123304
50	LT594192.1	100	127239	127313
50	JN555585.1	100	128225	128299
50	LT608134.1	100	142100	142026
50	X14112.1	100	128222	128296
50	LT576869.1	100	140091	140017
50	LT576867.1	100	120561	120635
50	LT576870.1	100	122593	122667
50	X14112.1	100	150011	149937
50	JN555585.1	100	149972	149898
50	LT594108.1	100	149323	149249
50	LT594108.1	100	127568	127642
51	JN555585.1	100	114260	114334
51	X14112.1	100	114259	114333
51	LT594192.1	98.67	113818	113892
51	LT576868.1	98.67	108341	108415
51	LT576871.1	98.67	114384	114458
51	LT594108.1	98.67	113991	114065
51	LT576867.1	98.67	114073	114147
51	LT608134.1	98.67	111956	112030
51	LT576870.1	98.67	109962	110036
51	LT576869.1	98.67	112972	113046
52	LT576871.1	100	124431	124357
52	LT594192.1	100	129984	129910
52	JN555585.1	100	130970	130896
52	LT594108.1	100	130307	130233
52	LT576869.1	100	137798	137872
52	LT576868.1	100	117429	117355
52	LT576870.1	100	124476	124402
52	LT576869.1	100	122298	122224
52	LT576867.1	100	123316	123242
52	LT594108.1	100	146584	146658
52	X14112.1	100	147266	147340
52	LT608134.1	100	141338	141412
52	JN555585.1	100	147227	147301
52	LT576870.1	100	140893	140967
52	X14112.1	100	130967	130893
52	LT594192.1	100	146165	146239
53	LT594108.1	100	130249	130323
53	JN555585.1	100	147285	147211
53	LT594108.1	100	146642	146568
53	LT576867.1	100	123258	123332
53	LT576870.1	100	140951	140877
53	LT576869.1	100	137856	137782
53	LT576870.1	100	124418	124492
53	LT576869.1	100	122240	122314
53	X14112.1	100	147324	147250
53	X14112.1	100	130909	130983
53	LT594192.1	100	146223	146149
53	LT576871.1	100	124373	124447
53	JN555585.1	100	130912	130986
53	LT608134.1	100	141396	141322
53	LT594192.1	100	129926	130000
53	LT576868.1	98.67	117371	117445
54	LT594192.1	100	129691	129617
54	LT594108.1	100	146877	146951
54	LT576869.1	100	122005	121931
54	LT594192.1	100	146458	146532
54	LT576870.1	100	141186	141260
54	LT608134.1	100	141631	141705
54	LT594108.1	100	130014	129940
54	LT576867.1	100	123023	122949
54	X14112.1	98.67	147559	147633
54	X14112.1	98.67	130674	130600
54	JN555585.1	98.67	130677	130603
54	JN555585.1	98.67	147520	147594
54	LT576870.1	98.67	124183	124109
55	X14112.1	100	79022	79096
55	LT576868.1	100	73135	73209
55	LT594192.1	100	78611	78685
55	LT576869.1	100	77746	77820
55	JN555585.1	100	79022	79096
55	LT576870.1	100	74744	74818
55	LT594108.1	100	78765	78839
55	LT576871.1	98.67	78154	78228
55	LT608134.1	98.67	74823	74897
55	LT576867.1	98.67	78846	78920
56	X14112.1	100	1110	1184
56	LT594192.1	100	124661	124587
56	LT594108.1	100	995	1069
56	JN555585.1	100	1110	1184
56	LT576867.1	100	818	892
56	X14112.1	100	125261	125187
56	LT594192.1	100	1066	1140
56	LT576868.1	100	30	104
56	JN555585.1	100	125264	125190
56	LT594108.1	100	124904	124830
56	LT576870.1	98.67	121008	120934
56	LT576869.1	98.67	117867	117793
57	JN555585.1	100	125803	125877
57	JN555585.1	100	571	497
57	LT594192.1	100	125266	125340
57	X14112.1	100	571	497
57	LT576870.1	100	121574	121648
57	LT594192.1	100	461	387
57	LT594108.1	100	125416	125490
57	X14112.1	100	125800	125874
57	LT576869.1	100	118460	118534
57	LT594108.1	100	483	409
58	X14112.1	100	147931	147857
58	LT576867.1	100	122651	122725
58	LT594108.1	100	129642	129716
58	JN555585.1	100	130305	130379
58	LT576869.1	100	121633	121707
58	X14112.1	100	130302	130376
58	LT594192.1	100	146830	146756
58	LT576870.1	100	141558	141484
58	LT594108.1	100	147249	147175
58	LT594192.1	100	129319	129393
58	JN555585.1	100	147892	147818
59	X14112.1	100	128442	128368
59	X14112.1	100	149791	149865
59	LT594192.1	100	127459	127385
59	JN555585.1	100	149752	149826
59	LT608134.1	100	141880	141954
59	LT594192.1	100	148690	148764
59	JN555585.1	100	128445	128371
59	LT576867.1	98.67	120787	120713
59	LT576870.1	98.67	123450	123376
59	LT576869.1	98.67	139871	139945
59	LT594108.1	98.67	149103	149177
59	LT594108.1	98.67	127788	127714
60	X14112.1	100	128658	128584
60	LT594108.1	100	128004	127930
60	LT576867.1	100	121003	120929
60	LT576867.1	100	139721	139795
60	LT594192.1	100	148474	148548
60	X14112.1	100	149575	149649
60	JN555585.1	100	128661	128587
60	JN555585.1	100	149536	149610
60	LT594108.1	100	148887	148961
60	LT594192.1	100	127675	127601
60	LT576869.1	98.67	139652	139726
60	LT576870.1	98.67	123669	123595
61	LT594192.1	100	127459	127385
61	LT594192.1	100	148690	148764
61	X14112.1	100	128442	128368
61	JN555585.1	100	128445	128371
61	LT608134.1	100	141880	141954
61	JN555585.1	100	149752	149826
61	X14112.1	100	149791	149865
61	LT576867.1	98.67	120787	120713
61	LT594108.1	98.67	149103	149177
61	LT576869.1	98.67	139871	139945
61	LT576870.1	98.67	123450	123376
61	LT594108.1	98.67	127788	127714
62	LT594192.1	100	146743	146669
62	LT594108.1	100	147162	147088
62	LT594192.1	100	129406	129480
62	LT576870.1	100	141471	141397
62	LT576867.1	100	122738	122812
62	LT576869.1	100	121720	121794
62	LT576870.1	100	123898	123972
62	LT594108.1	100	129729	129803
62	X14112.1	98.67	130389	130463
62	X14112.1	98.67	147844	147770
62	JN555585.1	98.67	147805	147731
62	JN555585.1	98.67	130392	130466
63	X14112.1	100	148971	148897
63	LT594108.1	100	128602	128676
63	JN555585.1	100	129265	129339
63	LT576867.1	100	121605	121679
63	X14112.1	100	129262	129336
63	LT594108.1	100	148289	148215
63	LT594192.1	100	128270	128344
63	JN555585.1	100	148932	148858
63	LT576869.1	100	139054	138980
63	LT594192.1	100	147879	147805
63	LT576870.1	100	142607	142538
64	X14112.1	100	147277	147351
64	LT594192.1	100	129973	129899
64	LT576870.1	100	124465	124391
64	LT576869.1	100	137809	137883
64	LT594108.1	100	130296	130222
64	LT594192.1	100	146176	146250
64	LT594108.1	100	146595	146669
64	LT576870.1	100	140904	140978
64	LT576869.1	100	122287	122213
64	JN555585.1	100	130959	130885
64	X14112.1	100	130956	130882
64	JN555585.1	100	147238	147312
64	LT576868.1	100	117418	117344
64	LT608134.1	100	141349	141423
64	LT576871.1	100	124420	124346
64	LT576867.1	100	123305	123231
65	LT594108.1	100	146875	146949
65	LT576867.1	100	123025	122951
65	LT608134.1	100	141629	141703
65	LT576869.1	100	122007	121933
65	LT594192.1	100	129693	129619
65	LT594192.1	100	146456	146530
65	LT594108.1	100	130016	129942
65	LT576870.1	100	141184	141258
65	JN555585.1	98.67	147518	147592
65	JN555585.1	98.67	130679	130605
65	X14112.1	98.67	147557	147631
65	X14112.1	98.67	130676	130602
65	LT576870.1	98.67	124185	124111
66	LT594108.1	100	128387	128313
66	JN555585.1	100	149147	149221
66	LT576869.1	100	139269	139343
66	LT576867.1	100	121390	121316
66	X14112.1	100	129047	128973
66	X14112.1	100	149186	149260
66	LT594108.1	100	148504	148578
66	JN555585.1	100	129050	128976
67	JN555585.1	100	149274	149200
67	LT576867.1	100	121263	121337
67	X14112.1	100	128920	128994
67	LT594108.1	100	148631	148557
67	X14112.1	100	149313	149239
67	LT576869.1	100	139396	139322
67	JN555585.1	100	128923	128997
67	LT594108.1	100	128260	128334
68	LT594108.1	100	150192	150118
68	LT576867.1	100	119336	119410
68	JN555585.1	100	127356	127430
68	LT594108.1	100	126699	126773
68	X14112.1	100	150880	150806
68	JN555585.1	100	150841	150767
68	X14112.1	100	127353	127427
68	LT576869.1	98.67	119418	119492
68	LT576870.1	98.67	143888	143814
68	LT594192.1	97.33	126361	126435
68	LT594192.1	97.33	149788	149714
69	LT576869.1	100	121446	121372
69	LT594108.1	100	147436	147510
69	LT576867.1	100	122464	122390
69	LT594192.1	100	147017	147091
69	X14112.1	100	148118	148192
69	LT576870.1	100	141745	141819
69	LT594108.1	100	129455	129381
69	JN555585.1	100	130118	130044
69	LT594192.1	100	129132	129058
69	JN555585.1	100	148079	148153
69	X14112.1	100	130115	130041
70	LT576870.1	100	141555	141629
70	JN555585.1	100	130308	130234
70	LT594192.1	100	146827	146901
70	LT594108.1	100	147246	147320
70	LT576869.1	100	121636	121562
70	LT576867.1	100	122654	122580
70	JN555585.1	100	147889	147963
70	LT594108.1	100	129645	129571
70	LT594192.1	100	129322	129248
70	X14112.1	98.67	147928	148002
70	X14112.1	98.67	130305	130231
71	LT594108.1	100	147233	147159
71	LT594192.1	100	146814	146740
71	LT594108.1	100	129658	129732
71	LT576867.1	100	122667	122741
71	LT576870.1	100	141542	141468
71	X14112.1	100	130318	130392
71	LT594192.1	100	129335	129409
71	JN555585.1	100	130321	130395
71	LT576869.1	100	121649	121723
71	JN555585.1	100	147876	147802
71	X14112.1	100	147915	147841
72	LT608134.1	100	123389	123315
72	LT594108.1	100	145464	145538
72	X14112.1	100	146145	146219
72	LT576870.1	100	140376	140450
72	JN555585.1	100	132091	132017
72	LT594192.1	100	131103	131029
72	LT576870.1	100	126265	126191
72	JN555585.1	100	146106	146180
72	LT594192.1	100	145046	145120
72	LT576867.1	100	124436	124362
72	LT576871.1	100	125547	125473
72	LT576869.1	100	137251	137325
72	LT594108.1	100	131427	131353
72	X14112.1	100	132088	132014
72	LT576869.1	100	123418	123344
72	LT576867.1	98.68	138736	138811
73	JN555585.1	100	150816	150742
73	X14112.1	100	150855	150781
73	LT576867.1	100	119361	119435
73	JN555585.1	100	127381	127455
73	LT594108.1	100	126724	126798
73	X14112.1	100	127378	127452
73	LT594108.1	100	150167	150093
73	LT576869.1	98.65	119443	119516
73	LT576870.1	98.65	143863	143790
73	LT594192.1	97.3	149763	149690
73	LT594192.1	97.3	126386	126459
74	LT594108.1	100	780	706
74	LT594192.1	100	124969	125043
74	LT594108.1	100	125119	125193
74	LT594192.1	100	758	684
74	LT576870.1	96	121277	121351
74	LT576869.1	96	118163	118237
75	LT594192.1	100	128244	128318
75	LT594108.1	100	148315	148241
75	LT576867.1	100	121579	121653
75	LT576869.1	100	139080	139006
75	LT576870.1	100	142633	142559
75	LT594108.1	100	128576	128650
75	X14112.1	100	129236	129310
75	X14112.1	100	148997	148923
75	JN555585.1	100	148958	148884
75	JN555585.1	100	129239	129313
75	LT594192.1	100	147905	147831
76	LT576871.1	100	12581	12655
76	LT594192.1	100	16784	16858
76	LT576867.1	100	16681	16755
76	JN555585.1	100	17005	17079
76	X14112.1	100	17004	17078
76	LT576869.1	100	15052	15126
76	LT576868.1	100	11211	11285
76	LT576870.1	100	12781	12855
76	LT608134.1	100	10564	10638
76	LT594108.1	98.67	16805	16879
77	LT594192.1	100	105527	105601
77	LT608134.1	100	102991	103065
77	LT594108.1	100	105700	105774
77	LT576868.1	100	100053	100127
77	LT576871.1	100	105543	105617
77	LT576869.1	100	104679	104753
77	JN555585.1	100	105969	106043
77	LT576867.1	100	105781	105855
77	X14112.1	100	105968	106042
78	LT594108.1	100	1123	1049
78	LT576868.1	100	158	84
78	JN555585.1	100	125136	125210
78	LT594192.1	100	1194	1120
78	X14112.1	100	1238	1164
78	LT594108.1	100	124776	124850
78	X14112.1	100	125133	125207
78	JN555585.1	100	1238	1164
78	LT594192.1	100	124533	124607
78	LT576870.1	98.67	120880	120954
78	LT576869.1	98.67	117074	117148
78	LT576869.1	98.67	117739	117813
78	LT576867.1	98.67	946	872
79	LT576867.1	100	58948	58874
79	LT594192.1	100	59070	58996
79	LT594108.1	100	59088	59014
79	LT608134.1	100	54804	54730
79	LT576869.1	100	58179	58105
79	LT576871.1	100	58209	58135
79	LT576868.1	100	53492	53418
79	LT576870.1	100	55047	54973
79	JN555585.1	98.67	59294	59220
79	X14112.1	98.67	59293	59219
80	JN555585.1	100	129407	129481
80	JN555585.1	100	148790	148716
80	X14112.1	100	129404	129478
80	X14112.1	100	148829	148755
80	LT576867.1	100	121747	121821
80	LT576870.1	98.67	142465	142391
80	LT576869.1	98.67	138912	138838
80	LT594192.1	98.67	128412	128486
80	LT594192.1	98.67	147737	147663
80	LT594108.1	98.67	128744	128818
80	LT594108.1	98.67	148147	148073
81	LT594108.1	100	26053	26127
81	LT576867.1	100	25929	26003
81	LT576870.1	100	22028	22102
81	LT576868.1	100	20453	20527
81	LT576869.1	100	24301	24375
81	JN555585.1	98.67	26252	26326
81	X14112.1	98.67	26251	26325
81	LT576871.1	97.33	22373	22447
81	LT594192.1	97.33	26028	26102
81	LT608134.1	97.33	20395	20469
82	JN555585.1	100	124338	124412
82	LT594192.1	100	1992	1918
82	LT576869.1	100	116276	116350
82	LT576869.1	100	189	115
82	X14112.1	100	2035	1961
82	X14112.1	100	124336	124410
82	LT594108.1	100	123978	124052
82	LT576868.1	100	116299	116373
82	LT576868.1	100	116920	116994
82	LT576867.1	100	118019	118093
82	JN555585.1	100	2036	1962
82	LT576868.1	100	957	883
82	LT594192.1	100	123735	123809
82	LT576867.1	100	1744	1670
82	LT576870.1	100	119427	119501
82	LT594108.1	100	1921	1847
82	LT576871.1	98.67	123161	123235
82	LT608134.1	98.67	356	282
82	LT608134.1	98.67	121725	121799
82	LT608134.1	98.67	122275	122349
82	LT576871.1	98.67	122745	122819
83	LT576869.1	100	121938	122012
83	LT576867.1	100	122956	123030
83	LT576870.1	100	141253	141179
83	LT594192.1	100	146525	146451
83	LT594192.1	100	129624	129698
83	LT594108.1	100	146944	146870
83	LT608134.1	100	141698	141624
83	LT594108.1	100	129947	130021
83	LT576870.1	98.67	124116	124190
84	X14112.1	100	129484	129410
84	LT594108.1	100	148067	148141
84	JN555585.1	100	129487	129413
84	X14112.1	100	148749	148823
84	LT594108.1	100	128824	128750
84	LT576867.1	100	121827	121753
84	JN555585.1	100	148710	148784
84	LT576870.1	98.67	142385	142459
84	LT594192.1	98.67	128492	128418
84	LT594192.1	98.67	147657	147731
84	LT576869.1	98.67	138832	138906
85	LT594108.1	100	121366	121440
85	LT576867.1	100	4310	4236
85	LT594108.1	100	4533	4459
85	LT594192.1	100	4594	4520
85	LT594192.1	100	121133	121207
85	JN555585.1	98.67	4660	4586
85	JN555585.1	98.67	121714	121788
85	X14112.1	98.67	121712	121786
85	X14112.1	98.67	4659	4585
85	LT576869.1	97.33	2805	2731
85	LT576868.1	97.33	2065	1991
85	LT576870.1	97.33	115836	115910
85	LT608134.1	96	119466	119540
86	JN555585.1	100	149738	149812
86	X14112.1	100	128456	128382
86	LT594192.1	100	148676	148750
86	LT594192.1	100	127473	127399
86	X14112.1	100	149777	149851
86	JN555585.1	100	128459	128385
86	LT608134.1	100	141866	141940
86	LT576867.1	98.67	120801	120727
86	LT594108.1	98.67	149089	149163
86	LT576870.1	98.67	123464	123390
86	LT594108.1	98.67	127802	127728
86	LT576869.1	97.33	139857	139931
87	JN555585.1	100	7240	7314
87	LT594192.1	100	7150	7224
87	LT594192.1	100	118577	118503
87	X14112.1	100	119133	119059
87	JN555585.1	100	119134	119060
87	X14112.1	100	7238	7312
87	LT576867.1	98.67	6960	7034
87	LT594108.1	98.67	7121	7195
87	LT594108.1	98.67	118778	118704
87	LT576868.1	98.67	112666	112592
87	LT576870.1	97.33	113369	113295
87	LT576870.1	97.33	3140	3214
87	LT576869.1	97.33	5365	5439
88	LT576869.1	100	138095	138021
88	LT594108.1	100	130010	130084
88	X14112.1	100	147563	147489
88	X14112.1	100	130670	130744
88	LT576870.1	100	141190	141116
88	LT576869.1	100	122001	122075
88	LT576870.1	100	124179	124253
88	JN555585.1	100	130673	130747
88	LT594192.1	100	146462	146388
88	LT594192.1	100	129687	129761
88	LT594108.1	100	146881	146807
88	JN555585.1	100	147524	147450
88	LT576871.1	98.67	124134	124208
88	LT608134.1	98.67	141635	141561
88	LT576867.1	98.67	123019	123093
89	LT594192.1	100	130882	130956
89	X14112.1	100	131867	131941
89	JN555585.1	100	131870	131944
89	LT576871.1	100	125326	125400
89	JN555585.1	100	146327	146253
89	LT576870.1	100	126044	126118
89	LT576869.1	100	123197	123271
89	LT594192.1	100	145267	145193
89	X14112.1	100	146366	146292
89	LT576867.1	100	124216	124286
90	LT576871.1	100	61691	61617
90	LT576868.1	100	56709	56635
90	JN555585.1	100	62659	62585
90	X14112.1	100	62659	62585
90	LT608134.1	100	58314	58240
90	LT594108.1	100	62454	62380
90	LT594192.1	100	62439	62365
90	LT576870.1	100	58416	58342
90	LT576869.1	100	61338	61264
90	LT576867.1	98.67	62162	62088
91	LT594192.1	100	4572	4498
91	LT576867.1	100	4288	4214
91	LT594108.1	100	121388	121462
91	LT594192.1	100	121155	121229
91	LT594108.1	100	4511	4437
91	X14112.1	97.33	121734	121808
91	LT608134.1	97.33	119488	119562
91	X14112.1	97.33	4637	4563
91	JN555585.1	97.33	4638	4564
91	JN555585.1	97.33	121736	121810
91	LT576870.1	96	115858	115932
91	LT576869.1	96	2783	2709
92	LT594108.1	100	146873	146799
92	JN555585.1	100	130681	130755
92	LT594108.1	100	130018	130092
92	X14112.1	100	147555	147481
92	LT576869.1	100	122009	122083
92	LT594192.1	100	146454	146380
92	LT576869.1	100	138087	138013
92	JN555585.1	100	147516	147442
92	LT576870.1	100	124187	124261
92	X14112.1	100	130678	130752
92	LT576870.1	100	141182	141108
92	LT594192.1	100	129695	129769
92	LT608134.1	98.67	141627	141553
92	LT576871.1	98.67	124142	124216
92	LT576867.1	98.67	123027	123101
93	X14112.1	100	127373	127447
93	LT576867.1	100	119356	119430
93	JN555585.1	100	150821	150747
93	JN555585.1	100	127376	127450
93	X14112.1	100	150860	150786
93	LT594108.1	100	150172	150098
93	LT594108.1	100	126719	126793
93	LT576869.1	98.67	119438	119512
93	LT576870.1	98.67	143868	143794
93	LT594192.1	97.33	126381	126455
93	LT594192.1	97.33	149768	149694
94	X14112.1	100	147556	147482
94	LT576869.1	100	122008	122082
94	JN555585.1	100	130680	130754
94	LT594192.1	100	146455	146381
94	LT594192.1	100	129694	129768
94	LT594108.1	100	146874	146800
94	LT576870.1	100	141183	141109
94	JN555585.1	100	147517	147443
94	LT576870.1	100	124186	124260
94	LT576869.1	100	138088	138014
94	LT594108.1	100	130017	130091
94	X14112.1	100	130677	130751
94	LT576871.1	98.67	124141	124215
94	LT576867.1	98.67	123026	123100
94	LT608134.1	98.67	141628	141554
95	LT594192.1	100	113963	114037
95	LT576870.1	100	110107	110181
95	JN555585.1	100	114405	114479
95	LT576869.1	100	113117	113191
95	LT594108.1	100	114136	114210
95	X14112.1	100	114404	114478
95	LT576868.1	100	108486	108560
95	LT608134.1	100	112101	112175
95	LT576871.1	100	114529	114603
95	LT576867.1	97.33	114219	114293
96	JN555585.1	100	147525	147451
96	X14112.1	100	130669	130743
96	X14112.1	100	147564	147490
96	LT594192.1	100	129686	129760
96	LT576870.1	100	124178	124252
96	LT594108.1	100	130009	130083
96	LT576869.1	100	138096	138022
96	LT576869.1	100	122000	122074
96	LT576870.1	100	141191	141117
96	JN555585.1	100	130672	130746
96	LT594192.1	100	146463	146389
96	LT594108.1	100	146882	146808
96	LT608134.1	98.67	141636	141562
96	LT576871.1	98.67	124133	124207
96	LT576867.1	98.67	123018	123092
97	JN555585.1	100	125287	125213
97	LT594108.1	100	124927	124853
97	LT576869.1	100	117890	117816
97	LT594192.1	100	1043	1117
97	LT576867.1	100	795	869
97	LT594108.1	100	972	1046
97	LT576868.1	100	7	81
97	JN555585.1	100	1087	1161
97	X14112.1	100	1087	1161
97	X14112.1	100	125284	125210
97	LT594192.1	100	124684	124610
97	LT576870.1	100	121031	120957
98	LT576867.1	100	121036	120962
98	JN555585.1	100	128694	128620
98	LT576867.1	100	139688	139762
98	X14112.1	100	128691	128617
98	LT594192.1	100	148441	148515
98	LT594108.1	100	128037	127963
98	LT594192.1	100	127708	127634
98	X14112.1	100	149542	149616
98	JN555585.1	100	149503	149577
98	LT594108.1	100	148854	148928
98	LT576869.1	98.67	139619	139693
98	LT576870.1	98.67	123702	123628
99	JN555585.1	100	148831	148905
99	LT576869.1	100	138953	139027
99	LT594192.1	100	128371	128297
99	LT594108.1	100	148188	148262
99	LT594192.1	100	147778	147852
99	X14112.1	100	129363	129289
99	LT576867.1	100	121706	121632
99	X14112.1	100	148870	148944
99	JN555585.1	100	129366	129292
99	LT594108.1	100	128703	128629
99	LT576870.1	98.67	142506	142580
100	LT576871.1	100	99232	99158
100	LT608134.1	100	96680	96606
100	LT594192.1	98.67	99215	99141
100	LT576868.1	98.67	93740	93666
100	LT594108.1	98.67	99386	99312
100	LT576870.1	98.67	95362	95288
100	X14112.1	98.67	99658	99584
100	JN555585.1	98.67	99659	99585
100	LT576869.1	98.67	98366	98292
100	LT576867.1	97.33	99465	99391
101	LT594108.1	100	4496	4422
101	LT594108.1	100	121403	121477
101	LT576867.1	100	4273	4199
101	LT594192.1	100	121170	121244
101	LT594192.1	100	4557	4483
102	LT594192.1	100	1012	1086
102	LT594108.1	100	941	1015
102	LT576870.1	100	121062	120988
102	X14112.1	100	125315	125241
102	LT594108.1	100	124958	124884
102	X14112.1	100	1056	1130
102	LT576867.1	100	764	838
102	LT576869.1	100	117921	117847
102	JN555585.1	100	1056	1130
102	JN555585.1	100	125318	125244
102	LT594192.1	100	124715	124641
103	LT594192.1	100	146035	146109
103	JN555585.1	100	131100	131026
103	LT576868.1	100	117559	117485
103	LT576871.1	100	124561	124487
103	LT576869.1	100	122428	122354
103	LT576870.1	100	124606	124532
103	X14112.1	100	131097	131023
103	LT576870.1	100	140763	140837
103	LT576870.1	100	125277	125203
103	JN555585.1	100	147097	147171
103	LT594108.1	100	130437	130363
103	LT576867.1	100	123446	123372
103	LT594108.1	100	146454	146528
103	LT594192.1	100	130114	130040
103	LT608134.1	100	141208	141282
103	LT608134.1	100	140478	140552
103	X14112.1	100	147136	147210
104	LT594192.1	100	102590	102664
104	LT576868.1	100	97115	97189
104	LT594108.1	100	102761	102835
104	LT608134.1	100	100055	100129
104	JN555585.1	100	103034	103108
104	X14112.1	100	103033	103107
104	LT576871.1	100	102607	102681
104	LT576867.1	100	102840	102914
104	LT576869.1	100	101741	101815
104	LT576870.1	100	98737	98811
105	LT594192.1	100	126962	126888
105	X14112.1	100	150288	150362
105	LT594108.1	100	149600	149674
105	LT576870.1	100	143293	143367
105	LT576870.1	100	122953	122879
105	LT576869.1	100	140368	140442
105	LT576867.1	100	120284	120210
105	LT576869.1	100	120609	120535
105	LT576869.1	100	120013	119939
105	LT576867.1	100	119928	119854
105	JN555585.1	100	127948	127874
105	LT576867.1	100	140433	140507
105	X14112.1	100	127945	127871
105	JN555585.1	100	150249	150323
105	LT594108.1	100	127291	127217
105	LT594192.1	100	149187	149261
105	LT576870.1	100	122316	122242
106	LT594192.1	100	78637	78711
106	JN555585.1	100	79048	79122
106	LT594108.1	100	78791	78865
106	LT576869.1	100	77772	77846
106	LT576868.1	100	73161	73235
106	LT576867.1	100	78872	78946
106	LT576870.1	100	74770	74844
106	X14112.1	100	79048	79122
106	LT608134.1	98.67	74849	74923
106	LT576871.1	98.67	78180	78254
107	X14112.1	100	146610	146684
107	LT594192.1	100	145509	145583
107	JN555585.1	100	146571	146645
107	X14112.1	100	131623	131549
107	LT576871.1	100	125083	125009
107	LT576870.1	100	125801	125727
107	LT594108.1	100	130963	130889
107	LT576869.1	100	122954	122880
107	LT576867.1	100	123973	123899
107	LT594192.1	100	130640	130566
107	LT576868.1	100	118082	118008
107	LT608134.1	100	139955	140029
107	JN555585.1	100	131626	131552
107	LT594108.1	100	145928	146002
108	JN555585.1	100	1155	1229
108	LT594108.1	100	1040	1114
108	LT594192.1	100	1111	1185
108	LT576868.1	100	75	149
108	X14112.1	100	125216	125142
108	X14112.1	100	1155	1229
108	LT594108.1	100	124859	124785
108	JN555585.1	100	125219	125145
108	LT594192.1	100	124616	124542
108	LT576870.1	98.67	120963	120889
108	LT576869.1	98.67	117157	117083
108	LT576869.1	98.67	117822	117748
108	LT576867.1	98.67	863	937
109	LT594108.1	100	129694	129620
109	JN555585.1	100	147840	147914
109	X14112.1	100	147879	147953
109	LT576870.1	100	141506	141580
109	LT594108.1	100	147197	147271
109	LT576869.1	100	121685	121611
109	LT594192.1	100	146778	146852
109	LT594192.1	100	129371	129297
109	X14112.1	100	130354	130280
109	JN555585.1	100	130357	130283
109	LT576867.1	100	122703	122629
110	LT594192.1	100	147044	147118
110	LT594108.1	100	147463	147537
110	JN555585.1	100	130091	130017
110	LT576869.1	100	121419	121345
110	LT576870.1	100	141772	141846
110	LT594108.1	100	129428	129354
110	JN555585.1	100	148106	148180
110	X14112.1	100	148145	148219
110	LT594192.1	100	129105	129031
110	LT576867.1	100	122437	122363
110	X14112.1	100	130088	130014
111	LT576869.1	100	122357	122431
111	LT594192.1	100	130043	130117
111	LT576868.1	100	117488	117562
111	LT576870.1	100	125206	125280
111	LT576870.1	100	124535	124609
111	X14112.1	100	131026	131100
111	LT576870.1	100	140834	140760
111	X14112.1	100	147207	147133
111	JN555585.1	100	147168	147094
111	LT608134.1	100	141279	141205
111	LT576871.1	100	124490	124564
111	LT576867.1	100	123375	123449
111	LT594192.1	100	146106	146032
111	LT608134.1	100	140549	140475
111	LT594108.1	100	130366	130440
111	LT594108.1	100	146525	146451
111	JN555585.1	100	131029	131103
112	LT594108.1	100	31051	31125
112	LT576867.1	100	30923	30997
112	X14112.1	100	31245	31319
112	LT594192.1	100	31022	31096
112	JN555585.1	100	31246	31320
112	LT576868.1	100	25446	25520
112	LT576869.1	100	29297	29371
112	LT608134.1	100	25393	25467
112	LT576871.1	100	29134	29208
113	X14112.1	100	1073	1147
113	LT594108.1	100	124941	124867
113	LT594192.1	100	1029	1103
113	LT594192.1	100	124698	124624
113	JN555585.1	100	125301	125227
113	LT576867.1	100	781	855
113	LT594108.1	100	958	1032
113	JN555585.1	100	1073	1147
113	X14112.1	100	125298	125224
113	LT576870.1	100	121045	120971
113	LT576869.1	100	117904	117830
114	X14112.1	100	130356	130430
114	LT594108.1	100	147195	147121
114	LT594192.1	100	146776	146702
114	LT594192.1	100	129373	129447
114	JN555585.1	100	130359	130433
114	LT594108.1	100	129696	129770
114	LT576870.1	100	123865	123939
114	LT576869.1	100	121687	121761
114	JN555585.1	100	147838	147764
114	LT576870.1	100	141504	141430
114	LT576867.1	100	122705	122779
114	X14112.1	100	147877	147803
115	LT576869.1	100	115351	115425
115	LT576868.1	100	110721	110795
115	LT576871.1	100	116762	116836
115	LT576867.1	100	116459	116533
115	LT608134.1	100	114827	114901
115	LT576870.1	100	112341	112415
115	LT594192.1	100	116196	116270
115	LT594108.1	100	116376	116450
115	JN555585.1	100	116640	116714
115	X14112.1	100	116639	116713
116	LT576870.1	100	141402	141476
116	LT576870.1	100	123967	123893
116	LT594108.1	100	129798	129724
116	LT576867.1	100	122807	122733
116	LT594192.1	100	146674	146748
116	LT594108.1	100	147093	147167
116	LT576869.1	100	121789	121715
116	LT594192.1	100	129475	129401
116	X14112.1	98.67	130458	130384
116	JN555585.1	98.67	130461	130387
116	X14112.1	98.67	147775	147849
116	JN555585.1	98.67	147736	147810
117	LT576867.1	100	102833	102907
117	LT594192.1	100	102583	102657
117	LT576871.1	100	102600	102674
117	LT576870.1	100	98730	98804
117	LT576868.1	100	97108	97182
117	X14112.1	100	103026	103100
117	LT576869.1	100	101734	101808
117	LT608134.1	100	100048	100122
117	LT594108.1	100	102754	102828
117	JN555585.1	100	103027	103101
118	LT594108.1	100	148961	148887
118	JN555585.1	100	128587	128661
118	LT594192.1	100	127601	127675
118	X14112.1	100	149649	149575
118	X14112.1	100	128584	128658
118	LT576867.1	100	120929	121003
118	JN555585.1	100	149610	149536
118	LT594108.1	100	127930	128004
118	LT576867.1	100	139795	139721
118	LT594192.1	100	148548	148474
118	LT576869.1	98.67	139726	139652
118	LT576870.1	98.67	123595	123669
119	LT594108.1	100	146888	146814
119	LT576869.1	100	121994	122068
119	X14112.1	100	147570	147496
119	JN555585.1	100	147531	147457
119	X14112.1	100	130663	130737
119	LT576870.1	100	141197	141123
119	LT576869.1	100	138102	138028
119	JN555585.1	100	130666	130740
119	LT594192.1	100	146469	146395
119	LT576870.1	100	124172	124246
119	LT594108.1	100	130003	130077
119	LT594192.1	100	129680	129754
119	LT608134.1	98.67	141642	141568
119	LT576871.1	98.67	124127	124201
119	LT576867.1	98.67	123012	123086
120	JN555585.1	100	125201	125275
120	X14112.1	100	1173	1099
120	LT594192.1	100	124598	124672
120	LT594108.1	100	1058	984
120	JN555585.1	100	1173	1099
120	LT594108.1	100	124841	124915
120	LT594192.1	100	1129	1055
120	LT576869.1	100	117804	117878
120	LT576867.1	100	881	807
120	X14112.1	100	125198	125272
120	LT576870.1	100	120945	121019
120	LT576868.1	100	93	19
121	LT576870.1	100	61930	61856
121	LT576871.1	100	65205	65131
121	X14112.1	100	66172	66098
121	LT594108.1	100	65969	65895
121	LT608134.1	100	61829	61755
121	LT594192.1	100	65953	65879
121	JN555585.1	100	66172	66098
121	LT576869.1	100	64855	64781
121	LT576868.1	100	60225	60151
121	LT576867.1	98.68	65678	65603
122	JN555585.1	100	148573	148647
122	JN555585.1	100	129624	129550
122	LT594108.1	100	147930	148004
122	X14112.1	100	129621	129547
122	X14112.1	100	148612	148686
122	LT576867.1	100	121964	121890
122	LT594108.1	100	128961	128887
122	LT576869.1	98.67	138695	138769
122	LT576870.1	100	142252	142322
122	LT594192.1	100	128625	128555
122	LT594192.1	100	147524	147594
123	JN555585.1	100	122422	122348
123	LT576867.1	100	3598	3672
123	LT594192.1	100	121841	121767
123	JN555585.1	100	3952	4026
123	LT594192.1	100	3886	3960
123	X14112.1	100	3951	4025
123	X14112.1	100	122420	122346
123	LT576870.1	98.65	116545	116472
123	LT576868.1	98.65	114407	114334
123	LT576871.1	98.68	120865	120790
123	LT608134.1	98.68	119846	119771
124	JN555585.1	100	147844	147918
124	LT594108.1	100	147201	147275
124	LT576870.1	100	141510	141584
124	LT576869.1	100	121681	121607
124	LT594192.1	100	146782	146856
124	LT594192.1	100	129367	129293
124	JN555585.1	100	130353	130279
124	LT594108.1	100	129690	129616
124	X14112.1	100	147883	147957
124	X14112.1	100	130350	130276
124	LT576867.1	100	122699	122625
125	X14112.1	100	127393	127467
125	LT576867.1	100	119376	119450
125	JN555585.1	100	127396	127470
125	JN555585.1	100	150801	150727
125	X14112.1	100	150840	150766
125	LT594108.1	100	126739	126813
125	LT594108.1	100	150152	150078
126	JN555585.1	100	128628	128702
126	LT594192.1	100	127642	127716
126	X14112.1	100	128625	128699
126	LT594108.1	100	148920	148846
126	LT576867.1	100	139754	139680
126	X14112.1	100	149608	149534
126	JN555585.1	100	149569	149495
126	LT594192.1	100	148507	148433
126	LT576867.1	100	120970	121044
126	LT594108.1	100	127971	128045
126	LT576869.1	98.67	139685	139611
126	LT576870.1	98.67	123636	123710
127	X14112.1	100	150848	150774
127	LT594108.1	100	126731	126805
127	JN555585.1	100	150809	150735
127	LT576867.1	100	119368	119442
127	LT594108.1	100	150160	150086
127	JN555585.1	100	127388	127462
127	X14112.1	100	127385	127459
127	LT576869.1	96.15	119450	119527
127	LT576870.1	96.15	143856	143779
128	LT594108.1	100	150992	150918
128	LT594108.1	100	125814	125888
128	LT594108.1	100	85	11
128	JN555585.1	98.67	86	12
128	X14112.1	98.67	151948	151874
128	X14112.1	98.67	86	12
128	JN555585.1	98.67	126288	126362
128	JN555585.1	98.67	151909	151835
128	X14112.1	98.67	126285	126359
129	LT594192.1	100	146775	146849
129	JN555585.1	100	130360	130286
129	LT594108.1	100	147194	147268
129	X14112.1	100	147876	147950
129	LT594108.1	100	129697	129623
129	LT576867.1	100	122706	122632
129	LT576869.1	100	121688	121614
129	JN555585.1	100	147837	147911
129	LT594192.1	100	129374	129300
129	X14112.1	100	130357	130283
129	LT576870.1	100	141503	141577
130	LT576867.1	100	119382	119456
130	LT594108.1	100	126745	126819
130	LT594108.1	100	150146	150072
130	X14112.1	100	150834	150760
130	JN555585.1	100	127402	127476
130	JN555585.1	100	150795	150721
130	X14112.1	100	127399	127473
130	LT576870.1	96.15	143842	143765
130	LT576869.1	96.15	119464	119541
131	LT576869.1	100	121513	121439
131	X14112.1	100	148051	148125
131	LT594108.1	100	129522	129448
131	JN555585.1	100	148012	148086
131	LT576870.1	100	141678	141752
131	LT594192.1	100	129199	129125
131	LT594192.1	100	146950	147024
131	JN555585.1	100	130185	130111
131	LT576867.1	100	122531	122457
131	X14112.1	100	130182	130108
131	LT594108.1	100	147369	147443
132	LT594192.1	100	7172	7246
132	JN555585.1	100	7262	7336
132	JN555585.1	100	119112	119038
132	X14112.1	100	119111	119037
132	LT594192.1	100	118555	118481
132	X14112.1	100	7260	7334
132	LT576868.1	100	112644	112571
132	LT576867.1	100	6982	7055
132	LT594108.1	98.67	7143	7217
132	LT594108.1	98.67	118756	118682
132	LT576869.1	98.65	5387	5460
132	LT576870.1	98.65	113347	113274
132	LT576870.1	98.65	3162	3235
133	X14112.1	100	92227	92153
133	LT576870.1	100	87929	87855
133	JN555585.1	100	92226	92152
133	LT576869.1	100	90931	90857
133	LT594192.1	100	91785	91711
133	LT594108.1	100	91951	91877
133	LT576871.1	98.67	91803	91729
133	LT608134.1	98.67	89251	89177
133	LT576867.1	98.67	92023	91949
133	LT576868.1	98.67	86312	86238
134	LT576869.1	100	58068	58142
134	X14112.1	100	59182	59256
134	LT608134.1	100	54693	54767
134	LT576867.1	100	58837	58911
134	LT594192.1	100	58959	59033
134	JN555585.1	100	59183	59257
134	LT576871.1	100	58098	58172
134	LT576868.1	100	53381	53455
134	LT576870.1	100	54936	55010
134	LT594108.1	100	58977	59051
135	JN555585.1	100	149642	149716
135	LT594192.1	100	148580	148654
135	X14112.1	100	128552	128478
135	JN555585.1	100	128555	128481
135	X14112.1	100	149681	149755
135	LT576870.1	100	123563	123489
135	LT594192.1	100	127569	127495
135	LT576867.1	98.67	139827	139901
135	LT594108.1	98.67	148993	149067
135	LT594108.1	98.67	127898	127824
135	LT576869.1	98.67	139758	139832
135	LT576867.1	98.67	120897	120823
136	LT594192.1	100	125348	125274
136	JN555585.1	100	125885	125811
136	JN555585.1	100	489	563
136	LT576869.1	100	118542	118468
136	LT594108.1	100	125498	125424
136	LT576870.1	100	121656	121582
136	X14112.1	100	125882	125808
136	LT594192.1	100	379	453
136	X14112.1	100	489	563
136	LT594108.1	100	401	475
137	X14112.1	100	122420	122346
137	X14112.1	100	3951	4025
137	JN555585.1	100	3952	4026
137	LT576867.1	100	3598	3672
137	LT594192.1	100	3886	3960
137	LT594192.1	100	121841	121767
137	JN555585.1	100	122422	122348
137	LT576868.1	98.65	114407	114334
137	LT576870.1	98.65	116545	116472
137	LT576871.1	98.68	120865	120790
137	LT608134.1	98.68	119846	119771
138	X14112.1	100	122035	122109
138	X14112.1	100	4336	4262
138	JN555585.1	100	122037	122111
138	LT594108.1	100	4210	4136
138	LT576867.1	100	3987	3913
138	JN555585.1	100	4337	4263
138	LT594108.1	100	121689	121763
138	LT594192.1	98.67	121456	121530
138	LT576869.1	98.67	2482	2408
138	LT594192.1	98.67	4271	4197
139	LT594192.1	100	78624	78698
139	LT594108.1	100	78778	78852
139	LT576870.1	100	74757	74831
139	JN555585.1	100	79035	79109
139	X14112.1	100	79035	79109
139	LT576868.1	100	73148	73222
139	LT576869.1	100	77759	77833
139	LT608134.1	98.67	74836	74910
139	LT576871.1	98.67	78167	78241
139	LT576867.1	98.67	78859	78933
140	LT594108.1	100	147110	147184
140	LT594192.1	100	129458	129384
140	LT576867.1	100	122790	122716
140	LT576870.1	100	123950	123876
140	LT576870.1	100	141419	141493
140	LT594108.1	100	129781	129707
140	LT594192.1	100	146691	146765
140	LT576869.1	100	121772	121698
140	X14112.1	98.67	147792	147866
140	JN555585.1	98.67	130444	130370
140	JN555585.1	98.67	147753	147827
140	X14112.1	98.67	130441	130367
141	LT594108.1	100	128935	129009
141	LT594108.1	100	147956	147882
141	X14112.1	100	148638	148564
141	X14112.1	100	129595	129669
141	JN555585.1	100	129598	129672
141	JN555585.1	100	148599	148525
142	LT594192.1	100	145084	145010
142	LT576869.1	100	123380	123454
142	LT576870.1	100	126227	126301
142	LT576870.1	100	140414	140340
142	LT576867.1	100	124398	124472
142	JN555585.1	100	132053	132127
142	X14112.1	100	146183	146109
142	LT576869.1	100	137289	137215
142	LT594108.1	100	131389	131463
142	JN555585.1	100	146144	146070
142	X14112.1	100	132050	132124
142	LT594192.1	100	131065	131139
142	LT608134.1	100	123351	123425
142	LT576871.1	100	125509	125583
142	LT594108.1	100	145502	145428
142	LT576867.1	98.68	138775	138700
143	LT576869.1	100	31501	31575
143	LT576867.1	100	32493	32567
143	X14112.1	100	32814	32888
143	LT576870.1	100	28590	28664
143	JN555585.1	100	32815	32889
143	LT576868.1	100	27015	27089
143	LT594192.1	100	32591	32665
143	LT594108.1	100	32620	32694
143	LT576871.1	98.67	30703	30777
143	LT608134.1	98.67	26962	27036
144	LT576871.1	100	102601	102675
144	JN555585.1	100	103028	103102
144	LT594108.1	100	102755	102829
144	LT576867.1	100	102834	102908
144	LT594192.1	100	102584	102658
144	LT576868.1	100	97109	97183
144	X14112.1	100	103027	103101
144	LT576870.1	100	98731	98805
144	LT576869.1	100	101735	101809
144	LT608134.1	100	100049	100123
145	LT594108.1	100	961	1035
145	LT594108.1	100	124938	124864
145	LT576870.1	100	121042	120968
145	LT576867.1	100	784	858
145	X14112.1	100	125295	125221
145	LT594192.1	100	1032	1106
145	LT576869.1	100	117901	117827
145	JN555585.1	100	125298	125224
145	JN555585.1	100	1076	1150
145	LT594192.1	100	124695	124621
145	X14112.1	100	1076	1150
145	LT576868.1	100	1	70
146	LT594108.1	100	126766	126692
146	JN555585.1	100	127423	127349
146	LT594108.1	100	150125	150199
146	X14112.1	100	150813	150887
146	LT576867.1	100	119403	119329
146	X14112.1	100	127420	127346
146	JN555585.1	100	150774	150848
146	LT576870.1	98.67	143821	143895
146	LT576869.1	98.67	119485	119411
147	LT594108.1	100	148551	148625
147	LT576867.1	100	121343	121269
147	LT576869.1	100	139316	139390
147	X14112.1	100	149233	149307
147	X14112.1	100	129000	128926
147	LT594108.1	100	128340	128266
147	JN555585.1	100	149194	149268
147	JN555585.1	100	129003	128929
148	LT594192.1	100	147030	147104
148	LT576867.1	100	122451	122377
148	JN555585.1	100	148092	148166
148	JN555585.1	100	130105	130031
148	LT594108.1	100	129442	129368
148	X14112.1	100	130102	130028
148	LT576870.1	100	141758	141832
148	LT594192.1	100	129119	129045
148	LT594108.1	100	147449	147523
148	LT576869.1	100	121433	121359
148	X14112.1	100	148131	148205
149	LT594108.1	100	65951	65877
149	LT594192.1	100	65935	65861
149	LT576869.1	100	64837	64763
149	LT576871.1	100	65187	65113
149	LT576868.1	100	60207	60133
149	LT576870.1	100	61912	61838
149	X14112.1	100	66154	66080
149	JN555585.1	100	66154	66080
149	LT608134.1	100	61811	61737
149	LT576867.1	98.68	65660	65585
150	LT576867.1	100	119476	119402
150	LT594108.1	100	150052	150126
150	X14112.1	100	150740	150814
150	JN555585.1	100	150701	150775
150	X14112.1	100	127493	127419
150	LT594108.1	100	126839	126765
150	JN555585.1	100	127496	127422
151	LT594108.1	100	131444	131370
151	LT576870.1	100	140359	140433
151	LT594108.1	100	145447	145521
151	X14112.1	100	132105	132031
151	JN555585.1	100	132108	132034
151	JN555585.1	100	146089	146163
151	X14112.1	100	146128	146202
151	LT576869.1	100	123435	123361
151	LT576869.1	100	137234	137308
151	LT576871.1	100	125564	125490
151	LT594192.1	100	131120	131046
151	LT576870.1	100	126282	126208
151	LT576867.1	100	124453	124379
151	LT594192.1	100	145029	145103
151	LT608134.1	100	123406	123332
151	LT576867.1	98.68	138719	138794
152	JN555585.1	100	128858	128932
152	X14112.1	100	128855	128929
152	JN555585.1	100	149339	149265
152	LT594108.1	100	128195	128269
152	LT576869.1	100	139461	139387
152	LT594192.1	100	148283	148209
152	X14112.1	100	149378	149304
152	LT594108.1	100	148696	148622
152	LT594192.1	100	127866	127940
152	LT576867.1	98.67	121198	121272
153	LT594192.1	100	146118	146044
153	LT576871.1	100	124478	124552
153	LT576868.1	100	117476	117550
153	LT594192.1	100	130031	130105
153	LT576870.1	100	125194	125268
153	JN555585.1	100	131017	131091
153	X14112.1	100	147219	147145
153	LT576870.1	100	140846	140772
153	LT576870.1	100	124523	124597
153	X14112.1	100	131014	131088
153	LT576869.1	100	122345	122419
153	LT608134.1	100	140561	140487
153	LT594108.1	100	146537	146463
153	LT576867.1	100	123363	123437
153	LT594108.1	100	130354	130428
153	JN555585.1	100	147180	147106
153	LT608134.1	100	141291	141217
154	LT594108.1	100	59063	58989
154	LT608134.1	100	54779	54705
154	LT576867.1	100	58923	58849
154	LT576870.1	100	55022	54948
154	LT576868.1	100	53467	53393
154	LT576871.1	100	58184	58110
154	LT576869.1	100	58154	58080
154	LT594192.1	100	59045	58971
154	JN555585.1	98.67	59269	59195
154	X14112.1	98.67	59268	59194
155	LT594192.1	100	121757	121831
155	LT594192.1	100	3970	3896
155	X14112.1	100	4035	3961
155	X14112.1	100	122336	122410
155	LT576867.1	100	3682	3608
155	JN555585.1	100	4036	3962
155	JN555585.1	100	122338	122412
155	LT576870.1	98.67	116462	116536
155	LT576868.1	98.67	114324	114398
155	LT608134.1	98.68	119761	119836
156	LT594108.1	100	495	421
156	LT594192.1	100	473	399
156	LT594108.1	100	125404	125478
156	LT594192.1	100	125254	125328
156	X14112.1	98.67	583	509
156	JN555585.1	98.67	583	509
156	LT576870.1	98.67	121562	121636
156	JN555585.1	98.67	125791	125865
156	LT576869.1	98.67	118448	118522
156	X14112.1	98.67	125788	125862
157	JN555585.1	100	92222	92148
157	LT576871.1	100	91799	91725
157	LT576869.1	100	90927	90853
157	LT608134.1	100	89247	89173
157	LT576870.1	100	87925	87851
157	LT594192.1	100	91781	91707
157	LT576867.1	100	92019	91945
157	LT594108.1	100	91947	91873
157	X14112.1	100	92223	92149
157	LT576868.1	100	86308	86234
158	X14112.1	100	129465	129391
158	LT576867.1	100	121808	121734
158	JN555585.1	100	129468	129394
158	JN555585.1	100	148729	148803
158	X14112.1	100	148768	148842
158	LT576870.1	98.67	142404	142478
158	LT594192.1	98.67	128473	128399
158	LT594108.1	98.67	148086	148160
158	LT594192.1	98.67	147676	147750
158	LT594108.1	98.67	128805	128731
158	LT576869.1	98.67	138851	138925
159	LT576870.1	100	73954	73880
159	LT576869.1	100	76956	76882
159	X14112.1	100	78232	78158
159	LT576871.1	100	77364	77290
159	LT576868.1	100	72345	72271
159	LT594192.1	100	77821	77747
159	JN555585.1	100	78232	78158
159	LT608134.1	100	74033	73959
159	LT576867.1	98.67	78056	77982
159	LT594108.1	98.67	77975	77901
160	LT594192.1	100	145109	145035
160	X14112.1	100	146208	146134
160	LT576871.1	100	125484	125558
160	LT594192.1	100	131040	131114
160	LT594108.1	100	131364	131438
160	LT576870.1	100	140439	140365
160	X14112.1	100	132025	132099
160	LT594108.1	100	145527	145453
160	LT608134.1	100	123326	123400
160	LT576867.1	100	124373	124447
160	JN555585.1	100	146169	146095
160	LT576869.1	100	123355	123429
160	JN555585.1	100	132028	132102
160	LT576869.1	100	137314	137240
160	LT576870.1	100	126202	126276
160	LT576867.1	98.68	138800	138725
161	JN555585.1	100	7241	7315
161	LT594192.1	100	118576	118502
161	LT594192.1	100	7151	7225
161	X14112.1	100	7239	7313
161	JN555585.1	100	119133	119059
161	X14112.1	100	119132	119058
161	LT594108.1	98.67	7122	7196
161	LT594108.1	98.67	118777	118703
161	LT576868.1	98.67	112665	112591
161	LT576867.1	98.67	6961	7035
161	LT576870.1	97.33	3141	3215
161	LT576870.1	97.33	113368	113294
161	LT576869.1	97.33	5366	5440
162	LT594192.1	100	74375	74301
162	LT576867.1	98.67	74608	74534
162	LT576869.1	98.67	73508	73434
162	X14112.1	98.67	74786	74712
162	LT576871.1	98.67	73918	73844
162	LT608134.1	98.67	70587	70513
162	LT594108.1	98.67	74529	74455
162	LT576868.1	98.67	68899	68825
162	JN555585.1	98.67	74786	74712
162	LT576870.1	98.67	70508	70434
163	LT594108.1	100	822	896
163	LT594108.1	100	125077	125003
163	LT576869.1	98.67	118121	118047
163	X14112.1	98.67	910	984
163	X14112.1	98.67	125461	125387
163	JN555585.1	98.67	910	984
163	JN555585.1	98.67	125464	125390
163	LT576870.1	98.67	121235	121161
163	LT576867.1	98.67	636	710
164	LT594192.1	100	125253	125327
164	LT594108.1	100	125403	125477
164	LT594108.1	100	496	422
164	LT594192.1	100	474	400
164	LT576869.1	98.67	118447	118521
164	X14112.1	98.67	584	510
164	LT576870.1	98.67	121561	121635
164	JN555585.1	98.67	125790	125864
164	JN555585.1	98.67	584	510
164	X14112.1	98.67	125787	125861
165	X14112.1	100	1076	1150
165	LT594192.1	100	124695	124621
165	JN555585.1	100	1076	1150
165	LT576867.1	100	784	858
165	LT594108.1	100	961	1035
165	LT576870.1	100	121042	120968
165	JN555585.1	100	125298	125224
165	LT594192.1	100	1032	1106
165	LT594108.1	100	124938	124864
165	LT576869.1	100	117901	117827
165	X14112.1	100	125295	125221
165	LT576868.1	100	1	70
166	LT594108.1	100	125807	125881
166	LT594108.1	100	92	18
166	LT594108.1	100	150999	150925
166	X14112.1	98.67	151955	151881
166	X14112.1	98.67	126278	126352
166	JN555585.1	98.67	151916	151842
166	X14112.1	98.67	93	19
166	JN555585.1	98.67	126281	126355
166	JN555585.1	98.67	93	19
167	X14112.1	100	131609	131683
167	LT594108.1	100	145942	145868
167	JN555585.1	100	146585	146511
167	X14112.1	100	146624	146550
167	JN555585.1	100	131612	131686
167	LT594108.1	100	130949	131023
167	LT594192.1	98.67	145523	145449
167	LT576868.1	98.67	118068	118142
167	LT576867.1	98.67	123959	124033
167	LT594192.1	98.67	130626	130700
167	LT576869.1	97.33	122940	123014
167	LT608134.1	97.33	139969	139895
167	LT576870.1	97.33	125787	125861
167	LT576871.1	97.33	125069	125143
168	LT576869.1	100	137240	137314
168	LT594108.1	100	145453	145527
168	LT576870.1	100	126276	126202
168	LT576869.1	100	123429	123355
168	LT608134.1	100	123400	123326
168	LT576870.1	100	140365	140439
168	X14112.1	100	132099	132025
168	JN555585.1	100	146095	146169
168	JN555585.1	100	132102	132028
168	LT594108.1	100	131438	131364
168	X14112.1	100	146134	146208
168	LT576867.1	100	124447	124373
168	LT576871.1	100	125558	125484
168	LT594192.1	100	131114	131040
168	LT594192.1	100	145035	145109
168	LT576867.1	98.68	138725	138800
169	JN555585.1	100	148631	148557
169	LT594108.1	100	147988	147914
169	LT594108.1	100	128903	128977
169	X14112.1	100	129563	129637
169	JN555585.1	100	129566	129640
169	X14112.1	100	148670	148596
170	X14112.1	100	131609	131683
170	JN555585.1	100	131612	131686
170	LT594108.1	100	145942	145868
170	LT594108.1	100	130949	131023
170	X14112.1	100	146624	146550
170	JN555585.1	100	146585	146511
170	LT594192.1	98.67	145523	145449
170	LT576868.1	98.67	118068	118142
170	LT594192.1	98.67	130626	130700
170	LT576867.1	98.67	123959	124033
170	LT576869.1	97.33	122940	123014
170	LT576870.1	97.33	125787	125861
170	LT576871.1	97.33	125069	125143
170	LT608134.1	97.33	139969	139895
171	LT576867.1	100	92000	91926
171	X14112.1	100	92204	92130
171	LT576868.1	100	86289	86215
171	LT576871.1	100	91780	91706
171	LT608134.1	100	89228	89154
171	JN555585.1	100	92203	92129
171	LT594192.1	100	91762	91688
171	LT594108.1	100	91928	91854
171	LT576869.1	100	90908	90834
171	LT576870.1	100	87906	87832
172	JN555585.1	100	151901	151827
172	JN555585.1	100	126296	126370
172	JN555585.1	100	78	4
172	X14112.1	100	151940	151866
172	X14112.1	100	126293	126367
172	X14112.1	100	78	4
173	LT594192.1	100	147352	147278
173	LT594192.1	100	128797	128871
173	JN555585.1	100	148414	148340
173	LT576869.1	100	121111	121185
173	LT594108.1	100	147771	147697
173	LT576870.1	100	142080	142006
173	LT576867.1	100	122129	122203
173	JN555585.1	100	129783	129857
173	LT594108.1	100	129120	129194
173	X14112.1	100	129780	129854
173	X14112.1	100	148453	148379
173	LT576869.1	100	138524	138450
174	JN555585.1	100	130097	130171
174	X14112.1	100	148139	148065
174	JN555585.1	100	148100	148026
174	LT594108.1	100	147457	147383
174	LT576869.1	100	121425	121499
174	LT576870.1	100	141766	141692
174	LT594108.1	100	129434	129508
174	LT594192.1	100	147038	146964
174	X14112.1	100	130094	130168
174	LT594192.1	100	129111	129185
174	LT576867.1	100	122443	122517
175	JN555585.1	100	114265	114339
175	X14112.1	100	114264	114338
175	LT576871.1	98.67	114389	114463
175	LT576867.1	98.67	114078	114152
175	LT594192.1	98.67	113823	113897
175	LT576870.1	98.67	109967	110041
175	LT576869.1	98.67	112977	113051
175	LT608134.1	98.67	111961	112035
175	LT576868.1	98.67	108346	108420
175	LT594108.1	98.67	113996	114070
176	JN555585.1	100	148727	148801
176	LT576867.1	100	121810	121736
176	JN555585.1	100	129470	129396
176	X14112.1	100	148766	148840
176	X14112.1	100	129467	129393
176	LT576870.1	98.67	142402	142476
176	LT594192.1	98.67	128475	128401
176	LT594108.1	98.67	128807	128733
176	LT594192.1	98.67	147674	147748
176	LT576869.1	98.67	138849	138923
176	LT594108.1	98.67	148084	148158
177	LT576869.1	100	119941	120015
177	LT576867.1	100	119856	119930
177	LT576867.1	100	120212	120286
177	JN555585.1	100	150321	150247
177	LT576870.1	100	143365	143291
177	LT594108.1	100	127219	127293
177	X14112.1	100	150360	150286
177	LT594108.1	100	149672	149598
177	LT576869.1	100	120537	120611
177	LT576870.1	100	122881	122955
177	LT576869.1	100	140440	140366
177	JN555585.1	100	127876	127950
177	X14112.1	100	127873	127947
177	LT576867.1	100	140505	140431
177	LT594192.1	100	149259	149185
177	LT594192.1	100	126890	126964
177	LT576870.1	100	122244	122318
178	LT594192.1	100	3959	3885
178	X14112.1	100	4024	3950
178	X14112.1	100	122347	122421
178	JN555585.1	100	122349	122423
178	LT576867.1	100	3671	3597
178	LT594192.1	100	121768	121842
178	JN555585.1	100	4025	3951
178	LT608134.1	98.68	119772	119847
178	LT576870.1	98.63	116473	116545
178	LT576868.1	98.63	114335	114407
179	JN555585.1	100	7257	7331
179	JN555585.1	100	119117	119043
179	LT594192.1	100	118560	118486
179	LT594192.1	100	7167	7241
179	X14112.1	100	119116	119042
179	X14112.1	100	7255	7329
179	LT576868.1	98.67	112649	112575
179	LT576867.1	98.67	6977	7051
179	LT594108.1	97.33	7138	7212
179	LT594108.1	97.33	118761	118687
179	LT576870.1	97.33	3157	3231
179	LT576869.1	97.33	5382	5456
179	LT576870.1	97.33	113352	113278
180	LT576871.1	100	125581	125507
180	LT608134.1	100	123423	123349
180	LT594192.1	100	131137	131063
180	LT576869.1	100	123452	123378
180	LT594192.1	100	145012	145086
180	LT576870.1	100	140342	140416
180	LT576870.1	100	126299	126225
180	X14112.1	100	132122	132048
180	LT594108.1	100	145430	145504
180	JN555585.1	100	146072	146146
180	LT576867.1	100	124470	124396
180	LT576869.1	100	137217	137291
[truncated: 791,900+ more rows]

## Sheet: Aspergillus flavus
Reads number	Reference	Identity	Start	End
1	CP059870.1	100	3620046	3619972
2	CP059871.1	100	1074822	1074896
3	CP059866.1	100	3927468	3927394
4	CP059867.1	100	1358991	1359065
5	CP059873.1	100	2868167	2868241
6	CP059867.1	100	5254478	5254404
7	CP059868.1	100	3625078	3625152
8	CP059868.1	100	2277208	2277282
9	CP059868.1	100	1381999	1382073
10	CP059869.1	100	1936134	1936060
11	CP059871.1	100	2003210	2003284
12	CP059873.1	100	3145064	3145138
13	CP059871.1	100	1074908	1074834
14	CP059867.1	100	1359117	1359043
15	CP059873.1	100	2562232	2562158
16	CP059868.1	100	2277395	2277321
17	CP059868.1	100	1382093	1382019
18	CP059869.1	100	1936049	1936123
19	CP059871.1	100	2003300	2003226
20	CP059868.1	100	3221350	3221276
21	CP059866.1	100	3927348	3927422
22	CP059870.1	100	2811820	2811746
23	CP059867.1	100	2118267	2118341
24	CP059871.1	100	2820894	2820968
25	CP059870.1	100	3619925	3619999
26	CP059870.1	100	2811663	2811737
27	CP059873.1	100	2868341	2868267
28	CP059867.1	100	1178948	1178874
29	CP059867.1	100	1465032	1464958
30	CP059868.1	100	3221208	3221282
31	CP059867.1	100	1464917	1464991
32	CP059867.1	100	2118411	2118337
33	CP059867.1	98.67	5580999	5581073
34	CP059873.1	98.67	3145213	3145139
35	CP059873.1	98.67	2562111	2562185
36	CP059870.1	98.67	3480548	3480622
37	CP059870.1	98.67	3480644	3480570
38	CP059867.1	100	5254334	5254408
39	CP059870.1	98.67	3480644	3480570
40	CP059870.1	98.67	3480548	3480622
41	CP059866.1	98.67	3816581	3816655
42	CP059868.1	98.67	3625177	3625103
43	CP059866.1	98.67	3816675	3816601
44	CP059871.1	98.67	2821025	2820951
