# Supplementary material for: Metagenomic Next-Generation Sequencing in the Diagnosis of HHV-1 Reactivation in a Critically Ill COVID-19 Patient: A Case Report
Source: Front Med (Lausanne). 2021 Oct 4;8:715519. doi: 10.3389/fmed.2021.715519 (PMC8520926; doi:10.3389/fmed.2021.715519)
Supplement: Supplementary file 8 [file Table_8.XLSX]

## Sheet: Aspergillus flavus.unqi
Reads number	Reference	Identity	Start	End
1	CP059870.1	100	3089984	3089910
2	CP059866.1	100	1017526	1017600
3	CP059866.1	100	1726062	1725988
4	CP059866.1	100	3802011	3801937
5	CP059872.1	100	1722462	1722388
6	CP059870.1	100	1189885	1189959
7	CP059869.1	100	141829	141755
8	CP059869.1	100	4551843	4551917
9	CP059873.1	100	2498215	2498289
10	CP059872.1	100	408000	407926
11	CP059869.1	100	2941344	2941270
12	CP059870.1	100	2335655	2335581
13	CP059866.1	100	5585461	5585387
14	CP059866.1	100	6329892	6329818
15	CP059870.1	100	2208683	2208757
16	CP059867.1	100	372016	372090
17	CP059873.1	100	701107	701181
18	CP059869.1	100	4551951	4551877
19	CP059872.1	100	407861	407935
20	CP059869.1	100	4650077	4650003
21	CP059866.1	100	5585358	5585432
22	CP059868.1	100	4265560	4265486
23	CP059870.1	100	1100860	1100786
24	CP059870.1	100	2208814	2208740
25	CP059866.1	100	4803775	4803701
26	CP059867.1	100	5641	5715
27	CP059868.1	100	4446794	4446868
28	CP059873.1	100	701289	701215
29	CP059868.1	100	3808265	3808191
30	CP059872.1	100	462439	462365
31	CP059873.1	100	1758907	1758981
32	CP059866.1	100	1725972	1726045
33	CP059870.1	100	1190061	1189987
34	CP059869.1	100	141700	141774
35	CP059869.1	100	4644048	4644122
36	CP059867.1	100	5323161	5323235
37	CP059869.1	100	449534	449608
38	CP059868.1	100	4265436	4265510
39	CP059868.1	100	4809602	4809676
40	CP059866.1	100	4803667	4803741
41	CP059866.1	100	3801894	3801968
42	CP059872.1	100	1450631	1450705
43	CP059872.1	100	1607401	1607475
44	CP059870.1	100	4441726	4441652
45	CP059867.1	100	5323293	5323219
46	CP059871.1	100	1521954	1522028
47	CP059868.1	100	4809770	4809696
48	CP059866.1	100	1017673	1017599
49	CP059872.1	100	1607562	1607488
50	CP059869.1	100	4649925	4649999
51	CP059871.1	100	3507445	3507519
52	CP059871.1	100	1522066	1521992
53	CP059869.1	98.67	2092120	2092194
54	CP059867.1	100	6070012	6070086
55	CP059868.1	100	1608957	1608883
56	CP059868.1	98.67	4446958	4446884
57	CP059868.1	100	3808121	3808194
58	CP059872.1	100	462327	462401
59	CP059873.1	100	1759008	1758934
60	CP059871.1	100	3507534	3507460
61	CP059867.1	100	5786	5712
62	CP059873.1	100	2498300	2498228
63	CP059869.1	100	4644218	4644144
64	CP059867.1	100	6070131	6070058
65	CP059872.1	98.67	1722364	1722438
66	CP059869.1	100	2941153	2941226
67	CP059866.1	98.67	6329777	6329851
68	CP059869.1	98.67	2092301	2092227
69	CP059872.1	100	1450843	1450770
70	CP059870.1	98.67	4441566	4441640
71	CP059867.1	98.67	372146	372072
72	CP059873.1	98.67	1110534	1110608
73	CP059870.1	98.67	3089729	3089803
74	CP059870.1	100	3988276	3988203
75	CP059873.1	97.33	3073626	3073552
76	CP059871.1	98.67	1153408	1153482
77	CP059870.1	97.33	1100593	1100667
78	CP059869.1	97.33	449647	449573

## Sheet: Candida albicans
Reads number	Reference	Identity	Start	End
1	CM016757.1	100	520108	520182
2	AJIW01000008.1	100	227439	227365
2	CH672350.1	100	213918	213844
2	KE651039.1	100	217725	217651
2	VBVA01000080.1	100	85722	85648
2	JPEW01000010.1	100	223051	222977
2	KE651083.1	100	216259	216185
2	JPEV01000006.1	100	221661	221587
2	NETM01000103.1	100	17209	17135
2	JADLIO010000834.1	100	1374	1300
2	JSXP01000005.1	100	129743	129669
2	CM029688.1	100	2068715	2068789
2	JADLIQ010000226.1	100	10302	10228
2	AJIY01000004.1	100	223557	223483
2	KE650964.1	100	226697	226623
2	AJIV01000008.1	100	211653	211579
2	NETN01000008.1	100	223005	222931
2	JADLIK010000008.1	100	214882	214808
2	AJIZ01000010.1	100	224792	224718
2	JADLIT010000888.1	100	1000	1074
2	CM016755.1	100	304972	304898
2	JADLIS010000003.1	100	65766	65692
2	CM016747.1	100	233614	233540
2	VBUY01000092.1	100	326890	326964
2	MUZS01001896.1	100	13418	13344
2	JADLIR010000020.1	100	126131	126057
2	CM016739.1	100	225038	224964
2	AJJD01000006.1	100	219750	219676
2	VBUW01000017.1	100	33421	33495
2	AJIT01000004.1	100	213749	213675
2	JACXXM010000002.1	100	734570	734644
2	JSXR01000013.1	100	216687	216613
2	CP025176.1	100	213756	213682
2	CP025159.1	100	213755	213681
2	AJIS01000031.1	100	208867	208793
2	KE650909.1	100	223831	223757
2	JADLII010000009.1	100	31791	31865
2	KE650775.1	100	215690	215616
2	CP032013.1	100	2047418	2047492
2	JADLIP010000662.1	100	3214	3288
2	KE650873.1	100	211178	211104
2	AJIX01000010.1	100	208872	208798
2	JADLIM010000969.1	100	420	346
2	AJJE01000008.1	100	232359	232285
2	AJJC01000008.1	100	226093	226019
2	KK667224.1	100	221138	221064
2	AJJG01000012.1	100	219301	219227
2	AJJB01000007.1	100	215875	215801
2	JACYCK010000919.1	100	2857	2931
2	JABWAD010000059.1	100	27597	27523
2	JAAGWN010000001.1	98.67	2029099	2029173
2	KE651159.1	98.67	208927	208853
2	AJIR01000006.1	98.67	214453	214379
2	NETO01000069.1	98.67	37907	37833
2	JADLIU010000001.1	98.67	210932	210858
2	SCGY01000114.1	98.67	3003	3077
2	JADLIJ010000809.1	98.67	1374	1300
2	JSXQ01000007.1	98.67	208970	208896
2	AJJA01000004.1	98.67	213617	213543
2	CP025151.1	98.67	213788	213714
2	JADLIL010000003.1	98.67	139216	139290
2	KE650915.1	98.67	214218	214144
2	JTBX01000019.1	98.67	230023	229949
2	KE651030.1	98.67	213562	213488
2	AJIQ01000007.1	98.67	215316	215242
2	CP025168.1	98.67	213778	213704
2	AJIU01000005.1	98.67	210844	210770
2	JADLIN010000001.1	98.67	311284	311358
2	KE650819.1	98.67	214166	214092
2	CP017624.1	98.67	213785	213711
2	NETQ01000033.1	98.67	40816	40890
2	AJJF01000006.1	98.67	227664	227590
3	CM016757.1	100	520216	520142
3	VBUY01000037.1	100	156083	156157
3	CP032015.1	100	908602	908676
3	JABAHU010000021.1	100	197075	197149
4	JSXR01000010.1	100	53125	53199
4	AJJC01000007.1	100	37954	38028
4	JADLIR010000018.1	100	38207	38281
4	VBUY01000012.1	100	201648	201722
4	JADLII010000559.1	100	4586	4660
4	JACXXM010000006.1	100	478476	478402
4	CM016738.1	100	1878823	1878897
4	JADLIQ010003973.1	100	269	343
4	AJIT01000003.1	100	38194	38268
4	CM029687.1	100	1457085	1457011
4	AJJG01000010.1	100	46787	46861
4	CP032019.1	100	1733149	1733223
4	MUZS01002084.1	100	6871	6797
4	AJIY01000003.1	100	40616	40690
4	AJIW01000005.1	100	44031	44105
4	JPEV01000005.1	100	38243	38317
4	AJJD01000004.1	100	1736663	1736737
4	JADLIT010002673.1	100	237	163
4	JADLIM010006064.1	100	237	163
4	KE650812.1	100	612429	612503
4	CH672346.1	100	1461492	1461418
4	JADLIK010003848.1	100	269	343
4	JADLIS010004632.1	100	269	343
4	KE650905.1	100	50171	50245
4	VBVA01000072.1	100	73690	73616
5	JADLIL010000977.1	100	2929	2855
5	JADLIN010000267.1	100	5751	5677
5	JACYCK010000197.1	100	13329	13255
5	CP025165.1	100	1581488	1581414
5	AJIS01000054.1	100	1634010	1633936
5	SCGY01000294.1	100	12863	12789
5	JPEV01000047.1	100	237457	237383
5	CM000309.1	100	1578728	1578654
5	KE650953.1	100	224932	224858
5	JTBX01000076.1	100	225013	224939
5	JSXP01000038.1	100	250326	250252
5	CP025157.1	100	1581426	1581352
5	NETM01000007.1	100	138963	139037
5	VBVA01000002.1	100	28130	28204
5	KE651028.1	100	224680	224606
5	KE650870.1	100	236829	236755
5	CP025174.1	100	1581057	1580983
5	AJIX01000056.1	100	227029	226955
5	CM016761.1	100	1707810	1707736
5	VBUY01000089.1	100	229079	229005
5	JPEW01000066.1	100	252191	252265
5	CM016753.1	100	1610319	1610245
5	NETN01000002.1	100	276779	276853
5	KK667242.1	100	229882	229808
5	KE651161.1	100	233219	233145
5	AJJD01000036.1	100	229521	229447
5	AJJA01000047.1	100	231715	231641
5	AJIY01000042.1	100	232261	232187
5	JAFFGX010000013.1	100	777400	777474
5	JABWAD010000055.1	100	320723	320797
5	KE650997.1	100	172746	172672
5	NETQ01000102.1	100	10003	9929
5	JADLIJ010000684.1	100	1992	2066
5	JADLIR010000076.1	100	18948	19022
5	KE651120.1	100	228188	228114
5	JSXQ01000049.1	100	238735	238661
5	JADLIQ010000030.1	100	12880	12806
5	AJJE01000042.1	100	835200	835126
5	JADLII010000068.1	100	14346	14420
5	VBUW01000030.1	100	52127	52053
5	KE650812.1	100	319904	319978
5	AJIT01000042.1	100	225325	225251
5	JADLIS010000037.1	100	22526	22600
5	KE650906.1	100	166770	166696
5	JADLIU010000768.1	100	2928	2854
5	AJIW01000066.1	100	183495	183421
5	JACXXM010000008.1	100	301757	301831
5	MUZS01001393.1	100	12572	12498
5	AJIU01000043.1	100	227088	227014
5	JADLIT010000632.1	100	2520	2446
5	JAAGWN010000002.1	100	287737	287811
5	AJJG01000077.1	100	167565	167491
5	AJIZ01000046.1	100	14091	14017
5	AJJF01000037.1	100	570578	570504
5	NETO01000010.1	100	242773	242847
5	KE650840.1	100	165954	165880
5	JADLIK010000255.1	100	2539	2465
5	KE651075.1	100	14786	14712
5	AJJB01000053.1	100	107097	107023
5	AJIV01000056.1	100	344999	344925
5	AJIQ01000045.1	100	245684	245758
5	JADLIP010000976.1	100	2537	2463
5	JADLIM010000092.1	100	13312	13238
5	JSXR01000043.1	100	1541790	1541716
5	CP017630.1	100	1581685	1581611
5	JADLIO010000977.1	100	2921	2847
5	CP025182.1	100	1581174	1581100
5	CM016745.1	100	1584249	1584175
5	AJIR01000053.1	100	12933	12859
5	AJJC01000048.1	100	322447	322373
5	CP032012.1	100	719342	719416
6	JABWAD010000064.1	100	53795	53721
6	SCGY01000068.1	100	36400	36326
6	JADLIO010004282.1	100	269	195
6	CP025164.1	100	712484	712410
6	VBVA01000069.1	100	36975	37049
6	MUZS01002044.1	100	71051	70977
6	AJJG01000063.1	100	139436	139362
6	AJIV01000045.1	100	127139	127065
6	VBUY01000088.1	100	8294	8220
6	JADLIJ010004763.1	100	269	195
6	JSXP01000034.1	100	148937	148863
6	JADLIL010004133.1	100	269	195
6	AJIY01000037.1	100	137370	137296
6	JABWAD010000066.1	100	4040	3966
6	JADLIS010000577.1	100	3275	3349
6	AJJF01000032.1	100	724515	724441
6	AJJA01000035.1	100	127386	127312
6	JPEV01000041.1	100	493536	493462
6	JADLIM010000184.1	100	2302	2376
6	AJJC01000039.1	100	130259	130185
7	JABAHU010000057.1	100	54944	54870
7	CM016739.1	100	224882	224956
7	AJIV01000008.1	100	211497	211571
7	JSXQ01000007.1	100	208814	208888
7	KE651030.1	100	213406	213480
7	CP025168.1	100	213622	213696
7	JADLIL010000003.1	100	139372	139298
7	AJJE01000008.1	100	232203	232277
7	JADLIQ010000226.1	100	10146	10220
7	MUZS01001896.1	100	13262	13336
7	KE650819.1	100	214010	214084
7	JADLIU010000001.1	100	210776	210850
7	AJIU01000005.1	100	210688	210762
7	AJIR01000006.1	100	214297	214371
7	NETO01000069.1	100	37751	37825
7	JADLIS010000003.1	100	65610	65684
7	VBUY01000092.1	100	327046	326972
7	AJJB01000007.1	100	215719	215793
7	VBUW01000017.1	100	33577	33503
7	VBVA01000080.1	100	85566	85640
7	JSXP01000005.1	100	129587	129661
7	JPEV01000006.1	100	221505	221579
7	KE650873.1	100	211022	211096
7	AJJF01000006.1	100	227508	227582
7	AJIT01000004.1	100	213593	213667
7	CP032013.1	100	2047574	2047500
7	NETN01000008.1	100	222849	222923
7	CH672350.1	100	213762	213836
7	JADLIJ010000809.1	100	1218	1292
7	AJJC01000008.1	100	225937	226011
7	KE651083.1	100	216103	216177
7	AJIS01000031.1	100	208711	208785
7	JTBX01000019.1	100	229867	229941
7	JADLIP010000662.1	100	3370	3296
7	NETQ01000033.1	100	40972	40898
7	JACYCK010000919.1	100	3013	2939
7	KE650915.1	100	214062	214136
7	CM029688.1	100	2068871	2068797
7	AJIX01000010.1	100	208716	208790
7	JADLIT010000888.1	100	1156	1082
7	AJIY01000004.1	100	223401	223475
7	AJIW01000008.1	100	227283	227357
7	CP025159.1	100	213599	213673
7	KE651039.1	100	217569	217643
7	KK667224.1	100	220982	221056
7	CM016755.1	100	304816	304890
7	KE650964.1	100	226541	226615
7	SCGY01000114.1	100	3159	3085
7	JAAGWN010000001.1	100	2029255	2029181
7	JADLIN010000001.1	100	311440	311366
7	NETM01000103.1	100	17053	17127
7	KE651159.1	100	208771	208845
7	AJJD01000006.1	100	219594	219668
7	AJIQ01000007.1	100	215160	215234
7	CP025151.1	100	213632	213706
7	JADLIO010000834.1	100	1218	1292
7	JSXR01000013.1	100	216531	216605
7	AJJA01000004.1	100	213461	213535
7	CP025176.1	100	213600	213674
7	CP017624.1	100	213629	213703
7	JADLIM010000969.1	100	264	338
7	JACXXM010000002.1	100	734726	734652
7	JABWAD010000059.1	100	27441	27515
7	AJJG01000012.1	100	219145	219219
8	KE650906.1	100	166681	166755

## Sheet: Human alphaherpesvirus 1
Reads number	Reference	Identity	Start	End
1	LT594108.1	100	148860	148934
1	LT594192.1	100	127702	127628
1	LT594108.1	100	128031	127957
1	X14112.1	100	128685	128611
1	X14112.1	100	149548	149622
1	JN555585.1	100	128688	128614
1	LT594192.1	100	148447	148521
1	LT576867.1	100	139694	139768
1	LT576867.1	100	121030	120956
1	JN555585.1	100	149509	149583
1	LT576870.1	98.67	123696	123622
1	LT576869.1	98.67	139625	139699
2	LT576870.1	100	124176	124250
2	LT594192.1	100	129684	129758
2	LT576869.1	100	138098	138024
2	LT576870.1	100	141193	141119
2	LT576869.1	100	121998	122072
2	LT594108.1	100	146884	146810
2	LT594108.1	100	130007	130081
2	X14112.1	100	130667	130741
2	JN555585.1	100	147527	147453
2	JN555585.1	100	130670	130744
2	LT594192.1	100	146465	146391
2	X14112.1	100	147566	147492
2	LT576867.1	98.67	123016	123090
2	LT576871.1	98.67	124131	124205
2	LT608134.1	98.67	141638	141564
3	LT608134.1	100	114820	114894
3	LT576867.1	100	116452	116526
3	LT576870.1	100	112334	112408
3	LT594108.1	100	116369	116443
3	LT594192.1	100	116189	116263
3	LT576871.1	100	116755	116829
3	X14112.1	100	116632	116706
3	LT576869.1	100	115344	115418
3	JN555585.1	100	116633	116707
3	LT576868.1	100	110714	110788
4	LT576867.1	100	84872	84798
4	LT576870.1	100	80778	80704
4	JN555585.1	100	85075	85001
4	LT576868.1	100	79161	79087
4	LT594108.1	100	84790	84716
4	LT594192.1	100	84634	84560
4	LT576871.1	100	84185	84111
4	X14112.1	100	85075	85001
4	LT608134.1	100	81267	81193
4	LT576869.1	100	83780	83706
5	LT576871.1	100	82704	82778
5	LT576868.1	100	77682	77756
5	LT608134.1	100	79786	79860
5	X14112.1	100	83589	83663
5	LT576870.1	100	79296	79370
5	JN555585.1	100	83589	83663
5	LT576869.1	100	82297	82371
5	LT576867.1	98.67	83390	83464
5	LT594192.1	98.67	83156	83230
5	LT594108.1	98.67	83312	83386
6	LT576867.1	100	51299	51373
6	LT576868.1	100	45834	45908
6	LT594192.1	100	51405	51479
7	LT608134.1	100	73075	73001
7	LT576871.1	100	76406	76332
7	LT594192.1	100	76863	76789
7	JN555585.1	100	77274	77200
7	LT594108.1	100	77017	76943
7	LT576867.1	100	77098	77024
7	X14112.1	100	77274	77200
7	LT576868.1	98.67	71387	71313
7	LT576869.1	98.67	75998	75924
7	LT576870.1	98.67	72996	72922
8	LT576871.1	100	56012	56086
8	LT608134.1	100	52607	52681
8	LT576868.1	100	51280	51354
8	LT576869.1	100	55982	56056
8	LT594192.1	100	56858	56932
8	LT576870.1	100	52851	52925
8	JN555585.1	100	57082	57156
8	X14112.1	100	57081	57155
8	LT594108.1	98.67	56876	56950
8	LT576867.1	98.67	56736	56810
9	X14112.1	100	11910	11984
9	JN555585.1	100	11911	11985
9	LT594108.1	100	11711	11785
9	LT576867.1	100	11587	11661
9	LT594192.1	98.67	11690	11764
9	LT576868.1	98.67	6117	6191
9	LT576870.1	97.33	7687	7761
9	LT576869.1	97.33	9957	10031
9	LT608134.1	97.33	4899	4973
9	LT576871.1	97.33	6913	6987
10	LT576867.1	100	121537	121611
10	LT594108.1	100	148357	148283
10	LT594108.1	100	128534	128608
10	X14112.1	100	149039	148965
10	LT576869.1	100	139122	139048
10	LT576870.1	100	142675	142601
10	JN555585.1	100	149000	148926
10	LT594192.1	100	147947	147873
10	X14112.1	100	129194	129268
10	LT594192.1	100	128202	128276
10	JN555585.1	100	129197	129271
11	LT594108.1	100	48953	49027
11	JN555585.1	100	49160	49234
11	LT576869.1	100	48061	48135
11	X14112.1	100	49159	49233
11	LT576871.1	100	47511	47585
11	LT576870.1	100	44932	45006
11	LT594192.1	100	48927	49001
11	LT576868.1	100	43354	43428
11	LT608134.1	100	44315	44389
11	LT576867.1	98.67	48819	48893
12	LT608134.1	100	70779	70853
12	JN555585.1	100	74978	75052
12	LT576868.1	100	69091	69165
12	LT576867.1	100	74800	74874
12	LT594192.1	100	74567	74641
12	LT576869.1	100	73700	73774
12	LT576870.1	100	70700	70774
12	LT576871.1	100	74110	74184
12	X14112.1	100	74978	75052
12	LT594108.1	98.67	74721	74795
13	LT594108.1	100	127302	127376
13	LT576870.1	100	122327	122401
13	LT576869.1	100	120620	120694
13	LT576869.1	100	120024	120098
13	LT576867.1	100	120295	120369
13	LT576870.1	100	122964	123038
13	LT576867.1	100	140422	140348
13	LT594192.1	100	149176	149102
13	LT576869.1	100	140357	140283
13	LT608134.1	100	142366	142292
13	LT594108.1	100	149589	149515
13	LT594192.1	100	126973	127047
13	LT576870.1	100	143282	143208
13	JN555585.1	98.67	127959	128033
13	X14112.1	98.67	127956	128030
13	X14112.1	98.67	150277	150203
13	JN555585.1	98.67	150238	150164
14	LT594192.1	100	67128	67054
14	X14112.1	100	67347	67273
14	LT576869.1	100	66032	65958
14	LT608134.1	100	63004	62930
14	LT594108.1	100	67144	67070
14	LT576868.1	100	61400	61326
14	LT576871.1	100	66380	66306
14	LT576870.1	100	63105	63031
14	JN555585.1	100	67347	67273
14	LT576867.1	98.67	66853	66779
15	LT576867.1	100	121788	121714
15	X14112.1	100	129445	129371
15	X14112.1	100	148788	148862
15	JN555585.1	100	148749	148823
15	JN555585.1	100	129448	129374
15	LT576869.1	98.67	138871	138945
15	LT594192.1	98.67	128453	128379
15	LT576870.1	98.67	142424	142498
15	LT594192.1	98.67	147696	147770
15	LT594108.1	98.67	148106	148180
15	LT594108.1	98.67	128785	128711
16	LT594192.1	100	146267	146193
16	JN555585.1	100	130868	130942
16	LT594108.1	100	146686	146612
16	LT594108.1	100	130205	130279
16	LT594192.1	100	129882	129956
16	X14112.1	100	147368	147294
16	LT576870.1	100	124374	124448
16	LT576869.1	100	137900	137826
16	JN555585.1	100	147329	147255
16	LT576869.1	100	122196	122270
16	X14112.1	100	130865	130939
16	LT576870.1	100	140995	140921
16	LT576871.1	98.67	124329	124403
16	LT576868.1	98.67	117327	117401
16	LT576867.1	98.67	123214	123288
16	LT608134.1	98.67	141440	141366
17	LT576870.1	100	71664	71590
17	JN555585.1	100	75942	75868
17	LT576871.1	100	75074	75000
17	LT594192.1	100	75531	75457
17	LT608134.1	100	71743	71669
17	LT576868.1	100	70055	69981
17	LT576869.1	100	74664	74590
17	X14112.1	100	75942	75868
17	LT594108.1	100	75685	75611
18	LT576869.1	100	3362	3436
18	LT594108.1	100	5088	5162
18	LT576868.1	100	2620	2694
18	X14112.1	100	5214	5288
18	LT608134.1	100	118911	118837
18	LT576867.1	100	4865	4939
18	LT576871.1	100	1325	1399
18	JN555585.1	100	121159	121085
18	LT594192.1	100	120578	120504
18	LT594192.1	100	5149	5223
18	LT576870.1	100	115281	115207
18	JN555585.1	100	5215	5289
18	LT576870.1	100	1121	1195
18	LT594108.1	100	120811	120737
18	X14112.1	100	121157	121083
19	LT594192.1	100	74301	74227
19	LT576867.1	100	74534	74460
19	LT576870.1	100	70434	70360
19	LT576869.1	100	73434	73360
19	LT576868.1	100	68825	68751
19	LT576871.1	100	73844	73770
19	LT608134.1	100	70513	70439
19	LT594108.1	100	74455	74381
19	JN555585.1	100	74712	74638
19	X14112.1	100	74712	74638
20	LT594192.1	100	3244	3318
20	LT576870.1	100	118151	118077
20	LT576869.1	100	1464	1538
20	X14112.1	100	3305	3379
20	LT594192.1	100	122483	122409
20	LT576868.1	100	115040	114966
20	LT576868.1	100	1621	1695
20	LT608134.1	100	120494	120420
20	X14112.1	100	123066	122992
20	JN555585.1	100	123068	122994
20	LT594108.1	100	3179	3253
20	JN555585.1	100	3306	3380
20	LT594108.1	100	122720	122646
20	LT576867.1	97.33	2941	3015
21	LT576871.1	100	82770	82696
21	JN555585.1	100	83655	83581
21	LT608134.1	100	79852	79778
21	LT576870.1	100	79362	79288
21	X14112.1	100	83655	83581
21	LT576869.1	100	82363	82289
21	LT576868.1	100	77748	77674
21	LT576867.1	98.67	83456	83382
21	LT594192.1	98.67	83222	83148
21	LT594108.1	98.67	83378	83304
22	X14112.1	100	116739	116665
22	LT576868.1	100	110821	110747
22	LT576867.1	100	116559	116485
22	LT576869.1	100	115451	115377
22	LT594108.1	100	116476	116402
22	LT594192.1	100	116296	116222
22	LT576870.1	100	112441	112367
22	JN555585.1	100	116740	116666
23	X14112.1	100	83523	83449
23	LT576867.1	100	83324	83250
23	JN555585.1	100	83523	83449
23	LT594192.1	100	83090	83016
23	LT594108.1	100	83246	83172
23	LT608134.1	98.67	79720	79646
23	LT576871.1	98.67	82638	82564
23	LT576870.1	98.67	79230	79156
23	LT576869.1	98.67	82231	82157
23	LT576868.1	98.67	77616	77542
24	X14112.1	100	75844	75770
24	LT594192.1	100	75433	75359
24	JN555585.1	100	75844	75770
24	LT594108.1	98.67	75587	75513
24	LT576870.1	98.67	71566	71492
24	LT576869.1	98.67	74566	74492
24	LT576867.1	98.67	75666	75592
24	LT576868.1	98.67	69957	69883
24	LT608134.1	98.67	71645	71571
24	LT576871.1	98.67	74976	74902
25	LT576868.1	100	131346	131420
25	X14112.1	100	144501	144575
25	LT576869.1	100	135749	135823
25	LT594108.1	100	143878	143952
25	LT594192.1	100	143472	143546
25	JN555585.1	100	144506	144580
25	LT576870.1	100	138874	138948
25	LT608134.1	98.67	138390	138464
25	LT576871.1	98.67	138516	138590
25	LT576867.1	98.67	137236	137310
26	LT594192.1	100	91115	91041
26	LT576870.1	100	87259	87185
26	LT576869.1	100	90261	90187
26	LT576868.1	98.67	85642	85568
26	LT608134.1	98.67	88581	88507
26	JN555585.1	98.67	91556	91482
26	LT576867.1	98.67	91353	91279
26	LT576871.1	98.67	91133	91059
26	LT594108.1	98.67	91281	91207
27	LT594108.1	100	30496	30422
27	LT594192.1	100	30467	30393
27	LT608134.1	100	24838	24764
27	LT576870.1	100	26467	26393
27	LT576869.1	100	28742	28668
27	JN555585.1	100	30691	30617
27	LT576867.1	100	30368	30294
27	LT576868.1	100	24891	24817
27	X14112.1	100	30690	30616
27	LT576871.1	100	28579	28505
28	LT576870.1	100	109566	109640
28	LT594192.1	100	113422	113496
28	X14112.1	100	113863	113937
28	LT576869.1	100	112575	112649
28	LT608134.1	100	111560	111634
28	LT594108.1	100	113595	113669
28	JN555585.1	100	113864	113938
28	LT576868.1	100	107945	108019
28	LT576871.1	100	113988	114062
29	LT594108.1	100	125511	125437
29	X14112.1	100	125895	125821
29	LT594192.1	100	125361	125287
29	LT594192.1	100	366	440
29	JN555585.1	100	476	550
29	LT576869.1	100	118555	118481
29	LT594108.1	100	388	462
29	LT576870.1	100	121669	121595
29	X14112.1	100	476	550
29	JN555585.1	100	125898	125824
30	LT576871.1	100	43064	43138
30	X14112.1	100	44711	44785
30	LT608134.1	100	39867	39941
30	JN555585.1	100	44712	44786
30	LT594108.1	100	44508	44582
30	LT576867.1	100	44370	44444
30	LT576868.1	100	38911	38985
30	LT594192.1	100	44480	44554
30	LT576869.1	98.67	43612	43686
30	LT576870.1	98.67	40485	40559
31	LT594192.1	100	49129	49055
31	LT576870.1	98.67	45134	45060
31	LT608134.1	98.67	44517	44443
31	LT576871.1	98.67	47713	47639
31	LT576869.1	98.67	48263	48189
31	JN555585.1	98.67	49362	49288
31	LT594108.1	98.67	49155	49081
31	X14112.1	98.67	49361	49287
31	LT576867.1	98.67	49021	48947
31	LT576868.1	98.67	43556	43482
32	LT594192.1	100	57754	57828
32	LT608134.1	100	53503	53577
32	LT576868.1	100	52176	52250
32	LT594108.1	100	57772	57846
32	LT576871.1	100	56908	56982
32	LT576869.1	100	56878	56952
32	LT576867.1	100	57632	57706
32	JN555585.1	100	57978	58052
32	X14112.1	100	57977	58051
32	LT576870.1	100	53747	53821
33	X14112.1	100	73951	73877
33	LT576870.1	100	69673	69599
33	LT608134.1	100	69752	69678
33	LT576868.1	100	68064	67990
33	LT576869.1	100	72673	72599
33	LT594108.1	100	73694	73620
33	LT576871.1	100	73083	73009
33	JN555585.1	100	73951	73877
33	LT594192.1	100	73540	73466
33	LT576867.1	100	73773	73699
34	LT576869.1	100	38728	38654
34	LT594108.1	100	39844	39770
34	LT594192.1	100	39816	39742
34	LT576867.1	100	39707	39633
34	X14112.1	100	40039	39965
34	JN555585.1	100	40040	39966
34	LT576871.1	100	38395	38321
34	LT608134.1	100	35199	35125
34	LT576870.1	100	35813	35739
34	LT576868.1	100	34239	34165
35	LT576871.1	100	121998	121924
35	LT594192.1	100	2762	2836
35	JN555585.1	100	123554	123480
35	LT594108.1	100	123200	123126
35	LT608134.1	100	120978	120904
35	JN555585.1	100	2820	2894
35	X14112.1	100	2819	2893
35	LT594108.1	100	2699	2773
35	LT594192.1	100	122965	122891
35	X14112.1	100	123552	123478
35	LT576870.1	100	118639	118565
35	LT576868.1	100	115525	115451
35	LT576869.1	100	977	1051
35	LT576867.1	98.67	2459	2533
36	LT576869.1	100	39265	39191
36	LT576868.1	100	34776	34702
36	LT576867.1	100	40244	40170
36	X14112.1	100	40576	40502
36	LT576871.1	100	38932	38858
36	LT594108.1	100	40381	40307
36	LT594192.1	100	40353	40279
36	LT576870.1	100	36350	36276
36	LT608134.1	100	35736	35662
36	JN555585.1	100	40577	40503
37	LT608134.1	100	26810	26736
37	LT576867.1	100	32341	32267
37	LT594192.1	100	32439	32365
37	LT594108.1	100	32468	32394
37	LT576869.1	100	31349	31275
37	LT576868.1	100	26863	26789
37	LT576871.1	100	30551	30477
37	LT576870.1	100	28438	28364
37	JN555585.1	97.33	32663	32589
37	X14112.1	97.33	32662	32588
38	LT576869.1	100	19296	19370
38	LT576870.1	100	17025	17099
38	LT594192.1	100	21029	21103
38	JN555585.1	100	21249	21323
38	X14112.1	100	21248	21322
38	LT594108.1	100	21050	21124
38	LT576868.1	98.67	15454	15528
38	LT576867.1	97.33	20922	20996
39	LT594108.1	100	44291	44365
39	LT594192.1	100	44263	44337
39	LT576871.1	100	42847	42921
39	LT608134.1	100	39650	39724
39	LT576870.1	100	40268	40342
39	X14112.1	100	44494	44568
39	JN555585.1	100	44495	44569
39	LT576869.1	100	43395	43469
39	LT576868.1	98.67	38694	38768
40	LT608134.1	100	33865	33791
40	LT594192.1	100	38482	38408
40	LT594108.1	100	38510	38436
40	LT576869.1	100	37393	37319
40	LT576871.1	100	37061	36987
40	LT576868.1	100	32905	32831
40	LT576870.1	100	34479	34405
40	LT576867.1	98.67	38372	38298
40	JN555585.1	98.67	38706	38632
40	X14112.1	98.67	38705	38631
41	LT608134.1	100	17173	17247
41	LT576867.1	100	22699	22773
41	JN555585.1	100	23026	23100
41	LT594108.1	100	22827	22901
41	LT576871.1	100	19149	19223
41	LT576870.1	100	18802	18876
41	LT576868.1	100	17231	17305
41	LT576869.1	100	21073	21147
41	X14112.1	100	23025	23099
41	LT594192.1	100	22806	22880
42	LT576868.1	100	95681	95607
42	LT594108.1	100	101327	101253
42	LT576867.1	98.67	101406	101332
42	LT608134.1	98.67	98621	98547
42	LT576869.1	98.67	100307	100233
42	LT576871.1	98.67	101173	101099
42	LT576870.1	98.67	97303	97229
42	JN555585.1	98.67	101600	101526
42	X14112.1	98.67	101599	101525
42	LT594192.1	98.67	101156	101082
43	LT608134.1	100	80837	80763
43	LT576867.1	100	84442	84368
43	LT576869.1	100	83350	83276
43	LT576871.1	100	83755	83681
43	LT576870.1	100	80348	80274
43	LT576868.1	100	78731	78657
43	LT594192.1	98.67	84204	84130
43	LT594108.1	98.67	84360	84286
43	X14112.1	98.67	84645	84571
43	JN555585.1	98.67	84645	84571
44	JN555585.1	100	150141	150215
44	LT576869.1	100	140260	140334
44	LT576867.1	100	140325	140399
44	JN555585.1	100	128056	127982
44	LT576870.1	100	143185	143259
44	LT576869.1	100	120717	120643
44	X14112.1	100	128053	127979
44	X14112.1	100	150180	150254
44	LT594108.1	100	127399	127325
44	LT594192.1	100	127070	126996
44	LT576870.1	100	123061	122987
44	LT594108.1	100	149492	149566
44	LT608134.1	100	142269	142343
44	LT576867.1	100	120392	120318
44	LT594192.1	100	149079	149153
44	LT576870.1	100	122424	122350
44	LT576869.1	100	120117	120047
45	LT594192.1	100	57841	57767
45	LT576869.1	100	56965	56891
45	LT576868.1	100	52263	52189
45	LT576867.1	100	57719	57645
45	JN555585.1	100	58065	57991
45	LT576870.1	100	53834	53760
45	LT608134.1	100	53590	53516
45	X14112.1	100	58064	57990
45	LT576871.1	100	56995	56921
45	LT594108.1	98.67	57859	57785
46	LT576870.1	100	9443	9517
46	X14112.1	100	13666	13740
46	LT576867.1	100	13343	13417
46	LT594192.1	100	13446	13520
46	LT594108.1	100	13467	13541
46	LT608134.1	100	6902	6976
46	LT576868.1	100	7873	7947
46	JN555585.1	100	13667	13741
46	LT576871.1	100	8669	8743
46	LT576871.1	100	9243	9317
46	LT576869.1	100	11713	11787
47	LT594108.1	100	57767	57841
47	X14112.1	100	57972	58046
47	LT576869.1	100	56873	56947
47	JN555585.1	100	57973	58047
47	LT576867.1	100	57627	57701
47	LT576870.1	100	53742	53816
47	LT576868.1	100	52171	52245
47	LT608134.1	100	53498	53572
47	LT594192.1	100	57749	57823
47	LT576871.1	100	56903	56977
48	LT594108.1	100	35661	35587
48	LT608134.1	100	31015	30941
48	LT576869.1	100	34543	34469
48	JN555585.1	100	35858	35784
48	LT594192.1	100	35634	35560
48	LT576870.1	100	31630	31556
48	LT576868.1	100	30056	29982
48	LT576867.1	100	35523	35449
48	X14112.1	100	35857	35783
48	LT576871.1	100	34211	34137
49	LT594192.1	100	65632	65558
49	LT594108.1	100	65648	65574
49	LT576867.1	100	65356	65282
49	LT576868.1	100	59904	59830
49	LT576871.1	100	64884	64810
49	LT608134.1	100	61508	61434
49	LT576869.1	98.67	64534	64460
49	X14112.1	98.67	65851	65777
49	JN555585.1	98.67	65851	65777
49	LT576870.1	97.33	61609	61535
50	LT576871.1	100	106304	106230
50	JN555585.1	100	106730	106656
50	LT576870.1	100	102432	102358
50	LT608134.1	100	103752	103678
50	LT576869.1	100	105439	105365
50	X14112.1	100	106729	106655
50	LT594108.1	100	106461	106387
50	LT576868.1	98.67	100814	100740
50	LT576867.1	98.67	106542	106468
50	LT594192.1	98.67	106288	106214
51	LT608134.1	100	105927	106001
51	LT594108.1	100	108636	108710
51	LT594192.1	100	108463	108537
51	LT576869.1	100	107616	107690
51	LT576870.1	100	104607	104681
51	X14112.1	100	108904	108978
51	JN555585.1	100	108905	108979
51	LT576867.1	100	108717	108791
51	LT576868.1	100	102989	103063
51	LT576871.1	100	108479	108553
52	LT594108.1	100	64360	64286
52	JN555585.1	100	64563	64489
52	LT576870.1	100	60321	60247
52	LT594192.1	100	64344	64270
52	LT576868.1	100	58616	58542
52	LT576869.1	100	63246	63172
52	X14112.1	100	64563	64489
52	LT576871.1	100	63596	63522
52	LT576867.1	100	64068	63994
52	LT608134.1	100	60220	60146
53	LT576868.1	100	12559	12633
53	LT608134.1	100	11913	11987
53	LT594108.1	100	18154	18228
53	LT576870.1	100	14132	14206
53	LT576871.1	100	13930	14004
53	X14112.1	100	18352	18426
53	LT576869.1	100	16403	16477
53	LT594192.1	100	18134	18208
53	JN555585.1	100	18353	18427
53	LT576867.1	100	18028	18102
54	LT608134.1	100	52587	52661
54	LT576870.1	100	52831	52905
54	JN555585.1	100	57062	57136
54	LT576871.1	100	55992	56066
54	LT576867.1	100	56716	56790
54	LT576868.1	100	51260	51334
54	LT576869.1	100	55962	56036
54	LT594192.1	100	56838	56912
54	X14112.1	100	57061	57135
54	LT594108.1	98.67	56856	56930
55	X14112.1	100	73096	73022
55	JN555585.1	100	73096	73022
55	LT594108.1	100	72839	72765
55	LT594192.1	100	72685	72611
55	LT576868.1	100	67210	67136
55	LT576871.1	98.67	72229	72155
55	LT576870.1	98.67	68819	68745
55	LT576869.1	98.67	71818	71744
55	LT608134.1	98.67	68898	68824
55	LT576867.1	97.33	72918	72844
56	X14112.1	100	81070	81144
56	LT594108.1	100	80793	80867
56	LT576869.1	100	79777	79851
56	LT594192.1	100	80637	80711
56	LT576870.1	100	76776	76850
56	LT576867.1	100	80870	80944
56	LT608134.1	100	76854	76928
56	JN555585.1	100	81070	81144
56	LT576871.1	100	80185	80259
56	LT576868.1	98.67	75163	75237
57	X14112.1	100	86407	86333
57	LT576867.1	100	86203	86129
57	JN555585.1	100	86406	86332
57	LT594108.1	98.67	86121	86047
57	LT594192.1	98.67	85965	85891
57	LT576870.1	98.67	82109	82035
57	LT576868.1	98.67	80492	80418
57	LT576869.1	98.67	85111	85037
57	LT576871.1	98.67	85516	85442
57	LT608134.1	98.67	82598	82524
58	LT608134.1	100	38648	38722
58	LT576871.1	100	41845	41919
58	LT576868.1	100	37697	37771
58	JN555585.1	100	43495	43569
58	X14112.1	100	43494	43568
58	LT594192.1	100	43269	43343
58	LT576867.1	98.67	43155	43229
58	LT576869.1	98.67	42397	42471
58	LT576870.1	98.67	39270	39344
58	LT594108.1	98.67	43295	43369
59	JN555585.1	100	19566	19640
59	LT576871.1	100	15143	15217
59	X14112.1	100	19565	19639
59	LT608134.1	100	13126	13200
59	LT594108.1	100	19367	19441
59	LT576868.1	100	13773	13847
59	LT576867.1	100	19241	19315
59	LT594192.1	98.67	19347	19421
59	LT576869.1	98.67	17616	17690
59	LT576870.1	98.67	15345	15419
60	X14112.1	100	74877	74951
60	LT608134.1	100	70678	70752
60	LT576871.1	100	74009	74083
60	JN555585.1	100	74877	74951
60	LT576867.1	100	74699	74773
60	LT594192.1	100	74466	74540
60	LT576870.1	98.67	70599	70673
60	LT576868.1	98.67	68990	69064
60	LT576869.1	98.67	73599	73673
60	LT594108.1	98.67	74620	74694
61	LT594192.1	100	3687	3613
61	LT608134.1	100	120051	120125
61	LT576867.1	100	3384	3310
61	LT594108.1	100	3622	3548
61	LT594108.1	100	122277	122351
61	LT576867.1	100	117276	117350
61	LT576871.1	100	121073	121147
61	LT594192.1	100	122040	122114
61	X14112.1	98.67	3748	3674
61	LT576868.1	98.67	114597	114671
61	LT576870.1	98.67	758	684
61	JN555585.1	98.67	3749	3675
61	JN555585.1	98.67	122625	122699
61	LT576870.1	98.67	116733	116807
61	LT576869.1	98.67	1907	1833
61	LT576870.1	98.67	117708	117782
61	X14112.1	98.67	122623	122697
62	X14112.1	100	75615	75689
62	LT608134.1	100	71416	71490
62	LT576869.1	100	74337	74411
62	JN555585.1	100	75615	75689
62	LT594108.1	100	75358	75432
62	LT576871.1	100	74747	74821
62	LT576868.1	100	69728	69802
62	LT576870.1	100	71337	71411
62	LT594192.1	100	75204	75278
62	LT576867.1	98.67	75437	75511
63	X14112.1	100	82481	82555
63	LT576869.1	100	81189	81263
63	LT594108.1	100	82204	82278
63	LT576868.1	100	76574	76648
63	LT576867.1	100	82281	82355
63	LT608134.1	100	78265	78339
63	JN555585.1	100	82481	82555
63	LT576871.1	100	81596	81670
63	LT576870.1	100	78188	78262
63	LT594192.1	100	82048	82122
64	LT594108.1	100	5245	5171
64	LT594108.1	100	120654	120728
64	LT594192.1	100	120421	120495
64	LT594192.1	100	5306	5232
64	LT576870.1	98.67	114761	114835
64	JN555585.1	98.67	121002	121076
64	JN555585.1	98.67	5372	5298
64	LT576870.1	98.67	115124	115198
64	LT576867.1	98.67	5022	4948
64	X14112.1	98.67	5371	5297
64	X14112.1	98.67	121000	121074
64	LT576868.1	98.67	2777	2703
64	LT576869.1	98.67	3519	3445
64	LT576870.1	98.67	1278	1204
64	LT576871.1	98.65	1482	1409
65	X14112.1	100	44227	44153
65	LT608134.1	100	39383	39309
65	LT594192.1	100	43996	43922
65	JN555585.1	100	44228	44154
65	LT576867.1	100	43886	43812
65	LT594108.1	100	44024	43950
65	LT576870.1	100	40001	39927
65	LT576871.1	100	42580	42506
65	LT576868.1	100	38427	38353
65	LT576869.1	100	43128	43054
66	LT576870.1	100	70325	70399
66	LT576871.1	100	73735	73809
66	LT594108.1	100	74346	74420
66	LT594192.1	100	74192	74266
66	X14112.1	100	74603	74677
66	LT576868.1	100	68716	68790
66	JN555585.1	100	74603	74677
66	LT608134.1	100	70404	70478
66	LT576869.1	100	73325	73399
66	LT576867.1	100	74425	74499
67	LT594108.1	100	49915	49841
67	LT594192.1	100	49889	49815
67	JN555585.1	100	50122	50048
67	LT576868.1	100	44316	44242
67	LT576871.1	100	48473	48399
67	LT608134.1	100	45277	45203
67	LT576867.1	100	49781	49707
67	LT576869.1	100	49023	48949
67	LT576870.1	100	45894	45820
67	X14112.1	100	50121	50047
68	JN555585.1	100	98080	98006
68	X14112.1	100	98079	98005
68	LT576871.1	100	97657	97584
68	LT608134.1	100	95105	95032
68	LT576870.1	97.33	93783	93709
68	LT576868.1	97.33	92165	92091
68	LT576869.1	97.33	96787	96713
68	LT594108.1	97.33	97808	97734
68	LT594192.1	97.33	97639	97565
69	LT594192.1	100	26142	26216
69	LT576869.1	100	24415	24489
69	LT576868.1	100	20567	20641
69	JN555585.1	100	26366	26440
69	LT608134.1	100	20509	20583
69	LT576871.1	100	22487	22561
69	LT594108.1	100	26167	26241
69	LT576867.1	100	26043	26117
69	X14112.1	100	26365	26439
69	LT576870.1	100	22142	22216
70	JN555585.1	100	113346	113420
70	X14112.1	100	113345	113419
70	LT608134.1	100	111042	111116
70	LT576869.1	100	112057	112131
70	LT576870.1	100	109048	109122
70	LT594192.1	100	112904	112978
70	LT576871.1	100	113470	113544
70	LT576868.1	100	107430	107504
70	LT594108.1	100	113077	113151
71	LT594108.1	100	141664	141590
71	X14112.1	100	142275	142201
71	LT576868.1	100	129209	129135
71	LT594192.1	100	141262	141188
71	JN555585.1	100	142279	142205
71	LT576867.1	98.67	134651	134577
71	LT608134.1	97.33	136050	135976
71	LT576870.1	97.33	136377	136303
71	LT576871.1	97.33	136379	136305
71	LT576869.1	97.33	133532	133458
72	JN555585.1	100	43073	42999
72	LT594108.1	100	42873	42799
72	X14112.1	100	43072	42998
72	LT608134.1	100	38226	38152
72	LT576869.1	100	41975	41901
72	LT576867.1	100	42733	42659
72	LT576870.1	100	38848	38774
72	LT576871.1	100	41423	41349
72	LT594192.1	100	42847	42773
72	LT576868.1	98.67	37275	37201
73	LT576869.1	100	111751	111677
73	LT576867.1	100	112853	112779
73	LT594192.1	100	112598	112524
73	LT576868.1	100	107124	107050
73	JN555585.1	100	113040	112966
73	LT576871.1	100	113164	113090
73	LT594108.1	100	112771	112697
73	LT608134.1	100	110736	110662
73	X14112.1	100	113039	112965
73	LT576870.1	100	108742	108668
74	JN555585.1	100	109525	109599
74	LT576869.1	100	108236	108310
74	X14112.1	100	109524	109598
74	LT594108.1	100	109256	109330
74	LT576871.1	100	109649	109723
74	LT576871.1	100	109099	109173
74	LT576870.1	100	105227	105301
74	LT576867.1	100	109337	109411
74	LT608134.1	100	106990	107064
74	LT576868.1	100	103609	103683
74	LT608134.1	100	106547	106621
74	LT594192.1	100	109083	109157
75	X14112.1	100	17245	17171
75	LT576868.1	100	11452	11378
75	LT576867.1	100	16922	16848
75	JN555585.1	100	17246	17172
75	LT594192.1	100	17025	16951
75	LT594108.1	98.67	17046	16972
75	LT576870.1	98.67	13022	12948
75	LT608134.1	98.67	10805	10731
75	LT576871.1	98.67	12822	12748
75	LT576869.1	98.67	15293	15219
76	LT594108.1	100	114158	114232
76	LT576870.1	100	110129	110203
76	X14112.1	100	114426	114500
76	LT576868.1	100	108508	108582
76	LT576869.1	100	113139	113213
76	LT608134.1	100	112123	112197
76	JN555585.1	100	114427	114501
76	LT576871.1	100	114551	114625
76	LT594192.1	100	113985	114059
76	LT576867.1	97.33	114241	114315
77	JN555585.1	100	82133	82207
77	X14112.1	100	82133	82207
77	LT608134.1	100	77917	77991
77	LT576871.1	100	81248	81322
77	LT594108.1	100	81856	81930
77	LT576868.1	100	76226	76300
77	LT576867.1	100	81933	82007
77	LT576870.1	98.67	77840	77914
77	LT576869.1	98.67	80841	80915
77	LT594192.1	98.67	81700	81774
78	LT576871.1	100	19343	19417
78	LT576868.1	100	17425	17499
78	LT608134.1	100	17367	17441
78	LT576869.1	100	21267	21341
78	LT576870.1	100	18996	19070
78	LT594192.1	100	23000	23074
78	LT576867.1	98.67	22893	22967
78	X14112.1	98.67	23219	23293
78	JN555585.1	98.67	23220	23294
78	LT594108.1	98.67	23021	23095
79	LT594192.1	100	144176	144250
79	LT594108.1	100	144582	144656
79	LT576869.1	100	136453	136527
79	JN555585.1	100	145228	145302
79	LT576868.1	100	132050	132124
79	LT576870.1	100	139578	139652
79	X14112.1	100	145223	145297
80	JN555585.1	100	128386	128459
80	X14112.1	100	149850	149777
80	LT608134.1	100	141939	141866
80	LT594192.1	100	127400	127473
80	X14112.1	100	128383	128456
80	LT594192.1	100	148749	148676
80	JN555585.1	100	149811	149738
80	LT576867.1	98.65	120728	120801
80	LT594108.1	98.65	127729	127802
80	LT594108.1	98.65	149162	149089
80	LT576870.1	98.65	123391	123464
81	LT608134.1	100	24663	24737
81	LT576871.1	100	28404	28478
81	JN555585.1	100	30516	30590
81	X14112.1	100	30515	30589
81	LT576870.1	100	26292	26366
81	LT594108.1	100	30321	30395
81	LT576869.1	100	28567	28641
81	LT594192.1	100	30292	30366
81	LT576867.1	100	30193	30267
81	LT576868.1	97.33	24716	24790
82	LT576870.1	100	59155	59081
82	LT594108.1	100	63194	63120
82	LT576868.1	100	57450	57376
82	JN555585.1	100	63397	63323
82	X14112.1	100	63397	63323
82	LT576869.1	100	62078	62004
82	LT576867.1	100	62901	62827
82	LT608134.1	100	59054	58980
82	LT594192.1	100	63178	63104
82	LT576871.1	100	62430	62356
83	LT594192.1	100	48119	48045
83	LT576868.1	100	42546	42472
83	LT576870.1	100	44124	44050
83	LT576867.1	100	48010	47936
83	LT594108.1	100	48145	48071
83	LT608134.1	100	43507	43433
83	LT576869.1	100	47252	47178
83	LT576871.1	100	46703	46629
83	X14112.1	98.67	48350	48276
83	JN555585.1	98.67	48351	48277
84	LT594108.1	100	539	465
84	LT594192.1	100	125210	125284
84	LT594192.1	100	517	443
84	LT594108.1	100	125360	125434
84	LT576867.1	97.33	350	276
84	JN555585.1	97.33	627	553
84	LT576869.1	97.33	118404	118478
84	JN555585.1	97.33	125747	125821
84	LT576870.1	97.33	121518	121592
84	X14112.1	97.33	627	553
84	X14112.1	97.33	125744	125818
85	LT594108.1	100	113394	113468
85	LT576869.1	98.67	112374	112448
85	LT576870.1	98.67	109365	109439
85	LT576868.1	98.67	107744	107818
85	X14112.1	98.67	113662	113736
85	JN555585.1	98.67	113663	113737
85	LT576867.1	98.67	113475	113549
85	LT576871.1	98.67	113787	113861
85	LT608134.1	98.67	111359	111433
86	LT594108.1	100	108201	108275
86	LT576867.1	100	108282	108356
87	JN555585.1	100	65439	65365
87	LT576869.1	100	64122	64048
87	LT576870.1	100	61197	61123
87	LT576871.1	100	64472	64398
87	LT594108.1	100	65236	65162
87	LT608134.1	100	61096	61022
87	LT594192.1	100	65220	65146
87	X14112.1	100	65439	65365
87	LT576867.1	100	64944	64870
87	LT576868.1	98.67	59492	59418
88	JN555585.1	100	84268	84342
88	LT594108.1	100	83991	84065
88	LT576869.1	100	82976	83050
88	LT576870.1	100	79975	80049
88	X14112.1	100	84268	84342
88	LT576871.1	100	83383	83457
88	LT576867.1	100	84069	84143
88	LT608134.1	100	80465	80539
88	LT576868.1	100	78361	78435
88	LT594192.1	98.67	83835	83909
89	JN555585.1	100	58225	58151
89	LT576868.1	100	52423	52349
89	LT594192.1	100	58001	57927
89	LT594108.1	100	58019	57945
89	X14112.1	100	58224	58150
90	X14112.1	100	109359	109433
90	LT576869.1	100	108071	108145
90	LT608134.1	100	106382	106456
90	LT594108.1	100	109091	109165
90	LT576868.1	100	103444	103518
90	LT576870.1	100	105062	105136
90	JN555585.1	100	109360	109434
90	LT594192.1	100	108918	108992
90	LT576871.1	100	108934	109008
90	LT576867.1	98.67	109172	109246
91	LT576867.1	100	34978	34904
91	LT594108.1	100	35116	35042
91	LT576870.1	98.67	31085	31011
91	JN555585.1	98.67	35313	35239
91	X14112.1	98.67	35312	35238
91	LT576868.1	98.67	29511	29437
91	LT576869.1	98.67	33998	33924
91	LT608134.1	97.33	30470	30396
91	LT594192.1	97.33	35089	35015
91	LT608134.1	97.33	29882	29808
91	LT576871.1	97.33	33666	33592
92	LT594192.1	100	73330	73404
92	JN555585.1	98.67	73741	73815
92	X14112.1	98.67	73741	73815
92	LT608134.1	98.67	69542	69616
92	LT576871.1	98.67	72873	72947
92	LT576867.1	98.67	73563	73637
92	LT576870.1	98.67	69463	69537
92	LT594108.1	98.67	73484	73558
92	LT576868.1	98.67	67854	67928
92	LT576869.1	98.67	72463	72537
93	LT594192.1	100	97286	97212
93	LT594108.1	100	97455	97381
93	LT608134.1	100	94753	94679
93	LT576871.1	100	97305	97231
93	LT576870.1	100	93430	93356
93	LT576869.1	100	96434	96360
93	LT576868.1	100	91812	91738
93	X14112.1	98.67	97725	97651
93	JN555585.1	98.67	97726	97652
93	LT576867.1	98.67	97526	97452
94	LT576868.1	100	45153	45227
94	LT576870.1	100	46730	46804
94	LT576871.1	100	49310	49384
94	X14112.1	100	50959	51033
94	LT576867.1	100	50618	50692
94	JN555585.1	100	50960	51034
94	LT594192.1	100	50724	50798
94	LT608134.1	100	46114	46188
94	LT576869.1	100	49859	49933
94	LT594108.1	98.67	50754	50828
95	LT594108.1	100	110382	110308
96	LT576870.1	100	28141	28215
96	LT576871.1	100	30254	30328
96	LT608134.1	100	26513	26587
96	LT576868.1	100	26566	26640
96	LT576867.1	100	32043	32117
96	LT594192.1	100	32142	32216
96	LT576869.1	100	31052	31126
96	LT594108.1	100	32171	32245
96	X14112.1	100	32365	32439
96	JN555585.1	100	32366	32440
97	JN555585.1	100	16458	16532
97	LT576869.1	100	14505	14579
97	LT576871.1	100	12034	12108
97	LT608134.1	100	10017	10091
97	X14112.1	100	16457	16531
97	LT576870.1	100	12234	12308
97	LT576867.1	98.67	16134	16208
97	LT594108.1	98.67	16258	16332
97	LT576868.1	98.67	10664	10738
97	LT594192.1	98.67	16237	16311
98	LT594108.1	100	44552	44478
98	LT608134.1	100	39911	39837
98	JN555585.1	100	44756	44682
98	X14112.1	100	44755	44681
98	LT576871.1	100	43108	43034
98	LT576867.1	100	44414	44340
98	LT576868.1	100	38955	38881
98	LT594192.1	100	44524	44450
98	LT576869.1	98.67	43656	43582
98	LT576870.1	98.67	40529	40455
99	LT576869.1	100	37106	37180
99	LT594108.1	100	38223	38297
99	LT576870.1	100	34192	34266
99	LT576867.1	100	38085	38159
99	LT576871.1	100	36774	36848
99	LT594192.1	100	38195	38269
99	LT608134.1	100	33578	33652
99	X14112.1	100	38418	38492
99	JN555585.1	100	38419	38493
99	LT576868.1	100	32618	32692
100	LT594108.1	100	24153	24227
100	X14112.1	100	24351	24425
100	JN555585.1	100	24352	24426
100	LT576870.1	100	20128	20202
100	LT576869.1	100	22399	22473
100	LT576868.1	98.67	18557	18631
100	LT594192.1	98.67	24132	24206
100	LT608134.1	98.67	18499	18573
100	LT576871.1	98.67	20475	20549
101	LT576867.1	100	131310	131384
101	LT594108.1	100	138383	138457
101	JN555585.1	100	139047	139121
101	X14112.1	100	139043	139117
101	LT594192.1	100	138048	138122
101	LT576868.1	98.67	125427	125501
101	LT608134.1	98.67	132372	132446
101	LT576871.1	98.67	132506	132580
101	LT576869.1	98.67	130293	130367
101	LT576870.1	98.67	133138	133212
102	LT576871.1	100	94346	94420
102	LT576870.1	100	90472	90546
102	LT576867.1	100	94567	94641
102	LT576869.1	100	93475	93549
102	LT594192.1	100	94328	94402
102	LT594108.1	100	94496	94570
102	LT608134.1	100	91794	91868
102	LT576868.1	100	88855	88929
102	X14112.1	98.67	94768	94842
102	JN555585.1	98.67	94768	94842
103	LT576869.1	100	99933	100007
103	LT576871.1	100	100799	100873
103	LT608134.1	100	98247	98321
103	X14112.1	100	101225	101299
103	LT576870.1	100	96929	97003
103	LT594108.1	100	100953	101027
103	JN555585.1	100	101226	101300
103	LT594192.1	100	100782	100856
103	LT576868.1	100	95306	95380
103	LT576867.1	98.67	101032	101106
104	LT576867.1	100	131386	131312
104	JN555585.1	100	139123	139049
104	LT594108.1	100	138459	138385
104	LT594192.1	100	138124	138050
104	X14112.1	100	139119	139045
104	LT576868.1	98.67	125503	125429
104	LT576871.1	98.67	132582	132508
104	LT608134.1	98.67	132448	132374
104	LT576869.1	98.67	130369	130295
104	LT576870.1	98.67	133214	133140
105	LT576869.1	100	1255	1329
105	LT576868.1	100	115249	115175
105	LT594108.1	100	122928	122854
105	LT576867.1	100	2732	2806
105	LT594108.1	100	2971	3045
105	LT594192.1	100	122691	122617
105	LT594192.1	100	3036	3110
105	X14112.1	98.67	123274	123200
105	JN555585.1	98.67	3098	3172
105	LT576871.1	98.67	121721	121647
105	JN555585.1	98.67	123276	123202
105	LT576870.1	98.67	118362	118288
105	X14112.1	98.67	3097	3171
105	LT608134.1	98.67	120701	120627
106	LT594192.1	100	5966	5892
106	LT594192.1	100	119761	119835
106	LT608134.1	100	118418	118492
106	LT576871.1	100	120324	120398
106	LT594108.1	100	5929	5856
106	LT594108.1	100	119970	120043
106	LT576867.1	98.67	5766	5692
106	JN555585.1	98.67	120305	120379
106	X14112.1	98.67	6068	5994
106	X14112.1	98.67	120303	120377
106	JN555585.1	98.67	6069	5995
106	LT576868.1	100	113841	113912
106	LT576869.1	100	4193	4122
106	LT576870.1	100	1968	1897
107	LT576867.1	100	42709	42635
107	LT576869.1	100	41951	41877
107	LT594192.1	100	42823	42749
107	LT576870.1	100	38824	38750
107	X14112.1	100	43048	42974
107	LT608134.1	100	38202	38128
107	LT576871.1	100	41399	41325
107	JN555585.1	100	43049	42975
107	LT594108.1	100	42849	42775
107	LT576868.1	98.67	37251	37177
108	LT594108.1	100	145196	145270
108	X14112.1	100	132356	132282
108	LT594108.1	100	131695	131621
108	X14112.1	100	145877	145951
108	JN555585.1	100	145838	145912
108	JN555585.1	100	132359	132285
108	LT576871.1	98.67	125804	125730
108	LT594192.1	98.67	144789	144863
108	LT594192.1	98.67	131360	131286
108	LT608134.1	98.67	123646	123572
108	LT576869.1	98.67	123686	123612
108	LT576870.1	98.67	126533	126459
108	LT576870.1	98.67	140108	140182
108	LT576869.1	98.67	136983	137057
109	X14112.1	100	29727	29801
109	LT594192.1	100	29504	29578
109	LT576868.1	100	23928	24002
109	LT576869.1	100	27779	27853
109	LT576867.1	100	29404	29478
109	JN555585.1	100	29728	29802
109	LT594108.1	100	29529	29603
109	LT608134.1	100	23871	23945
109	LT576870.1	100	25504	25578
109	LT576871.1	100	27612	27686
110	LT576871.1	100	106063	106137
110	LT576869.1	100	105199	105273
110	LT576870.1	100	102192	102266
110	LT594108.1	100	106220	106294
110	JN555585.1	100	106489	106563
110	X14112.1	100	106488	106562
110	LT594192.1	100	106047	106121
110	LT576867.1	100	106301	106375
110	LT576868.1	100	100573	100647
110	LT608134.1	100	103511	103585
111	JN555585.1	100	110433	110359
111	LT608134.1	100	107898	107824
111	LT594108.1	100	110164	110090
111	LT576869.1	100	109144	109070
111	LT576868.1	100	104517	104443
111	LT576870.1	100	106135	106061
111	LT576871.1	100	110557	110483
111	X14112.1	100	110432	110358
111	LT576867.1	98.67	110246	110172
111	LT594192.1	98.67	109991	109917
112	X14112.1	100	86377	86451
112	LT594192.1	100	85935	86009
112	JN555585.1	100	86376	86450
112	LT576867.1	100	86173	86247
112	LT576870.1	98.67	82079	82153
112	LT576871.1	98.67	85486	85560
112	LT576868.1	98.67	80462	80536
112	LT608134.1	98.67	82568	82642
112	LT576869.1	98.67	85081	85155
113	LT576871.1	100	108579	108653
113	LT594192.1	100	108563	108637
113	X14112.1	100	109004	109078
113	LT608134.1	100	106027	106101
113	LT576869.1	100	107716	107790
113	JN555585.1	100	109005	109079
113	LT576870.1	100	104707	104781
113	LT576868.1	100	103089	103163
113	LT576867.1	100	108817	108891
113	LT594108.1	98.67	108736	108810
114	LT576867.1	100	72762	72836
114	LT594192.1	100	72529	72603
114	LT576869.1	100	71662	71736
114	LT576868.1	100	67054	67128
114	LT594108.1	100	72683	72757
114	LT576871.1	100	72073	72147
114	LT608134.1	100	68742	68816
114	JN555585.1	100	72940	73014
114	LT576870.1	100	68663	68737
114	X14112.1	98.67	72940	73014
115	JN555585.1	100	81383	81309
115	LT576869.1	100	80090	80016
115	LT594192.1	100	80950	80876
115	LT576871.1	100	80498	80424
115	X14112.1	100	81383	81309
115	LT576870.1	100	77089	77015
115	LT608134.1	100	77167	77093
115	LT576867.1	98.67	81183	81109
115	LT594108.1	98.67	81106	81032
115	LT576868.1	98.67	75476	75402
116	LT576868.1	100	39943	40017
116	LT608134.1	100	40899	40973
116	LT576867.1	100	45403	45477
116	X14112.1	100	45743	45817
116	LT576871.1	100	44096	44170
116	LT576870.1	100	41517	41591
116	JN555585.1	100	45744	45818
116	LT576869.1	100	44645	44719
116	LT594192.1	100	45512	45586
116	LT594108.1	98.67	45540	45614
117	LT576871.1	100	66992	66918
117	LT608134.1	100	63616	63542
117	LT576867.1	100	67465	67391
117	LT576870.1	100	63717	63643
117	JN555585.1	100	67959	67885
117	LT576869.1	100	66644	66570
117	LT594192.1	100	67740	67666
117	LT576868.1	100	62012	61938
117	X14112.1	100	67959	67885
117	LT594108.1	100	67756	67682
118	LT576868.1	100	13984	13910
118	X14112.1	100	19776	19702
118	LT594108.1	100	19578	19504
118	LT576870.1	100	15556	15482
118	LT576867.1	100	19452	19378
118	LT608134.1	100	13337	13263
118	LT576871.1	100	15354	15280
118	LT594192.1	100	19558	19484
118	JN555585.1	100	19777	19703
118	LT576869.1	100	17827	17753
119	LT608134.1	100	8439	8513
119	LT594108.1	100	14680	14754
119	LT576871.1	100	10456	10530
119	LT576868.1	98.67	9086	9160
119	X14112.1	98.67	14879	14953
119	JN555585.1	98.67	14880	14954
119	LT576870.1	98.67	10656	10730
119	LT594192.1	98.67	14659	14733
119	LT576867.1	98.67	14556	14630
119	LT576869.1	98.67	12926	13000
120	LT576867.1	100	81640	81714
120	LT594108.1	100	81563	81637
120	JN555585.1	100	81840	81914
120	LT576868.1	100	75933	76007
120	LT608134.1	100	77624	77698
120	X14112.1	100	81840	81914
120	LT576871.1	100	80955	81029
120	LT594192.1	98.67	81407	81481
121	LT608134.1	100	90982	91056
121	LT594108.1	100	93683	93757
121	LT576870.1	100	89660	89734
121	LT576869.1	100	92662	92736
121	LT576871.1	100	93534	93608
121	LT576868.1	100	88043	88117
121	X14112.1	98.67	93958	94032
121	JN555585.1	98.67	93957	94031
121	LT594192.1	98.67	93516	93590
122	LT576869.1	100	98154	98080
122	LT608134.1	100	96468	96394
122	LT576871.1	100	99020	98946
122	LT576870.1	100	95150	95076
122	LT576868.1	98.67	93528	93454
122	X14112.1	98.67	99446	99372
122	LT594192.1	98.67	99003	98929
122	JN555585.1	98.67	99447	99373
122	LT576867.1	98.67	99253	99179
122	LT594108.1	98.67	99174	99100
123	LT576870.1	100	105947	105873
123	JN555585.1	100	110245	110171
123	LT576867.1	100	110057	109983
123	LT576868.1	100	104329	104255
123	LT608134.1	100	107710	107636
123	X14112.1	100	110244	110170
123	LT576871.1	100	110369	110295
123	LT594108.1	100	109976	109902
123	LT594192.1	100	109803	109729
123	LT576869.1	100	108956	108882
124	LT594192.1	100	30575	30501
124	LT576869.1	100	28850	28776
124	LT576867.1	100	30476	30402
124	LT576870.1	100	26575	26501
124	X14112.1	100	30798	30724
124	LT576868.1	100	24999	24925
124	LT576871.1	100	28687	28613
124	LT594108.1	100	30604	30530
124	JN555585.1	100	30799	30725
124	LT608134.1	100	24946	24872
125	LT576867.1	100	21656	21730
125	LT576870.1	100	17759	17833
125	LT576869.1	100	20030	20104
125	LT594192.1	100	21763	21837
125	LT576868.1	100	16188	16262
125	LT576871.1	98.67	18106	18180
125	LT608134.1	98.67	16130	16204
125	LT594108.1	98.67	21784	21858
126	LT608134.1	100	83534	83608
126	LT594192.1	100	86901	86975
126	JN555585.1	100	87342	87416
126	LT576871.1	100	86452	86526
126	LT576867.1	100	87139	87213
126	LT594108.1	100	87067	87141
126	LT576868.1	100	81428	81502
126	X14112.1	100	87343	87417
126	LT576870.1	98.67	83045	83119
126	LT576869.1	98.67	86047	86121
127	JN555585.1	100	43501	43575
127	LT576871.1	100	41851	41925
127	LT576868.1	100	37703	37777
127	X14112.1	100	43500	43574
127	LT594192.1	100	43275	43349
127	LT608134.1	100	38654	38728
127	LT576867.1	98.67	43161	43235
127	LT594108.1	98.67	43301	43375
127	LT576870.1	98.67	39276	39350
127	LT576869.1	98.67	42403	42477
128	JN555585.1	100	11232	11158
128	LT594108.1	100	11033	10959
128	X14112.1	100	11231	11157
128	LT594192.1	100	11011	10937
128	LT576867.1	98.67	10902	10828
128	LT576870.1	98.67	7009	6935
128	LT576869.1	98.67	9279	9205
128	LT576871.1	98.67	5625	5551
128	LT576868.1	98.67	5436	5362
128	LT576871.1	98.67	6235	6161
128	LT608134.1	98.67	3587	3513
128	LT608134.1	98.67	4221	4147
129	LT608134.1	100	44844	44918
129	LT594192.1	100	49456	49530
129	X14112.1	100	49688	49762
129	JN555585.1	100	49689	49763
129	LT576869.1	100	48590	48664
129	LT576870.1	100	45461	45535
129	LT576867.1	100	49348	49422
129	LT576871.1	100	48040	48114
129	LT594108.1	100	49482	49556
129	LT576868.1	100	43883	43957
130	JN555585.1	100	113597	113523
130	LT594192.1	100	113155	113081
130	LT594108.1	100	113328	113254
130	X14112.1	100	113596	113522
130	LT576868.1	100	107681	107607
130	LT576870.1	97.33	109299	109225
130	LT576869.1	97.33	112308	112234
130	LT576867.1	98.65	113408	113335
130	LT608134.1	97.33	111293	111219
130	LT576871.1	97.33	113721	113647
131	LT576867.1	100	134491	134565
131	X14112.1	100	142115	142189
131	LT594192.1	100	141102	141176
131	LT576868.1	100	129049	129123
131	JN555585.1	100	142119	142193
131	LT594108.1	98.67	141504	141578
131	LT576869.1	98.67	133372	133446
131	LT608134.1	98.67	135890	135964
131	LT576870.1	98.67	136217	136291
131	LT576871.1	98.67	136219	136293
132	LT576869.1	100	43629	43555
132	X14112.1	100	44728	44654
132	LT576871.1	100	43081	43007
132	LT576870.1	100	40502	40428
132	LT608134.1	100	39884	39810
132	JN555585.1	100	44729	44655
132	LT576867.1	100	44387	44313
132	LT594108.1	100	44525	44451
132	LT594192.1	100	44497	44423
132	LT576868.1	98.67	38928	38854
133	X14112.1	100	42896	42970
133	LT576871.1	100	41247	41321
133	LT576868.1	100	37099	37173
133	LT608134.1	100	38050	38124
133	JN555585.1	100	42897	42971
133	LT594192.1	100	42671	42745
133	LT576869.1	100	41799	41873
133	LT576870.1	100	38672	38746
133	LT594108.1	98.67	42697	42771
133	LT576867.1	98.67	42557	42631
134	LT576871.1	100	27627	27701
134	LT594108.1	100	29544	29618
134	LT576869.1	100	27794	27868
134	LT576868.1	100	23943	24017
134	X14112.1	100	29742	29816
134	LT576867.1	100	29419	29493
134	LT608134.1	100	23886	23960
134	JN555585.1	100	29743	29817
134	LT576870.1	100	25519	25593
134	LT594192.1	100	29519	29593
135	LT608134.1	100	138266	138340
135	X14112.1	100	144377	144451
135	LT576870.1	100	138750	138824
135	LT576869.1	100	135625	135699
135	LT576871.1	100	138392	138466
135	LT594108.1	100	143754	143828
135	JN555585.1	100	144382	144456
135	LT594192.1	100	143348	143422
135	LT576868.1	100	131222	131296
135	LT576867.1	98.67	137112	137186
136	LT594192.1	100	17660	17734
136	X14112.1	100	17880	17954
136	JN555585.1	100	17881	17955
136	LT576867.1	100	17557	17631
136	LT576868.1	98.67	12087	12161
137	LT576869.1	100	34782	34856
137	LT576868.1	100	30295	30369
137	LT576870.1	100	31869	31943
137	LT576867.1	98.67	35762	35836
137	LT594108.1	97.33	35900	35974
137	JN555585.1	97.33	36097	36171
137	X14112.1	97.33	36096	36170
138	LT576869.1	100	34782	34856
138	LT576870.1	100	31869	31943
138	LT576868.1	100	30295	30369
138	LT576867.1	98.67	35762	35836
138	LT594108.1	97.33	35900	35974
138	JN555585.1	97.33	36097	36171
138	X14112.1	97.33	36096	36170
139	JN555585.1	100	82266	82192
139	LT576867.1	100	82066	81992
139	LT594108.1	100	81989	81915
139	LT608134.1	100	78050	77976
139	X14112.1	100	82266	82192
139	LT576871.1	100	81381	81307
139	LT576868.1	100	76359	76285
139	LT594192.1	98.67	81833	81759
139	LT576870.1	97.33	77973	77899
139	LT576869.1	97.33	80974	80900
140	LT594192.1	100	25875	25949
140	JN555585.1	100	26099	26173
140	LT576867.1	100	25775	25849
140	LT576871.1	100	22220	22294
140	LT576870.1	100	21875	21949
140	X14112.1	100	26098	26172
140	LT594108.1	100	25900	25974
140	LT608134.1	100	20242	20316
140	LT576868.1	100	20300	20374
140	LT576869.1	100	24148	24222
141	LT594108.1	100	88555	88629
141	LT594192.1	100	88389	88463
141	LT576867.1	98.67	88627	88701
141	LT576869.1	98.67	87535	87609
141	LT608134.1	98.67	85432	85506
141	JN555585.1	98.67	88830	88904
141	LT576871.1	98.67	87940	88014
141	X14112.1	98.67	88831	88905
141	LT576868.1	98.67	82916	82990
141	LT576870.1	98.67	84533	84607
142	LT594108.1	100	40298	40224
142	LT576871.1	100	38849	38775
142	LT576867.1	100	40161	40087
142	LT608134.1	100	35653	35579
142	LT576869.1	100	39182	39108
142	LT594192.1	100	40270	40196
142	LT576868.1	100	34693	34619
142	LT576870.1	100	36267	36193
142	JN555585.1	98.67	40494	40420
142	X14112.1	98.67	40493	40419
143	LT576869.1	100	136747	136673
143	LT576868.1	100	132344	132270
143	JN555585.1	100	145522	145448
143	LT594192.1	100	144470	144396
143	LT576871.1	100	139504	139430
143	LT576870.1	100	139872	139798
143	LT594108.1	100	144876	144802
143	LT576867.1	100	138233	138159
143	X14112.1	100	145517	145443
143	LT608134.1	100	139404	139330
144	LT594192.1	100	28884	28810
144	LT576867.1	100	28784	28710
144	LT576870.1	100	24884	24810
144	LT576869.1	100	27159	27085
144	LT608134.1	100	23251	23177
144	X14112.1	100	29107	29033
144	JN555585.1	100	29108	29034
144	LT576871.1	100	26992	26918
144	LT576868.1	100	23308	23234
144	LT594108.1	100	28909	28835
145	LT576871.1	100	26473	26547
145	LT576871.1	100	25901	25975
145	LT576870.1	100	24365	24439
145	LT576869.1	100	26640	26714
145	JN555585.1	100	28589	28663
145	X14112.1	100	28588	28662
145	LT608134.1	100	22732	22806
145	LT576867.1	100	28266	28340
145	LT594192.1	100	28365	28439
145	LT594108.1	100	28390	28464
145	LT576868.1	100	22790	22864
146	LT594192.1	100	89976	89902
146	LT594108.1	100	90142	90068
146	LT608134.1	100	87442	87368
146	LT576871.1	100	89994	89920
146	LT576870.1	100	86120	86046
146	LT576869.1	100	89122	89048
146	LT608134.1	100	87019	86945
146	LT576868.1	100	84503	84429
146	LT576867.1	100	90214	90140
146	JN555585.1	98.67	90417	90343
146	X14112.1	98.67	90418	90344
147	LT594192.1	100	69142	69068
147	LT576868.1	100	63414	63340
147	LT576867.1	100	68867	68793
147	X14112.1	100	69361	69287
147	JN555585.1	100	69361	69287
147	LT594108.1	98.67	69158	69084
147	LT608134.1	98.67	65018	64944
147	LT576869.1	98.67	68046	67972
147	LT576870.1	98.67	65119	65045
147	LT576871.1	98.67	68394	68320
148	LT594108.1	100	144766	144692
148	LT576868.1	100	132234	132160
148	JN555585.1	100	145412	145338
148	X14112.1	100	145407	145333
148	LT576869.1	100	136637	136563
148	LT576870.1	100	139762	139688
148	LT594192.1	100	144360	144286
148	LT576867.1	100	138123	138049
148	LT576871.1	98.67	139394	139320
148	LT608134.1	98.67	139294	139220
149	LT594108.1	100	108338	108264
149	LT576867.1	100	108419	108345
149	LT576869.1	98.67	107318	107244
149	LT608134.1	98.67	105629	105555
149	LT576870.1	98.67	104309	104235
149	X14112.1	98.67	108606	108532
149	LT576868.1	98.67	102691	102617
149	JN555585.1	98.67	108607	108533
149	LT576871.1	98.67	108181	108107
149	LT594192.1	98.67	108165	108091
150	LT576867.1	100	134131	134205
150	JN555585.1	100	141759	141833
150	X14112.1	100	141755	141829
150	LT594108.1	98.67	141144	141218
150	LT594192.1	97.33	140742	140816
151	LT576870.1	100	60840	60914
151	LT576869.1	100	63765	63839
151	LT576868.1	100	59135	59209
151	LT594192.1	100	64863	64937
151	JN555585.1	100	65082	65156
151	LT608134.1	100	60739	60813
151	LT576867.1	100	64587	64661
151	X14112.1	100	65082	65156
151	LT594108.1	100	64879	64953
151	LT576871.1	100	64115	64189
152	LT576870.1	100	89771	89697
152	LT576871.1	100	93645	93571
152	JN555585.1	100	94068	93994
152	LT576868.1	100	88154	88080
152	LT594192.1	100	93627	93553
152	LT608134.1	100	91093	91019
152	X14112.1	100	94069	93995
152	LT576869.1	100	92773	92699
152	LT594108.1	100	93794	93720
152	LT576867.1	97.33	93865	93791
153	LT594108.1	100	84116	84042
153	LT576870.1	100	80100	80026
153	LT576868.1	100	78486	78412
153	LT608134.1	100	80590	80516
153	X14112.1	100	84393	84319
153	LT576869.1	100	83101	83027
153	LT576871.1	100	83508	83434
153	JN555585.1	100	84393	84319
153	LT576867.1	100	84194	84120
153	LT594192.1	98.67	83960	83886
154	LT594192.1	100	120640	120714
154	LT576871.1	100	1263	1189
154	LT594192.1	100	5087	5013
154	LT576867.1	100	4803	4729
154	LT594108.1	100	5026	4952
154	LT594108.1	100	120873	120947
154	LT608134.1	100	118973	119047
154	LT576868.1	98.67	2558	2484
154	JN555585.1	98.67	121221	121295
154	LT576870.1	98.67	1059	985
154	LT576869.1	98.67	3300	3226
154	X14112.1	98.67	5152	5078
154	JN555585.1	98.67	5153	5079
154	X14112.1	98.67	121219	121293
154	LT576870.1	98.67	115343	115417
155	LT576871.1	100	109794	109720
155	LT576868.1	100	103754	103680
155	LT576870.1	100	105372	105298
155	LT576867.1	100	109482	109408
155	LT608134.1	100	107135	107061
155	LT608134.1	100	106692	106618
155	JN555585.1	100	109670	109596
155	LT594192.1	100	109228	109154
155	LT576871.1	100	109244	109170
155	LT594108.1	100	109401	109327
155	X14112.1	100	109669	109595
155	LT576869.1	100	108381	108307
156	JN555585.1	100	97568	97642
156	X14112.1	100	97567	97641
156	LT576867.1	100	97368	97442
156	LT608134.1	98.67	94595	94669
156	LT594108.1	98.67	97297	97371
156	LT576871.1	98.67	97147	97221
157	X14112.1	100	51181	51107
157	LT576869.1	100	50081	50007
157	JN555585.1	100	51182	51108
157	LT576867.1	100	50840	50766
157	LT594192.1	100	50946	50872
157	LT608134.1	100	46336	46262
157	LT576870.1	100	46952	46878
157	LT576868.1	100	45375	45301
157	LT594108.1	100	50976	50902
157	LT576871.1	100	49532	49458
158	X14112.1	100	74582	74508
158	LT608134.1	100	70383	70309
158	JN555585.1	100	74582	74508
158	LT576871.1	100	73714	73640
158	LT576869.1	100	73304	73230
158	LT576870.1	100	70304	70230
158	LT576868.1	100	68695	68621
158	LT594108.1	100	74325	74251
158	LT594192.1	100	74171	74097
158	LT576867.1	98.67	74404	74330
159	LT594192.1	100	55326	55253
159	LT576870.1	100	51319	51246
159	LT576868.1	100	49749	49676
159	JN555585.1	100	55550	55477
159	LT576867.1	100	55202	55129
159	LT594108.1	100	55344	55271
159	X14112.1	100	55549	55476
159	LT576871.1	100	54480	54407
159	LT608134.1	100	51075	51002
159	LT576869.1	100	54450	54377
160	LT576869.1	100	35436	35362
160	LT576867.1	100	36416	36342
160	LT576868.1	100	30949	30875
160	LT576870.1	100	32523	32449
160	LT608134.1	100	31909	31835
160	X14112.1	100	36749	36675
160	LT576871.1	100	35105	35031
160	JN555585.1	100	36750	36676
160	LT594108.1	100	36554	36480
160	LT594192.1	100	36526	36452
161	LT576870.1	100	139734	139660
161	X14112.1	100	145379	145305
161	LT608134.1	100	139266	139192
161	JN555585.1	100	145384	145310
161	LT576867.1	100	138095	138021
161	LT576868.1	100	132206	132132
161	LT594192.1	100	144332	144258
161	LT576869.1	100	136609	136535
161	LT594108.1	100	144738	144664
161	LT576871.1	100	139366	139292
162	LT594108.1	100	24281	24207
162	LT576867.1	100	24153	24079
162	JN555585.1	100	24480	24406
162	LT576868.1	100	18685	18611
162	LT576869.1	100	22527	22453
162	X14112.1	100	24479	24405
162	LT576870.1	100	20256	20182
162	LT576871.1	98.67	20603	20529
162	LT594192.1	98.67	24260	24186
162	LT608134.1	98.67	18627	18553
163	JN555585.1	100	88699	88773
163	X14112.1	100	88700	88774
163	LT594192.1	100	88258	88332
163	LT594108.1	100	88424	88498
163	LT576870.1	98.67	84402	84476
163	LT576869.1	98.67	87404	87478
163	LT576871.1	98.67	87809	87883
163	LT608134.1	98.67	85301	85375
163	LT576867.1	98.67	88496	88570
163	LT576868.1	98.67	82785	82859
164	X14112.1	100	5159	5233
164	LT594192.1	100	120633	120559
164	LT576869.1	100	3307	3381
164	LT608134.1	100	118966	118892
164	JN555585.1	100	121214	121140
164	X14112.1	100	121212	121138
164	LT576870.1	100	115336	115262
164	LT576867.1	100	4810	4884
164	LT576868.1	100	2565	2639
164	LT594192.1	100	5094	5168
164	LT594108.1	100	120866	120792
164	LT576871.1	100	1270	1344
164	LT576870.1	100	1066	1140
164	JN555585.1	100	5160	5234
164	LT594108.1	100	5033	5107
165	LT576869.1	100	130500	130426
165	JN555585.1	100	139254	139180
165	X14112.1	100	139250	139176
165	LT594108.1	100	138590	138516
165	LT576868.1	100	125634	125560
165	LT608134.1	100	132579	132505
165	LT576870.1	100	133345	133271
165	LT594192.1	100	138255	138181
165	LT576871.1	100	132713	132639
165	LT576867.1	100	131517	131443
166	LT576870.1	100	99129	99055
166	LT608134.1	100	100447	100373
166	LT594108.1	100	103153	103079
166	LT576868.1	100	97507	97433
166	LT576871.1	100	102999	102925
166	JN555585.1	100	103426	103352
166	LT594192.1	100	102982	102908
166	LT576869.1	100	102135	102061
166	X14112.1	100	103425	103351
166	LT576867.1	98.67	103235	103161
167	JN555585.1	100	94970	94896
167	LT576867.1	100	94769	94695
167	LT576869.1	100	93677	93603
167	LT594192.1	100	94530	94456
167	LT576868.1	100	89057	88983
167	LT594108.1	100	94698	94624
167	LT576870.1	100	90674	90600
167	LT608134.1	100	91996	91922
167	LT576871.1	100	94548	94474
167	X14112.1	100	94970	94896
168	LT594192.1	100	21317	21243
168	X14112.1	100	21536	21462
168	LT576871.1	100	17112	17038
168	LT608134.1	100	15684	15610
168	LT576871.1	100	17660	17586
168	LT594108.1	100	21338	21264
168	LT576869.1	100	19584	19510
168	JN555585.1	100	21537	21463
168	LT576868.1	100	15742	15668
168	LT576867.1	100	21210	21136
168	LT576870.1	100	17313	17239
168	LT608134.1	100	15095	15021
169	LT576867.1	100	66569	66643
169	X14112.1	100	67063	67137
169	JN555585.1	100	67063	67137
169	LT576868.1	98.67	61116	61190
169	LT576870.1	98.67	62821	62895
169	LT576871.1	98.67	66096	66170
169	LT576869.1	98.67	65748	65822
169	LT608134.1	98.67	62720	62794
169	LT594192.1	98.67	66844	66918
169	LT594108.1	98.67	66860	66934
170	LT594108.1	100	54436	54510
170	X14112.1	100	54641	54715
170	LT576869.1	100	53542	53616
170	LT576871.1	100	53572	53646
170	JN555585.1	100	54642	54716
170	LT576867.1	100	54294	54368
170	LT608134.1	100	50167	50241
170	LT576868.1	100	48841	48915
170	LT576870.1	100	50411	50485
170	LT594192.1	98.67	54418	54492
171	X14112.1	100	3465	3539
171	JN555585.1	100	3466	3540
171	LT576869.1	100	1624	1698
171	JN555585.1	100	122908	122834
171	LT576871.1	100	121356	121282
171	LT594108.1	100	3339	3413
171	LT576868.1	100	114880	114806
171	LT576870.1	100	117016	116942
171	LT608134.1	100	120334	120260
171	LT594192.1	100	122323	122249
171	LT576870.1	100	117991	117917
171	LT576870.1	100	475	549
171	LT576867.1	100	3101	3175
171	LT594192.1	100	3404	3478
171	LT576867.1	100	117559	117485
171	LT594108.1	100	122560	122486
171	X14112.1	100	122906	122832
171	LT576871.1	100	456	530
171	LT576868.1	100	1781	1855
172	LT594108.1	100	73818	73892
172	LT576869.1	100	72797	72871
172	LT594192.1	100	73664	73738
172	LT608134.1	100	69876	69950
172	LT576870.1	100	69797	69871
172	LT576871.1	100	73207	73281
172	LT576867.1	100	73897	73971
172	X14112.1	98.67	74075	74149
172	JN555585.1	98.67	74075	74149
172	LT576868.1	98.67	68188	68262
173	LT594192.1	100	132917	132843
173	LT608134.1	100	125253	125179
173	LT576868.1	100	119829	119755
173	JN555585.1	100	133912	133838
173	LT576871.1	100	127373	127299
173	X14112.1	100	133909	133835
173	LT594108.1	100	133249	133175
173	LT576869.1	98.67	125156	125082
173	LT576867.1	98.67	126179	126105
173	LT576870.1	98.67	128003	127929
174	JN555585.1	100	120469	120395
174	LT608134.1	100	118582	118508
174	LT594192.1	100	119925	119851
174	JN555585.1	100	5905	5979
174	X14112.1	100	120467	120393
174	LT594108.1	100	120133	120059
174	LT576868.1	100	114002	113928
174	LT576867.1	100	5602	5676
174	LT576871.1	100	120488	120414
174	LT594108.1	100	5766	5840
174	X14112.1	100	5904	5978
174	LT594192.1	100	5802	5876
174	LT576870.1	98.67	1807	1881
174	LT576870.1	98.67	114247	114173
174	LT576869.1	98.67	4032	4106
175	LT594108.1	100	42580	42654
175	JN555585.1	100	42780	42854
175	LT576871.1	100	41130	41204
175	LT608134.1	100	37933	38007
175	LT576870.1	100	38555	38629
175	X14112.1	100	42779	42853
175	LT594192.1	100	42554	42628
175	LT576869.1	100	41682	41756
175	LT576867.1	100	42440	42514
175	LT576868.1	100	36982	37056
176	LT576868.1	100	132371	132445
176	LT576869.1	100	136774	136848
176	LT594192.1	100	144497	144571
176	LT576870.1	100	139899	139973
177	JN555585.1	100	146027	145954
177	LT576870.1	100	140297	140224
177	LT594108.1	100	131506	131579
177	X14112.1	100	146066	145993
177	LT576869.1	100	123497	123570
177	JN555585.1	100	132170	132243
177	LT594108.1	100	145385	145312
177	LT576869.1	100	137172	137099
177	LT576870.1	100	126344	126417
177	X14112.1	100	132167	132240
177	LT576871.1	98.65	125626	125699
177	LT608134.1	98.65	123468	123541
177	LT594192.1	98.65	144967	144894
177	LT594192.1	98.65	131182	131255
178	LT594108.1	100	11001	10927
178	LT594192.1	100	10979	10905
178	X14112.1	100	11199	11125
178	JN555585.1	100	11200	11126
178	LT576869.1	98.67	9247	9173
178	LT608134.1	98.67	3555	3481
178	LT576871.1	98.67	5593	5519
178	LT576870.1	98.67	6977	6903
178	LT576871.1	98.67	6203	6129
178	LT608134.1	98.67	4189	4115
178	LT576868.1	98.67	5404	5330
178	LT576867.1	97.33	10870	10796
179	LT576867.1	100	131997	132071
179	LT594108.1	98.67	139068	139142
179	LT576868.1	97.33	126112	126186
180	LT576871.1	100	65816	65742
180	JN555585.1	100	66783	66709
180	LT594108.1	100	66580	66506
180	LT576869.1	100	65466	65392
180	LT576868.1	100	60836	60762
180	X14112.1	100	66783	66709
180	LT608134.1	100	62440	62366
180	LT576870.1	100	62541	62467
180	LT576867.1	100	66289	66215
180	LT594192.1	100	66564	66490
181	LT576869.1	100	130499	130425
181	LT576868.1	100	125633	125559
181	X14112.1	100	139249	139175
181	LT608134.1	100	132578	132504
181	LT594108.1	100	138589	138515
181	LT594192.1	100	138254	138180
181	LT576870.1	100	133344	133270
181	LT576867.1	100	131516	131442
181	LT576871.1	100	132712	132638
181	JN555585.1	100	139253	139179
182	LT576869.1	100	20668	20594
182	LT576871.1	100	18744	18670
182	LT594192.1	100	22401	22327
182	LT576870.1	100	18397	18323
182	LT576867.1	100	22294	22220
182	JN555585.1	100	22621	22547
182	LT576868.1	100	16826	16752
182	LT608134.1	100	16768	16694
182	LT594108.1	100	22422	22348
182	X14112.1	100	22620	22546
183	LT608134.1	100	4356	4429
183	LT594192.1	100	11146	11219
183	X14112.1	100	11366	11439
183	LT576868.1	100	5571	5644
183	LT576871.1	100	6370	6443
183	LT576870.1	100	7144	7217
183	LT576869.1	100	9414	9487
183	JN555585.1	100	11367	11440
183	LT576871.1	100	5760	5833
183	LT594108.1	98.65	11168	11241
183	LT576867.1	98.65	11037	11110
184	LT576869.1	100	13310	13236
184	LT576870.1	100	11040	10966
184	JN555585.1	100	15264	15190
184	LT576871.1	100	10840	10766
184	LT608134.1	100	8823	8749
184	LT576868.1	100	9470	9396
184	LT594192.1	100	15043	14969
184	LT576867.1	100	14940	14866
184	LT594108.1	98.67	15064	14990
184	X14112.1	98.67	15263	15189
185	X14112.1	100	87519	87445
185	LT594108.1	100	87243	87169
185	LT576868.1	100	81604	81530
185	LT576871.1	100	86628	86554
185	LT594192.1	100	87077	87003
185	LT576870.1	100	83221	83147
185	LT576867.1	100	87315	87241
185	JN555585.1	100	87518	87444
185	LT608134.1	100	83710	83636
185	LT576869.1	100	86223	86149
186	LT576870.1	100	22782	22708
186	LT576867.1	100	26683	26609
186	JN555585.1	100	27006	26932
186	LT608134.1	100	21149	21075
186	LT576871.1	100	23127	23053
186	X14112.1	100	27005	26931
186	LT594192.1	100	26782	26708
186	LT576871.1	100	23695	23621
186	LT594108.1	100	26807	26733
186	LT576869.1	100	25057	24983
186	LT576868.1	100	21207	21133
187	LT576867.1	100	2249	2175
187	LT576869.1	100	766	692
187	LT576870.1	100	118850	118924
187	X14112.1	98.67	2610	2536
187	JN555585.1	98.67	123763	123837
187	JN555585.1	98.67	2611	2537
187	X14112.1	98.67	123761	123835
187	LT608134.1	98.67	121165	121239
187	LT594192.1	98.67	123176	123250
187	LT576871.1	98.67	122185	122259
187	LT594192.1	98.67	2551	2477
187	LT576868.1	98.67	115739	115813
188	LT576870.1	100	110829	110903
188	LT576871.1	100	115251	115325
188	LT576869.1	100	113839	113913
188	LT576868.1	100	109208	109282
188	LT594192.1	100	114685	114759
188	LT594108.1	100	114858	114932
188	JN555585.1	100	115127	115201
188	X14112.1	100	115126	115200
188	LT608134.1	100	112823	112897
188	LT576867.1	98.67	114941	115015
189	LT576867.1	100	63039	63113
189	X14112.1	100	63535	63609
189	LT594108.1	100	63332	63406
189	LT608134.1	100	59192	59266
189	JN555585.1	100	63535	63609
189	LT576871.1	100	62568	62642
189	LT576870.1	100	59294	59367
189	LT576869.1	100	62217	62290
189	LT594192.1	100	63317	63390
189	LT576868.1	100	57589	57662
190	X14112.1	100	81390	81464
190	JN555585.1	100	81390	81464
190	LT594192.1	98.67	80957	81031
190	LT576871.1	97.33	80505	80579
190	LT608134.1	97.33	77174	77248
190	LT576869.1	97.33	80097	80171
190	LT576868.1	97.33	75483	75557
190	LT576870.1	97.33	77096	77170
190	LT594108.1	97.33	81113	81187
190	LT576867.1	97.33	81190	81264
191	LT576869.1	100	69831	69757
191	JN555585.1	100	71146	71072
191	LT576868.1	100	65199	65125
191	LT594192.1	100	70927	70853
191	LT576870.1	100	66904	66830
191	X14112.1	100	71146	71072
191	LT608134.1	100	66803	66729
191	LT576867.1	100	70652	70578
191	LT576871.1	100	70179	70105
191	LT594108.1	98.67	70943	70869
192	LT594108.1	100	137859	137933
192	X14112.1	100	138519	138593
192	LT576869.1	100	129769	129843
192	JN555585.1	100	138523	138597
192	LT576868.1	100	124903	124977
192	LT594192.1	100	137524	137598
192	LT576871.1	100	131982	132056
192	LT608134.1	100	131848	131922
192	LT576870.1	100	132614	132688
192	LT576867.1	98.67	130786	130860
193	LT576867.1	100	44505	44579
193	LT576871.1	100	43199	43273
193	X14112.1	100	44846	44920
193	LT576870.1	100	40620	40694
193	JN555585.1	100	44847	44921
193	LT594108.1	100	44643	44717
193	LT576868.1	100	39046	39120
193	LT594192.1	100	44615	44689
193	LT608134.1	100	40002	40076
194	LT576867.1	100	21743	21669
194	LT594192.1	100	21850	21776
194	LT576868.1	100	16275	16201
194	LT576869.1	100	20117	20043
194	LT576870.1	100	17846	17772
194	LT576871.1	98.67	18193	18119
194	LT608134.1	98.67	16217	16143
194	LT594108.1	98.67	21871	21797
195	LT576867.1	100	17469	17543
195	LT594192.1	100	17572	17646
195	X14112.1	100	17792	17866
195	JN555585.1	100	17793	17867
195	LT594108.1	98.67	17593	17667
196	LT576868.1	100	13025	12951
196	LT594192.1	100	18600	18526
196	LT576869.1	100	16869	16795
196	JN555585.1	100	18819	18745
196	LT576870.1	100	14598	14524
196	X14112.1	100	18818	18744
196	LT594108.1	100	18620	18546
196	LT576871.1	98.67	14396	14322
196	LT608134.1	98.67	12379	12305
197	LT594192.1	100	71221	71147
197	LT608134.1	98.67	67097	67023
197	LT594108.1	98.67	71237	71163
197	LT576870.1	98.67	67198	67124
197	LT576867.1	98.67	70946	70872
197	X14112.1	98.67	71440	71366
197	LT576871.1	98.67	70473	70399
197	JN555585.1	98.67	71440	71366
197	LT576869.1	98.67	70125	70051
197	LT576868.1	98.67	65493	65419
198	LT594192.1	100	37693	37619
198	X14112.1	100	37916	37842
198	JN555585.1	100	37917	37843
198	LT576867.1	100	37583	37509
198	LT576869.1	98.67	36604	36530
198	LT576871.1	98.67	36272	36198
198	LT608134.1	98.67	33076	33002
[truncated: 2,658 more rows]
