# Supplementary material for: Metagenomic Next-Generation Sequencing in the Diagnosis of HHV-1 Reactivation in a Critically Ill COVID-19 Patient: A Case Report
Source: Front Med (Lausanne). 2021 Oct 4;8:715519. doi: 10.3389/fmed.2021.715519 (PMC8520926; doi:10.3389/fmed.2021.715519)
Supplement: Supplementary file 10 [file Table_10.XLSX]

## Sheet: Aspergillus flavus
Reads number	Reference	Identity	Start	End
1	CP059872.1	100	2978747	2978673
1	CP059872.1	100	2994339	2994265
1	CP059872.1	100	3002135	3002061
1	CP059872.1	100	3009931	3009857
1	CP059872.1	100	3017727	3017653
1	CP059872.1	100	2986543	2986469
1	CP059872.1	100	3025523	3025449
1	CP059872.1	100	2970951	2970877
2	CP059872.1	100	2982688	2982762
2	CP059872.1	100	3013872	3013946
2	CP059872.1	100	3006076	3006150
2	CP059872.1	100	2974892	2974966
2	CP059872.1	100	3021668	3021742
2	CP059872.1	100	2967096	2967170
2	CP059872.1	100	3029465	3029539
2	CP059872.1	100	2990484	2990558
2	CP059872.1	100	2998280	2998354
3	CP059872.1	100	2984914	2984988
3	CP059872.1	100	3000506	3000580
3	CP059872.1	100	2992710	2992784
3	CP059872.1	100	3031691	3031765
3	CP059872.1	100	3023894	3023968
3	CP059872.1	100	2977118	2977192
3	CP059872.1	100	2969322	2969396
3	CP059872.1	100	3008302	3008376
3	CP059872.1	100	3016098	3016172
4	CP059872.1	100	3006181	3006107
4	CP059872.1	100	3013977	3013903
4	CP059872.1	100	2990589	2990515
4	CP059872.1	100	2967201	2967127
4	CP059872.1	100	3029570	3029496
4	CP059872.1	100	2974997	2974923
4	CP059872.1	100	2982793	2982719
4	CP059872.1	100	2998385	2998311
4	CP059872.1	100	3021773	3021699
5	CP059872.1	100	2994293	2994367
5	CP059872.1	100	3017681	3017755
5	CP059872.1	100	3025477	3025551
5	CP059872.1	100	2978701	2978775
5	CP059872.1	100	2986497	2986571
5	CP059872.1	100	3009885	3009959
5	CP059872.1	100	2970905	2970979
5	CP059872.1	100	3002089	3002163
6	CP059866.1	100	2331023	2331097

## Sheet: Human alphaherpesvirus 1
Reads number	Reference	Identity	Start	End
1	LT594192.1	100	75497	75423
1	LT594108.1	100	75651	75577
1	LT576871.1	100	75040	74966
1	LT608134.1	100	71709	71635
1	LT576870.1	100	71630	71556
1	LT576869.1	100	74630	74556
1	LT576868.1	100	70021	69947
1	X14112.1	100	75908	75834
1	JN555585.1	100	75908	75834
1	LT576867.1	98.67	75730	75656
2	X14112.1	100	75800	75874
2	LT576871.1	100	74932	75006
2	JN555585.1	100	75800	75874
2	LT576870.1	100	71522	71596
2	LT594192.1	100	75389	75463
2	LT576868.1	100	69913	69987
2	LT594108.1	100	75543	75617
2	LT576869.1	100	74522	74596
2	LT608134.1	100	71601	71675
2	LT576867.1	98.67	75622	75696
3	LT594192.1	100	38783	38857
3	LT594108.1	100	38811	38885
3	LT576868.1	100	33206	33280
3	LT576869.1	100	37694	37768
3	JN555585.1	100	39007	39081
3	X14112.1	100	39006	39080
3	LT576871.1	100	37362	37436
3	LT608134.1	100	34166	34240
3	LT576870.1	100	34780	34854
4	LT576869.1	100	14484	14558
4	LT576870.1	100	12213	12287
4	JN555585.1	100	16437	16511
4	LT608134.1	100	9996	10070
4	LT576871.1	100	12013	12087
4	X14112.1	100	16436	16510
4	LT576868.1	98.67	10643	10717
4	LT594108.1	98.67	16237	16311
4	LT576867.1	98.67	16113	16187
4	LT594192.1	98.67	16216	16290
5	LT576867.1	100	95391	95317
5	LT576871.1	100	95170	95096
5	LT608134.1	100	92618	92544
6	JN555585.1	100	65335	65261
6	LT576868.1	100	59388	59314
6	X14112.1	100	65335	65261
6	LT594108.1	100	65132	65058
6	LT576870.1	100	61093	61019
6	LT608134.1	100	60992	60918
6	LT576871.1	100	64368	64294
6	LT576867.1	100	64840	64766
6	LT594192.1	100	65116	65042
6	LT576869.1	100	64018	63944
7	LT576868.1	100	33206	33280
7	LT594192.1	100	38783	38857
7	LT608134.1	100	34166	34240
7	LT576871.1	100	37362	37436
7	LT594108.1	100	38811	38885
7	LT576870.1	100	34780	34854
7	X14112.1	100	39006	39080
7	LT576869.1	100	37694	37768
7	JN555585.1	100	39007	39081
8	LT594192.1	100	35904	35830
8	X14112.1	98.67	36127	36053
8	LT594108.1	98.67	35931	35857
8	JN555585.1	98.67	36128	36054
8	LT576870.1	98.67	31900	31826
8	LT576869.1	98.67	34813	34739
9	LT576871.1	100	95094	95168
9	LT608134.1	100	92542	92616
9	LT576867.1	100	95315	95389
9	LT594192.1	98.67	95076	95150
9	LT576869.1	98.67	94223	94297
9	LT576870.1	98.67	91220	91294
10	LT594192.1	100	35904	35830
10	X14112.1	98.67	36127	36053
10	LT594108.1	98.67	35931	35857
10	JN555585.1	98.67	36128	36054
10	LT576870.1	98.67	31900	31826
10	LT576869.1	98.67	34813	34739
11	LT594192.1	100	35904	35830
11	LT594108.1	98.67	35931	35857
11	X14112.1	98.67	36127	36053
11	JN555585.1	98.67	36128	36054
11	LT576870.1	98.67	31900	31826
11	LT576869.1	98.67	34813	34739
12	X14112.1	100	36021	36095
12	LT594192.1	100	35798	35872
12	LT594108.1	100	35825	35899
12	JN555585.1	100	36022	36096
12	LT576870.1	98.67	31794	31868
12	LT608134.1	98.67	31179	31253
12	LT576871.1	98.67	34375	34449
12	LT576869.1	98.67	34707	34781
13	LT594192.1	100	60577	60651
13	LT576870.1	100	56554	56628
13	LT576869.1	100	59686	59760
13	LT576871.1	100	59716	59790
13	LT608134.1	100	56311	56385
13	LT576867.1	100	60455	60529
13	X14112.1	100	60800	60874
13	LT576868.1	100	54999	55073
13	LT594108.1	100	60595	60669
13	JN555585.1	100	60801	60875
14	LT576868.1	100	81818	81744
14	LT576870.1	100	83435	83361
14	LT594108.1	100	87457	87383
14	LT608134.1	100	83924	83850
14	LT576871.1	100	86842	86768
14	LT576869.1	100	86437	86363
14	LT576867.1	100	87529	87455
14	X14112.1	100	87733	87659
14	JN555585.1	100	87732	87658
14	LT594192.1	100	87291	87217
15	LT576869.1	100	23221	23295
15	LT608134.1	100	19315	19389
15	LT594108.1	100	24973	25047
15	X14112.1	100	25171	25245
15	LT576868.1	100	19373	19447
15	LT576870.1	100	20948	21022
15	LT576867.1	100	24847	24921
15	JN555585.1	100	25172	25246
15	LT594192.1	100	24948	25022
15	LT576871.1	100	21293	21367
16	LT594108.1	100	35825	35899
16	LT594192.1	100	35798	35872
16	X14112.1	100	36021	36095
16	JN555585.1	100	36022	36096
16	LT608134.1	98.67	31179	31253
16	LT576870.1	98.67	31794	31868
16	LT576871.1	98.67	34375	34449
16	LT576869.1	98.67	34707	34781
17	LT576868.1	100	81818	81744
17	LT594192.1	100	87291	87217
17	LT576869.1	100	86437	86363
17	X14112.1	100	87733	87659
17	JN555585.1	100	87732	87658
17	LT608134.1	100	83924	83850
17	LT576870.1	100	83435	83361
17	LT594108.1	100	87457	87383
17	LT576867.1	100	87529	87455
17	LT576871.1	100	86842	86768
18	JN555585.1	100	36022	36096
18	X14112.1	100	36021	36095
18	LT594108.1	100	35825	35899
18	LT594192.1	100	35798	35872
18	LT576871.1	98.67	34375	34449
18	LT576870.1	98.67	31794	31868
18	LT608134.1	98.67	31179	31253
18	LT576869.1	98.67	34707	34781
19	LT608134.1	100	34359	34285
19	X14112.1	100	39199	39125
19	JN555585.1	100	39200	39126
19	LT594192.1	100	38976	38902
19	LT576868.1	100	33399	33325
19	LT576867.1	100	38867	38793
19	LT576871.1	100	37555	37481
19	LT594108.1	100	39004	38930
19	LT576870.1	100	34973	34899
19	LT576869.1	98.67	37887	37813
20	LT576868.1	100	55284	55210
20	LT608134.1	100	56596	56522
20	LT594108.1	100	60880	60806
20	LT576871.1	100	60001	59927
20	LT576869.1	100	59971	59898
20	LT576870.1	100	56839	56766
20	X14112.1	98.65	61085	61012
20	LT576867.1	98.65	60740	60667
20	JN555585.1	98.65	61086	61013
20	LT594192.1	98.65	60862	60789
21	LT608134.1	100	83843	83917
21	LT594108.1	100	87376	87450
21	LT576871.1	100	86761	86835
21	X14112.1	100	87652	87726
21	LT576870.1	100	83354	83428
21	LT576869.1	100	86356	86430
21	LT594192.1	100	87210	87284
21	LT576868.1	100	81737	81811
21	LT576867.1	100	87448	87522
21	JN555585.1	100	87651	87725
22	LT576871.1	100	54133	54207
22	LT608134.1	100	50728	50802
22	LT576867.1	100	54855	54929
22	X14112.1	100	55202	55276
22	JN555585.1	100	55203	55277
22	LT594108.1	100	54997	55071
22	LT576869.1	100	54103	54177
22	LT576868.1	100	49402	49476
22	LT594192.1	100	54979	55053
22	LT576870.1	100	50972	51046
23	LT576871.1	100	108885	108959
23	LT576868.1	100	103395	103469
23	JN555585.1	100	109311	109385
23	LT576869.1	100	108022	108096
23	LT576870.1	100	105013	105087
23	LT594108.1	100	109042	109116
23	LT608134.1	100	106333	106407
23	X14112.1	100	109310	109384
23	LT594192.1	100	108869	108943
23	LT576867.1	98.67	109123	109197
24	X14112.1	100	87652	87726
24	LT576868.1	100	81737	81811
24	LT576871.1	100	86761	86835
24	LT594108.1	100	87376	87450
24	LT594192.1	100	87210	87284
24	LT608134.1	100	83843	83917
24	JN555585.1	100	87651	87725
24	LT576867.1	100	87448	87522
24	LT576869.1	100	86356	86430
24	LT576870.1	100	83354	83428
25	LT608134.1	100	8544	8470
25	LT594108.1	100	14785	14711
25	LT576871.1	100	10561	10487
25	LT576868.1	98.67	9191	9117
25	LT576867.1	98.67	14661	14587
25	LT576869.1	98.67	13031	12957
25	LT576870.1	98.67	10761	10687
25	X14112.1	98.67	14984	14910
25	LT594192.1	98.67	14764	14690
25	JN555585.1	98.67	14985	14911
26	LT594192.1	100	64999	65073
26	X14112.1	100	65218	65292
26	LT576868.1	100	59271	59345
26	LT576869.1	100	63901	63975
26	LT576870.1	100	60976	61050
26	JN555585.1	100	65218	65292
26	LT608134.1	100	60875	60949
26	LT576871.1	100	64251	64325
26	LT576867.1	98.67	64723	64797
26	LT594108.1	98.67	65015	65089
27	X14112.1	100	87652	87726
27	LT576869.1	100	86356	86430
27	LT594192.1	100	87210	87284
27	LT594108.1	100	87376	87450
27	LT576871.1	100	86761	86835
27	LT576867.1	100	87448	87522
27	LT608134.1	100	83843	83917
27	JN555585.1	100	87651	87725
27	LT576868.1	100	81737	81811
27	LT576870.1	100	83354	83428
28	X14112.1	100	39199	39125
28	LT576870.1	100	34973	34899
28	LT576868.1	100	33399	33325
28	LT576867.1	100	38867	38793
28	JN555585.1	100	39200	39126
28	LT576871.1	100	37555	37481
28	LT608134.1	100	34359	34285
28	LT594108.1	100	39004	38930
28	LT594192.1	100	38976	38902
28	LT576869.1	98.67	37887	37813
29	LT594108.1	100	64283	64209
29	X14112.1	100	64486	64412
29	LT576871.1	100	63519	63445
29	LT608134.1	100	60143	60069
29	LT594192.1	100	64267	64193
29	LT576869.1	100	63169	63095
29	LT576868.1	100	58539	58465
29	LT576867.1	100	63991	63917
29	LT576870.1	100	60244	60170
29	JN555585.1	100	64486	64412
30	X14112.1	100	64486	64412
30	LT594108.1	100	64283	64209
30	LT608134.1	100	60143	60069
30	LT576867.1	100	63991	63917
30	LT576871.1	100	63519	63445
30	LT576869.1	100	63169	63095
30	JN555585.1	100	64486	64412
30	LT594192.1	100	64267	64193
30	LT576870.1	100	60244	60170
30	LT576868.1	100	58539	58465
31	LT594192.1	100	31355	31429
31	LT576871.1	100	29467	29541
31	LT608134.1	100	25726	25800
31	LT576870.1	100	27354	27428
31	LT576869.1	100	30265	30339
31	LT576867.1	100	31256	31330
31	LT576869.1	100	29630	29704
31	LT594108.1	100	31384	31458
31	LT576868.1	100	25779	25853
31	JN555585.1	100	31579	31653
31	X14112.1	100	31578	31652
32	LT576869.1	100	29630	29704
32	LT576871.1	100	29467	29541
32	LT576868.1	100	25779	25853
32	JN555585.1	100	31579	31653
32	LT608134.1	100	25726	25800
32	LT576867.1	100	31256	31330
32	LT576870.1	100	27354	27428
32	LT576869.1	100	30265	30339
32	LT594192.1	100	31355	31429
32	X14112.1	100	31578	31652
32	LT594108.1	100	31384	31458
33	LT594108.1	100	14568	14642
33	JN555585.1	100	14768	14842
33	LT576871.1	100	10344	10418
33	LT576870.1	100	10544	10618
33	LT576868.1	100	8974	9048
33	LT576869.1	100	12814	12888
33	LT594192.1	100	14547	14621
33	X14112.1	100	14767	14841
33	LT608134.1	100	8327	8401
33	LT576867.1	100	14444	14518
34	LT608134.1	100	60143	60069
34	LT576867.1	100	63991	63917
34	LT576869.1	100	63169	63095
34	LT576870.1	100	60244	60170
34	LT576871.1	100	63519	63445
34	LT576868.1	100	58539	58465
34	LT594108.1	100	64283	64209
34	LT594192.1	100	64267	64193
34	JN555585.1	100	64486	64412
34	X14112.1	100	64486	64412
35	LT594108.1	98.67	16397	16323
35	LT576869.1	98.67	14644	14570
35	LT576871.1	98.67	12173	12099
35	LT608134.1	98.67	10156	10082
35	X14112.1	98.67	16596	16522
35	LT576870.1	98.67	12373	12299
35	JN555585.1	98.67	16597	16523
35	LT594192.1	97.33	16376	16302
35	LT576867.1	97.33	16273	16199
35	LT576868.1	97.33	10803	10729
36	LT594192.1	100	92415	92341
36	LT576869.1	98.67	91561	91487
36	JN555585.1	98.67	92856	92782
36	LT576870.1	98.67	88559	88485
36	X14112.1	98.67	92857	92783
36	LT576871.1	98.67	92433	92359
36	LT576868.1	98.67	86942	86868
36	LT594108.1	98.67	92581	92507
36	LT608134.1	98.67	89881	89807
36	LT576867.1	98.67	92653	92579
37	LT576870.1	100	60244	60170
37	LT594192.1	100	64267	64193
37	JN555585.1	100	64486	64412
37	LT576867.1	100	63991	63917
37	LT576869.1	100	63169	63095
37	LT576868.1	100	58539	58465
37	X14112.1	100	64486	64412
37	LT608134.1	100	60143	60069
37	LT576871.1	100	63519	63445
37	LT594108.1	100	64283	64209
38	LT608134.1	100	89749	89823
38	LT576871.1	100	92301	92375
38	LT576870.1	100	88427	88501
38	LT576868.1	100	86810	86884
38	LT594192.1	100	92283	92357
38	X14112.1	100	92725	92799
38	LT576867.1	100	92521	92595
38	JN555585.1	100	92724	92798
38	LT594108.1	100	92449	92523
38	LT576869.1	100	91429	91503
39	LT576870.1	100	51118	51044
39	JN555585.1	100	55349	55275
39	LT576869.1	100	54249	54175
39	LT576868.1	100	49548	49474
39	LT576871.1	100	54279	54205
39	LT594108.1	100	55143	55069
39	LT594192.1	100	55125	55051
39	X14112.1	100	55348	55274
39	LT608134.1	100	50874	50800
39	LT576867.1	100	55001	54927
40	LT594108.1	100	64168	64242
40	LT576867.1	100	63876	63950
40	LT576871.1	100	63404	63478
40	LT576870.1	100	60129	60203
40	JN555585.1	100	64371	64445
40	X14112.1	100	64371	64445
40	LT594192.1	100	64152	64226
40	LT576869.1	100	63054	63128
40	LT576868.1	100	58424	58498
40	LT608134.1	100	60028	60102
41	LT576869.1	100	63054	63128
41	LT576868.1	100	58424	58498
41	X14112.1	100	64371	64445
41	LT576870.1	100	60129	60203
41	JN555585.1	100	64371	64445
41	LT594108.1	100	64168	64242
41	LT576867.1	100	63876	63950
41	LT594192.1	100	64152	64226
41	LT576871.1	100	63404	63478
41	LT608134.1	100	60028	60102
42	LT576868.1	100	58424	58498
42	LT576869.1	100	63054	63128
42	X14112.1	100	64371	64445
42	LT594108.1	100	64168	64242
42	JN555585.1	100	64371	64445
42	LT576871.1	100	63404	63478
42	LT608134.1	100	60028	60102
42	LT576867.1	100	63876	63950
42	LT576870.1	100	60129	60203
42	LT594192.1	100	64152	64226
43	LT576871.1	100	10561	10488
43	LT594108.1	100	14785	14712
43	LT608134.1	100	8544	8471
43	LT576867.1	98.65	14661	14588
43	JN555585.1	98.65	14985	14912
43	LT576868.1	98.65	9191	9118
43	LT576869.1	98.65	13031	12958
43	X14112.1	98.65	14984	14911
43	LT576870.1	98.65	10761	10688
43	LT594192.1	98.65	14764	14691
44	LT576867.1	100	63876	63950
44	LT576871.1	100	63404	63478
44	LT576869.1	100	63054	63128
44	X14112.1	100	64371	64445
44	LT576868.1	100	58424	58498
44	LT608134.1	100	60028	60102
44	LT594192.1	100	64152	64226
44	LT576870.1	100	60129	60203
44	JN555585.1	100	64371	64445
44	LT594108.1	100	64168	64242
45	LT594192.1	100	70700	70774
45	LT576869.1	100	69604	69678
45	LT576871.1	100	69952	70026
45	LT576868.1	100	64972	65046
45	LT576870.1	100	66677	66751
45	JN555585.1	100	70919	70993
45	X14112.1	100	70919	70993
45	LT608134.1	100	66576	66650
45	LT576867.1	98.67	70425	70499
46	LT608134.1	100	66697	66623
46	JN555585.1	100	71040	70966
46	LT576871.1	100	70073	69999
46	LT576868.1	100	65093	65019
46	LT576870.1	100	66798	66724
46	X14112.1	100	71040	70966
46	LT576869.1	100	69725	69651
47	X14112.1	100	87733	87661
47	LT576870.1	100	83435	83363
47	LT576871.1	100	86842	86770
47	LT608134.1	100	83924	83852
47	LT576867.1	100	87529	87457
47	LT594192.1	100	87291	87219
47	LT576869.1	100	86437	86365
47	LT576868.1	100	81818	81746
47	JN555585.1	100	87732	87660
47	LT594108.1	100	87457	87385
48	LT594108.1	98.67	31509	31435
48	LT594192.1	98.67	31480	31406
48	LT576869.1	98.67	29755	29681
48	LT576870.1	98.67	27479	27405
48	LT608134.1	98.67	25851	25777
48	LT576867.1	98.67	31381	31307
48	LT576868.1	98.67	25904	25830
48	LT576871.1	98.67	29592	29518
48	LT576869.1	98.67	30390	30316
48	X14112.1	98.67	31703	31629
48	JN555585.1	98.67	31704	31630
49	X14112.1	98.67	31703	31629
49	LT594192.1	98.67	31480	31406
49	LT608134.1	98.67	25851	25777
49	LT576871.1	98.67	29592	29518
49	JN555585.1	98.67	31704	31630
49	LT594108.1	98.67	31509	31435
49	LT576869.1	98.67	30390	30316
49	LT576870.1	98.67	27479	27405
49	LT576869.1	98.67	29755	29681
49	LT576867.1	98.67	31381	31307
49	LT576868.1	98.67	25904	25830
50	LT576868.1	98.67	8974	9048
50	LT608134.1	98.67	8327	8401
50	LT576870.1	98.67	10544	10618
50	LT576867.1	98.67	14444	14518
50	LT594192.1	98.67	14547	14621
50	X14112.1	98.67	14767	14841
50	LT576869.1	98.67	12814	12888
50	LT594108.1	98.67	14568	14642
50	LT576871.1	98.67	10344	10418
50	JN555585.1	98.67	14768	14842
51	LT594192.1	97.33	25146	25072
51	LT594108.1	97.33	25171	25097
51	LT576871.1	97.33	21491	21417
51	LT576868.1	97.33	19571	19497
51	LT576869.1	97.33	23419	23345
51	X14112.1	97.33	25369	25295
51	LT576870.1	97.33	21146	21072
51	LT608134.1	97.33	19513	19439
51	JN555585.1	97.33	25370	25296
52	LT576871.1	98.65	109855	109782
