# Supplementary material for: Metagenomic Next-Generation Sequencing in the Diagnosis of HHV-1 Reactivation in a Critically Ill COVID-19 Patient: A Case Report
Source: Front Med (Lausanne). 2021 Oct 4;8:715519. doi: 10.3389/fmed.2021.715519 (PMC8520926; doi:10.3389/fmed.2021.715519)
Supplement: Supplementary file 11 [file Table_11.XLSX]

## Sheet: SARS-CoV-2
Reads number	Reference	Identity	Start	End
1	MT184910.1	100	11655	11581
