# Supplementary material for: Metagenomic Next-Generation Sequencing in the Diagnosis of HHV-1 Reactivation in a Critically Ill COVID-19 Patient: A Case Report
Source: Front Med (Lausanne). 2021 Oct 4;8:715519. doi: 10.3389/fmed.2021.715519 (PMC8520926; doi:10.3389/fmed.2021.715519)
Supplement: Supplementary file 12 [file Table_12.XLSX]

## Sheet: Human alphaherpesvirus 1
Reads number	Reference	Identity	Start	End
1	LT608134.1	100	77885	77959
1	LT594192.1	100	81668	81742
1	LT576867.1	100	81901	81975
1	JN555585.1	100	82101	82175
1	LT576868.1	100	76194	76268
1	LT594108.1	100	81824	81898
1	LT576871.1	100	81216	81290
1	LT576870.1	100	77808	77882
1	LT576869.1	100	80809	80883
1	X14112.1	100	82101	82175
2	LT576867.1	100	82040	81966
2	LT576871.1	100	81355	81281
2	LT576868.1	100	76333	76259
2	LT594108.1	100	81963	81889
2	LT608134.1	100	78024	77950
2	X14112.1	100	82240	82166
2	JN555585.1	100	82240	82166
3	LT594192.1	100	73523	73597
4	LT576867.1	100	73877	73803
