# Supplementary material for: Metagenomic Next-Generation Sequencing in the Diagnosis of HHV-1 Reactivation in a Critically Ill COVID-19 Patient: A Case Report
Source: Front Med (Lausanne). 2021 Oct 4;8:715519. doi: 10.3389/fmed.2021.715519 (PMC8520926; doi:10.3389/fmed.2021.715519)
Supplement: Supplementary file 13 [file Table_13.XLSX]

## Sheet: Human alphaherpesvirus 1
Reads number	Reference	Identity	Start	End
1	LT594108.1	100	4023	3949
1	LT594108.1	100	121876	121950
1	JN555585.1	98.67	4150	4076
1	LT576869.1	98.67	2295	2221
1	JN555585.1	98.67	122224	122298
1	X14112.1	98.67	4149	4075
1	X14112.1	98.67	122222	122296
1	LT576870.1	98.67	116348	116422
1	LT576867.1	98.68	3800	3725
2	LT576870.1	100	58591	58665
2	LT576867.1	100	62337	62411
2	LT608134.1	100	58490	58564
2	LT594192.1	100	62614	62688
2	LT576871.1	100	61866	61940
2	LT594108.1	100	62630	62704
2	LT576869.1	98.68	61513	61588
2	LT576868.1	98.68	56884	56959
2	JN555585.1	100	62833	62902
2	X14112.1	100	62833	62902
3	JN555585.1	100	20180	20254
3	LT576868.1	100	14387	14461
3	LT608134.1	100	13740	13814
3	LT594192.1	100	19961	20035
3	LT594108.1	100	19981	20055
3	LT576871.1	100	15757	15831
3	X14112.1	100	20179	20253
3	LT576870.1	100	15959	16033
3	LT576869.1	100	18230	18304
3	LT576867.1	98.67	19855	19929
4	LT576871.1	100	110286	110360
4	JN555585.1	100	110162	110236
4	X14112.1	100	110161	110235
4	LT576869.1	100	108873	108947
4	LT594108.1	100	109893	109967
4	LT608134.1	100	107627	107701
4	LT576870.1	100	105864	105938
4	LT576867.1	100	109974	110048
4	LT594192.1	100	109720	109794
4	LT576868.1	100	104246	104320
5	JN555585.1	100	82290	82364
5	LT594108.1	100	82013	82087
5	LT608134.1	100	78074	78148
5	LT576867.1	100	82090	82164
5	X14112.1	100	82290	82364
5	LT576871.1	100	81405	81479
5	LT576868.1	100	76383	76457
5	LT576869.1	98.67	80998	81072
5	LT594192.1	98.67	81857	81931
5	LT576870.1	98.67	77997	78071
6	LT594192.1	100	28047	28121
6	LT608134.1	100	22414	22488
6	LT594108.1	100	28072	28146
6	LT576871.1	100	25583	25657
6	LT576870.1	98.67	24047	24121
6	LT576869.1	98.67	26322	26396
6	JN555585.1	98.67	28271	28345
6	LT576867.1	98.67	27948	28022
6	X14112.1	98.67	28270	28344
6	LT576868.1	98.67	22472	22546
7	LT594108.1	100	20057	19983
7	LT576871.1	100	15833	15759
7	LT594192.1	100	20037	19963
7	LT576869.1	100	18306	18232
7	LT608134.1	100	13816	13742
7	LT576868.1	100	14463	14389
7	JN555585.1	100	20256	20182
7	X14112.1	100	20255	20181
7	LT576870.1	100	16035	15961
7	LT576867.1	98.67	19931	19857
8	X14112.1	100	23630	23556
8	LT576870.1	100	19407	19333
8	LT576867.1	100	23304	23230
8	LT594108.1	100	23432	23358
8	JN555585.1	100	23631	23557
8	LT576868.1	100	17836	17762
8	LT594192.1	100	23411	23337
8	LT576869.1	100	21678	21604
8	LT576871.1	98.67	19754	19680
8	LT608134.1	98.67	17778	17704
9	LT594108.1	100	32932	32858
9	LT576871.1	100	31015	30941
9	LT576867.1	100	32805	32731
9	LT576869.1	100	31813	31739
9	X14112.1	100	33126	33052
9	JN555585.1	100	33127	33053
9	LT576870.1	100	28902	28828
9	LT608134.1	100	27274	27200
9	LT594192.1	98.67	32903	32829
9	LT576868.1	98.67	27327	27253
10	LT594108.1	100	29624	29550
10	LT576868.1	100	24023	23949
10	LT576870.1	100	25599	25525
10	LT576869.1	100	27874	27800
10	LT608134.1	100	23966	23892
10	LT594192.1	100	29599	29525
10	LT576867.1	100	29499	29425
10	LT576871.1	100	27707	27633
10	X14112.1	100	29822	29748
10	JN555585.1	100	29823	29749
11	LT576869.1	100	42895	42821
11	LT594108.1	100	43791	43717
11	LT576870.1	100	39768	39694
11	LT576871.1	100	42347	42273
11	JN555585.1	100	43995	43921
11	LT608134.1	100	39150	39076
11	LT576868.1	100	38194	38120
11	X14112.1	100	43994	43920
11	LT594192.1	100	43763	43689
11	LT576867.1	98.67	43653	43579
12	LT576869.1	100	21542	21616
12	LT576867.1	100	23168	23242
12	LT594192.1	100	23275	23349
12	LT594108.1	100	23296	23370
12	LT576870.1	100	19271	19345
12	X14112.1	98.67	23494	23568
12	LT608134.1	98.67	17642	17716
12	JN555585.1	98.67	23495	23569
12	LT576868.1	98.67	17700	17774
12	LT576871.1	98.67	19618	19692
13	LT594192.1	100	33992	34066
13	LT608134.1	100	28783	28857
13	X14112.1	100	34215	34289
13	LT576867.1	100	33894	33968
13	LT576870.1	100	29991	30065
13	LT576868.1	100	28416	28490
13	JN555585.1	100	34216	34290
13	LT594108.1	100	34021	34095
13	LT576869.1	100	32902	32976
13	LT576871.1	100	32570	32644
14	LT576871.1	100	13971	14045
14	LT594108.1	100	18195	18269
14	LT576869.1	100	16444	16518
14	LT576870.1	100	14173	14247
14	LT608134.1	100	11954	12028
14	LT576868.1	98.67	12600	12674
14	LT594192.1	98.67	18175	18249
14	LT576867.1	98.67	18069	18143
14	JN555585.1	98.67	18394	18468
14	X14112.1	98.67	18393	18467
15	LT576869.1	100	27787	27861
15	LT594108.1	100	29537	29611
15	LT576870.1	100	25512	25586
15	LT576871.1	100	27620	27694
15	LT576868.1	100	23936	24010
15	LT576867.1	100	29412	29486
15	X14112.1	100	29735	29809
15	JN555585.1	100	29736	29810
15	LT594192.1	100	29512	29586
15	LT608134.1	100	23879	23953
16	LT576868.1	100	101197	101123
16	JN555585.1	100	107113	107039
16	LT594192.1	100	106671	106597
16	LT576871.1	100	106687	106613
16	X14112.1	100	107112	107038
16	LT576870.1	100	102815	102741
16	LT608134.1	100	104135	104061
16	LT576869.1	100	105822	105748
16	LT594108.1	100	106844	106770
16	LT576867.1	100	106925	106851
17	JN555585.1	100	34317	34243
17	LT576871.1	100	32671	32597
17	LT576869.1	100	33003	32929
17	LT576868.1	100	28517	28443
17	LT594192.1	100	34093	34019
17	LT576867.1	100	33995	33921
17	X14112.1	100	34316	34242
17	LT608134.1	100	28884	28810
17	LT576870.1	100	30092	30018
17	LT594108.1	98.67	34122	34048
18	JN555585.1	100	33475	33401
18	LT576868.1	100	27675	27601
18	LT608134.1	100	27622	27548
18	LT576871.1	100	31363	31289
18	LT594192.1	98.67	33251	33177
18	LT576870.1	98.67	29250	29176
18	LT576869.1	98.67	32161	32087
18	LT576867.1	98.67	33153	33079
18	LT594108.1	97.33	33280	33206
19	LT576869.1	100	16610	16536
19	LT576871.1	100	14137	14063
19	LT576870.1	100	14339	14265
19	LT594108.1	100	18361	18287
19	LT576868.1	100	12766	12692
19	LT608134.1	100	12120	12046
19	LT576867.1	98.67	18235	18161
19	JN555585.1	98.67	18560	18486
19	X14112.1	98.67	18559	18485
19	LT594192.1	96	18341	18267
20	LT594192.1	100	20723	20649
20	LT576869.1	100	18990	18916
20	LT608134.1	100	14501	14427
20	LT576871.1	100	16518	16444
20	X14112.1	100	20942	20868
20	LT576867.1	100	20616	20542
20	JN555585.1	100	20943	20869
20	LT576870.1	100	16719	16645
20	LT594108.1	98.67	20744	20670
20	LT576868.1	98.67	15148	15074
21	X14112.1	100	106995	107069
21	LT576869.1	100	105705	105779
21	JN555585.1	100	106996	107070
21	LT594108.1	100	106727	106801
21	LT576867.1	100	106808	106882
21	LT576870.1	100	102698	102772
21	LT576868.1	100	101080	101154
21	LT594192.1	100	106554	106628
21	LT576871.1	100	106570	106644
21	LT608134.1	100	104018	104092
22	LT576867.1	98.67	124236	124162
22	LT576869.1	97.33	123217	123143
22	LT576871.1	97.33	125346	125272
22	LT576870.1	97.33	126064	125990
22	JN555585.1	98.68	146307	146382
22	JN555585.1	98.68	131890	131815
22	LT594108.1	97.33	145665	145739
22	LT594108.1	97.33	131226	131152
22	X14112.1	98.68	131887	131812
22	X14112.1	98.68	146346	146421
23	LT594192.1	100	71007	70933
23	LT594108.1	100	71023	70949
23	LT576871.1	100	70259	70185
23	LT576869.1	100	69911	69837
23	LT608134.1	100	66883	66809
23	LT576867.1	100	70732	70658
23	LT576870.1	100	66984	66910
23	LT576868.1	98.67	65279	65205
23	JN555585.1	98.67	71226	71152
23	X14112.1	98.67	71226	71152
24	LT608134.1	100	58596	58522
24	LT576871.1	100	61972	61898
24	LT594108.1	100	62736	62662
24	JN555585.1	98.67	62939	62865
24	LT576870.1	98.67	58697	58623
24	LT576867.1	98.67	62443	62369
24	X14112.1	98.67	62939	62865
24	LT594192.1	98.67	62720	62646
25	JN555585.1	100	33034	33108
25	LT576869.1	100	31720	31794
25	LT594108.1	100	32839	32913
25	LT576870.1	100	28809	28883
25	LT576867.1	100	32712	32786
25	X14112.1	100	33033	33107
25	LT608134.1	100	27181	27255
25	LT576871.1	100	30922	30996
25	LT594192.1	98.67	32810	32884
25	LT576868.1	98.67	27234	27308
26	JN555585.1	100	20842	20916
26	LT608134.1	100	14400	14474
26	X14112.1	100	20841	20915
26	LT576869.1	100	18889	18963
26	LT576870.1	100	16618	16692
26	LT576867.1	100	20515	20589
26	LT576871.1	100	16417	16491
26	LT594192.1	100	20622	20696
26	LT594108.1	100	20643	20717
26	LT576868.1	98.67	15047	15121
27	JN555585.1	100	104920	104846
27	LT576867.1	100	104731	104657
27	LT576869.1	100	103629	103555
27	X14112.1	100	104919	104845
27	LT576870.1	100	100623	100549
27	LT576868.1	100	99001	98927
27	LT594108.1	100	104649	104575
27	LT594192.1	98.67	104476	104402
27	LT608134.1	98.67	101941	101867
27	LT576871.1	98.67	104493	104419
28	LT576867.1	100	82240	82166
28	LT594108.1	100	82163	82089
28	LT576868.1	100	76533	76459
28	LT608134.1	100	78224	78150
28	LT594192.1	100	82007	81933
28	LT576871.1	100	81555	81481
28	X14112.1	100	82440	82366
28	LT576869.1	100	81148	81074
28	LT576870.1	100	78147	78073
28	JN555585.1	100	82440	82366
29	LT576868.1	100	42214	42140
29	X14112.1	100	48018	47944
29	LT608134.1	100	43175	43101
29	LT594192.1	100	47787	47713
29	LT576871.1	100	46371	46297
29	JN555585.1	100	48019	47945
29	LT594108.1	100	47813	47739
29	LT576869.1	98.67	46920	46846
29	LT576870.1	98.67	43792	43718
29	LT576867.1	98.67	47678	47604
30	LT594192.1	100	106050	106124
30	LT576867.1	100	106304	106378
30	LT576871.1	100	106066	106140
30	JN555585.1	100	106492	106566
30	LT576870.1	100	102195	102269
30	LT576869.1	100	105202	105276
30	LT576868.1	100	100576	100650
30	LT608134.1	100	103514	103588
30	LT594108.1	100	106223	106297
30	X14112.1	100	106491	106565
31	X14112.1	100	71049	71123
31	LT576871.1	100	70082	70156
31	LT576868.1	100	65102	65176
31	LT576870.1	100	66807	66881
31	JN555585.1	100	71049	71123
31	LT576867.1	100	70555	70629
31	LT576869.1	100	69734	69808
31	LT594192.1	100	70830	70904
31	LT608134.1	100	66706	66780
31	LT594108.1	98.67	70846	70920
32	LT594192.1	100	104296	104370
32	LT576868.1	100	98821	98895
32	LT594108.1	100	104469	104543
32	LT576870.1	98.67	100443	100517
32	LT576869.1	98.67	103449	103523
32	X14112.1	98.67	104739	104813
32	LT608134.1	98.67	101761	101835
32	LT576871.1	98.67	104313	104387
32	LT576867.1	98.67	104551	104625
32	JN555585.1	98.67	104740	104814
33	LT576869.1	100	46767	46841
33	LT576870.1	100	43639	43713
33	LT576868.1	100	42061	42135
33	LT576867.1	100	47525	47599
33	LT608134.1	100	43022	43096
33	LT594192.1	100	47634	47708
33	LT576871.1	100	46218	46292
33	LT594108.1	100	47660	47734
33	JN555585.1	98.67	47866	47940
33	X14112.1	98.67	47865	47939
34	LT576870.1	100	103472	103399
34	X14112.1	100	107769	107696
34	JN555585.1	100	107770	107697
34	LT576867.1	100	107583	107510
34	LT576869.1	100	106481	106408
34	LT594108.1	98.65	107501	107428
34	LT576871.1	98.65	107344	107271
34	LT594192.1	98.65	107328	107255
34	LT576868.1	98.65	101854	101781
34	LT608134.1	98.65	104792	104719
35	LT594108.1	100	107337	107411
35	X14112.1	98.67	107605	107679
35	LT576870.1	98.67	103308	103382
35	JN555585.1	98.67	107606	107680
35	LT576867.1	98.67	107419	107493
35	LT594192.1	98.67	107164	107238
35	LT576869.1	98.67	106317	106391
35	LT608134.1	98.67	104628	104702
35	LT576871.1	98.67	107180	107254
35	LT576868.1	98.67	101690	101764
36	LT594192.1	100	106200	106126
36	JN555585.1	100	106642	106568
36	LT576871.1	100	106216	106142
36	LT594108.1	100	106373	106299
36	LT576867.1	100	106454	106380
36	LT608134.1	100	103664	103590
36	X14112.1	100	106641	106567
36	LT576868.1	100	100726	100652
37	LT576868.1	100	104384	104310
37	LT576871.1	100	110424	110350
37	LT576870.1	100	106002	105928
37	X14112.1	100	110299	110225
37	LT608134.1	100	107765	107691
37	LT594108.1	100	110031	109957
37	LT576869.1	100	109011	108937
37	JN555585.1	100	110300	110226
37	LT594192.1	100	109858	109784
38	LT576868.1	100	38073	38147
38	LT576870.1	100	39647	39721
38	JN555585.1	100	43874	43948
38	LT594108.1	100	43670	43744
38	LT608134.1	100	39029	39103
38	LT576867.1	100	43532	43606
38	LT594192.1	100	43642	43716
38	LT576869.1	100	42774	42848
38	LT576871.1	100	42226	42300
38	X14112.1	100	43873	43947
39	LT594108.1	98.67	145762	145688
39	LT594108.1	98.67	131129	131203
39	LT576867.1	97.33	124139	124213
39	LT576870.1	96	125967	126041
39	LT576869.1	96	123120	123194
39	LT576871.1	96	125249	125323
40	LT594108.1	98.67	97385	97459
40	LT576868.1	98.67	91742	91816
40	LT608134.1	98.67	94683	94757
40	LT576870.1	98.67	93360	93434
40	LT576869.1	98.67	96364	96438
40	LT576871.1	98.67	97235	97309
40	LT594192.1	98.67	97216	97290
40	X14112.1	97.33	97655	97729
40	JN555585.1	97.33	97656	97730
40	LT576867.1	97.33	97456	97530
41	LT608134.1	98.65	22503	22430
41	LT594108.1	98.65	28161	28088
41	LT594192.1	98.65	28136	28063
41	LT576871.1	98.65	25672	25599
41	LT576870.1	97.3	24136	24063
41	LT576869.1	97.3	26411	26338
42	X14112.1	97.33	33345	33419
42	LT594108.1	97.33	33151	33225
42	LT594192.1	97.33	33122	33196
42	LT576868.1	97.33	27546	27620
42	LT576867.1	97.33	33024	33098
42	LT576870.1	97.33	29121	29195
42	LT608134.1	97.33	27493	27567
42	JN555585.1	97.33	33346	33420
42	LT576869.1	97.33	32032	32106
42	LT576871.1	97.33	31234	31308
43	LT594192.1	97.33	3944	4018
43	LT594108.1	97.33	122019	121945
43	LT576867.1	97.33	3656	3730
43	LT594108.1	97.33	3880	3954
43	LT594192.1	97.33	121783	121709
43	LT608134.1	97.33	119787	119713
44	LT594192.1	100	97285	97216
