# Supplementary material for: Metagenomic Next-Generation Sequencing in the Diagnosis of HHV-1 Reactivation in a Critically Ill COVID-19 Patient: A Case Report
Source: Front Med (Lausanne). 2021 Oct 4;8:715519. doi: 10.3389/fmed.2021.715519 (PMC8520926; doi:10.3389/fmed.2021.715519)
Supplement: Supplementary file 20 [file Data_Sheet_6.XLSX]

## Sheet: Human alphaherpesvirus 1
Reads number	Reference	Identity	Start	End
1	LT576867.1	100	4029	4103
1	X14112.1	100	121993	121919
1	LT594108.1	100	121647	121573
1	LT594108.1	100	4252	4326
1	JN555585.1	100	4379	4453
1	X14112.1	100	4378	4452
1	JN555585.1	100	121995	121921
1	LT594192.1	98.67	121414	121340
1	LT576869.1	98.67	2524	2598
1	LT594192.1	98.67	4313	4387
1	LT576870.1	98.67	116117	116043
2	LT594108.1	100	4353	4279
2	LT594192.1	100	4414	4340
2	LT576867.1	100	4130	4056
2	X14112.1	100	4479	4405
2	LT576869.1	100	2625	2551
2	JN555585.1	100	4480	4406
2	LT594192.1	100	121313	121387
2	JN555585.1	100	121894	121968
2	X14112.1	100	121892	121966
2	LT576870.1	100	116016	116090
2	LT594108.1	100	121546	121620
3	LT594108.1	100	148839	148765
3	LT594108.1	100	128052	128126
3	JN555585.1	97.33	149488	149414
3	LT576869.1	97.33	139604	139530
3	JN555585.1	97.33	128709	128783
3	LT576867.1	98.59	139673	139603
3	LT576867.1	98.59	121051	121121
4	JN555585.1	100	4375	4301
4	JN555585.1	100	121999	122073
4	LT594108.1	100	121651	121725
4	X14112.1	100	121997	122071
4	X14112.1	100	4374	4300
4	LT594108.1	100	4248	4174
4	LT576867.1	98.67	4025	3951
4	LT576869.1	97.33	2520	2446
4	LT594192.1	97.33	121418	121492
4	LT576870.1	97.33	116121	116195
4	LT594192.1	94.67	4309	4235
5	LT594108.1	100	758	684
5	LT594108.1	100	125141	125215
5	LT594192.1	100	124991	125065
5	LT594192.1	100	736	662
5	X14112.1	96	846	772
5	X14112.1	96	125525	125599
5	JN555585.1	96	125528	125602
5	JN555585.1	96	846	772
5	LT576870.1	98.55	121305	121373
5	LT576869.1	98.55	118191	118259
6	JN555585.1	100	129360	129286
6	LT594192.1	100	128365	128291
6	JN555585.1	100	148837	148911
6	LT594108.1	100	148194	148268
6	X14112.1	100	129357	129283
6	LT576869.1	100	138959	139033
6	LT594108.1	100	128697	128623
6	X14112.1	100	148876	148950
6	LT576867.1	100	121700	121626
6	LT594192.1	100	147784	147858
6	LT576870.1	98.67	142512	142586
7	JN555585.1	100	4390	4316
7	LT594108.1	100	4263	4189
7	LT594108.1	100	121636	121710
7	X14112.1	100	121982	122056
7	JN555585.1	100	121984	122058
7	X14112.1	100	4389	4315
7	LT576867.1	98.67	4040	3966
7	LT594192.1	97.33	121403	121477
7	LT576869.1	97.33	2535	2461
7	LT576870.1	97.33	116106	116180
7	LT594192.1	94.67	4324	4250
8	LT594108.1	100	121582	121656
8	JN555585.1	100	4444	4370
8	X14112.1	100	4443	4369
8	X14112.1	100	121928	122002
8	LT576867.1	100	4094	4020
8	JN555585.1	100	121930	122004
8	LT594108.1	100	4317	4243
8	LT576870.1	98.67	116052	116126
8	LT576869.1	98.67	2589	2515
8	LT594192.1	98.67	121349	121423
8	LT594192.1	98.67	4378	4304
9	LT594108.1	100	4275	4349
9	X14112.1	100	4401	4475
9	LT594108.1	100	121624	121550
9	JN555585.1	100	121972	121898
9	LT576867.1	100	4052	4126
9	JN555585.1	100	4402	4476
9	X14112.1	100	121970	121896
9	LT594192.1	100	4336	4410
9	LT576869.1	100	2547	2621
9	LT576870.1	100	116094	116020
9	LT594192.1	100	121391	121317
10	LT594108.1	100	121663	121589
10	JN555585.1	100	122011	121937
10	X14112.1	100	122009	121935
10	JN555585.1	100	4363	4437
10	LT576867.1	100	4013	4087
10	LT594108.1	100	4236	4310
10	X14112.1	100	4362	4436
10	LT594192.1	98.67	121430	121356
10	LT576869.1	98.67	2508	2582
10	LT576870.1	98.67	116133	116059
10	LT594192.1	98.57	4302	4371
11	JN555585.1	100	121999	122073
11	LT594108.1	100	121651	121725
11	X14112.1	100	121997	122071
11	JN555585.1	100	4375	4301
11	LT594108.1	100	4248	4174
11	X14112.1	100	4374	4300
11	LT576867.1	98.67	4025	3951
11	LT576869.1	97.33	2520	2446
11	LT594192.1	97.33	121418	121492
11	LT576870.1	97.33	116121	116195
11	LT594192.1	94.67	4309	4235
12	LT594108.1	100	125134	125208
12	LT594108.1	100	765	691
12	LT594192.1	100	124984	125058
12	LT594192.1	100	743	669
12	LT576869.1	97.33	118178	118252
12	LT576870.1	97.33	121292	121366
12	X14112.1	96	125518	125592
12	X14112.1	96	853	779
12	JN555585.1	96	853	779
12	JN555585.1	96	125521	125595
13	LT594108.1	100	148840	148766
13	LT594108.1	100	128051	128125
13	JN555585.1	97.33	149489	149415
13	JN555585.1	97.33	128708	128782
13	LT576867.1	98.61	139674	139603
13	LT576869.1	97.33	139605	139531
13	LT576867.1	98.61	121050	121121
14	LT576867.1	100	4008	4082
14	X14112.1	100	122014	121940
14	LT594108.1	100	121668	121594
14	X14112.1	100	4357	4431
14	LT594108.1	100	4231	4305
14	JN555585.1	100	122016	121942
14	JN555585.1	100	4358	4432
14	LT576870.1	98.67	116138	116064
14	LT594192.1	98.67	121435	121361
14	LT576869.1	98.67	2503	2577
14	LT594192.1	97.33	4292	4366
15	JN555585.1	100	121993	122067
15	X14112.1	100	121991	122065
15	X14112.1	100	4380	4306
15	LT594108.1	100	4254	4180
15	JN555585.1	100	4381	4307
15	LT594108.1	100	121645	121719
15	LT576867.1	98.67	4031	3957
15	LT576869.1	97.33	2526	2452
15	LT594192.1	97.33	121412	121486
15	LT576870.1	97.33	116115	116189
15	LT594192.1	94.67	4315	4241
16	LT594108.1	100	121636	121562
16	JN555585.1	100	121984	121910
16	X14112.1	100	121982	121908
16	LT576867.1	100	4040	4114
16	X14112.1	100	4389	4463
16	JN555585.1	100	4390	4464
16	LT594108.1	100	4263	4337
16	LT576870.1	98.67	116106	116032
16	LT594192.1	98.67	4324	4398
16	LT576869.1	98.67	2535	2609
16	LT594192.1	98.67	121403	121329
17	LT594192.1	100	740	666
17	LT594108.1	100	762	688
17	LT594192.1	100	124987	125061
17	LT594108.1	100	125137	125211
17	LT576869.1	97.33	118181	118255
17	LT576870.1	97.33	121295	121369
17	JN555585.1	96	850	776
17	X14112.1	96	125521	125595
17	JN555585.1	96	125524	125598
17	X14112.1	96	850	776
18	JN555585.1	100	121979	121905
18	LT576869.1	100	2540	2614
18	JN555585.1	100	4395	4469
18	X14112.1	100	121977	121903
18	LT594108.1	100	4268	4342
18	LT594108.1	100	121631	121557
18	LT576867.1	100	4045	4119
18	LT594192.1	100	121398	121324
18	LT576870.1	100	116101	116027
18	LT594192.1	100	4329	4403
18	X14112.1	100	4394	4468
19	X14112.1	100	4375	4301
19	LT594108.1	100	4249	4175
19	LT594108.1	100	121650	121724
19	JN555585.1	100	121998	122072
19	X14112.1	100	121996	122070
19	JN555585.1	100	4376	4302
19	LT576867.1	98.67	4026	3952
19	LT594192.1	97.33	121417	121491
19	LT576870.1	97.33	116120	116194
19	LT576869.1	97.33	2521	2447
19	LT594192.1	94.67	4310	4236
20	X14112.1	100	4371	4445
20	LT594108.1	100	4245	4319
20	JN555585.1	100	4372	4446
20	X14112.1	100	122000	121926
20	LT576867.1	100	4022	4096
20	LT594108.1	100	121654	121580
20	JN555585.1	100	122002	121928
20	LT594192.1	98.67	4306	4380
20	LT576869.1	98.67	2517	2591
20	LT576870.1	98.67	116124	116050
20	LT594192.1	98.67	121421	121347
21	JN555585.1	100	121946	122020
21	LT594108.1	100	121598	121672
21	X14112.1	100	4427	4353
21	JN555585.1	100	4428	4354
21	LT594108.1	100	4301	4227
21	LT576867.1	100	4078	4004
21	X14112.1	100	121944	122018
21	LT576869.1	98.67	2573	2499
21	LT576870.1	98.67	116068	116142
21	LT594192.1	98.67	121365	121439
21	LT594192.1	97.3	4362	4289
22	LT594108.1	100	121636	121710
22	JN555585.1	100	121984	122058
22	X14112.1	100	4389	4315
22	X14112.1	100	121982	122056
22	JN555585.1	100	4390	4316
22	LT594108.1	100	4263	4189
22	LT576867.1	98.67	4040	3966
22	LT576870.1	97.33	116106	116180
22	LT594192.1	97.33	121403	121477
22	LT576869.1	97.33	2535	2461
22	LT594192.1	94.67	4324	4250
23	LT594108.1	100	121645	121719
23	X14112.1	100	121991	122065
23	LT594108.1	100	4254	4180
23	X14112.1	100	4380	4306
23	JN555585.1	100	121993	122067
23	JN555585.1	100	4381	4307
23	LT576867.1	98.67	4031	3957
23	LT576870.1	97.33	116115	116189
23	LT594192.1	97.33	121412	121486
23	LT576869.1	97.33	2526	2452
23	LT594192.1	94.67	4315	4241
24	LT594108.1	100	125128	125202
24	LT594192.1	100	749	675
24	LT594192.1	100	124978	125052
24	LT594108.1	100	771	697
24	LT576870.1	97.33	121286	121360
24	LT576869.1	97.33	118172	118246
24	X14112.1	96	125512	125586
24	JN555585.1	96	859	785
24	X14112.1	96	859	785
24	JN555585.1	96	125515	125589
25	X14112.1	100	4378	4304
25	LT594108.1	100	4252	4178
25	LT594108.1	100	121647	121721
25	JN555585.1	100	121995	122069
25	X14112.1	100	121993	122067
25	JN555585.1	100	4379	4305
25	LT576867.1	98.67	4029	3955
25	LT576870.1	97.33	116117	116191
25	LT594192.1	97.33	121414	121488
25	LT576869.1	97.33	2524	2450
25	LT594192.1	94.67	4313	4239
26	LT594108.1	100	4252	4178
26	JN555585.1	100	4379	4305
26	X14112.1	100	4378	4304
26	JN555585.1	100	121995	122069
26	LT594108.1	100	121647	121721
26	X14112.1	100	121993	122067
26	LT576867.1	98.67	4029	3955
26	LT576869.1	97.33	2524	2450
26	LT576870.1	97.33	116117	116191
26	LT594192.1	97.33	121414	121488
26	LT594192.1	94.67	4313	4239
27	LT594108.1	100	121644	121718
27	JN555585.1	100	121992	122066
27	LT594108.1	100	4255	4181
27	X14112.1	100	4381	4307
27	JN555585.1	100	4382	4308
27	X14112.1	100	121990	122064
27	LT576867.1	98.67	4032	3958
27	LT576870.1	97.33	116114	116188
27	LT594192.1	97.33	121411	121485
27	LT576869.1	97.33	2527	2453
27	LT594192.1	94.67	4316	4242
28	LT594108.1	100	125141	125215
28	LT594192.1	100	736	662
28	LT594192.1	100	124991	125065
28	LT594108.1	100	758	684
28	X14112.1	96	846	772
28	JN555585.1	96	846	772
28	JN555585.1	96	125528	125602
28	X14112.1	96	125525	125599
28	LT576869.1	98.55	118191	118259
28	LT576870.1	98.55	121305	121373
29	LT594108.1	100	125140	125214
29	LT594192.1	100	737	663
29	LT594108.1	100	759	685
29	LT594192.1	100	124990	125064
29	X14112.1	96	125524	125598
29	X14112.1	96	847	773
29	JN555585.1	96	125527	125601
29	JN555585.1	96	847	773
30	LT594192.1	100	124987	125061
30	LT594108.1	100	762	688
30	LT594108.1	100	125137	125211
30	LT594192.1	100	740	666
30	LT576870.1	97.33	121295	121369
30	LT576869.1	97.33	118181	118255
30	X14112.1	96	125521	125595
30	JN555585.1	96	125524	125598
30	JN555585.1	96	850	776
30	X14112.1	96	850	776
31	LT594192.1	100	128366	128292
31	X14112.1	100	148875	148949
31	JN555585.1	100	129361	129287
31	X14112.1	100	129358	129284
31	JN555585.1	100	148836	148910
31	LT576869.1	100	138958	139032
31	LT576867.1	100	121701	121627
31	LT594108.1	100	128698	128624
31	LT594108.1	100	148193	148267
31	LT594192.1	100	147783	147857
31	LT576870.1	98.67	142511	142585
32	LT594192.1	100	734	660
32	LT594108.1	100	756	682
32	LT594192.1	100	124993	125067
32	LT594108.1	100	125143	125217
32	LT576870.1	97.33	121301	121375
32	LT576869.1	97.33	118187	118261
32	X14112.1	96	844	770
32	JN555585.1	96	125530	125604
32	JN555585.1	96	844	770
32	X14112.1	96	125527	125601
33	LT594192.1	100	4328	4402
33	LT594108.1	100	4267	4341
33	LT576869.1	100	2539	2613
33	LT594192.1	100	121399	121325
33	LT576867.1	100	4044	4118
33	JN555585.1	100	4394	4468
33	LT594108.1	100	121632	121558
33	X14112.1	100	4393	4467
33	X14112.1	100	121978	121904
33	JN555585.1	100	121980	121906
33	LT576870.1	100	116102	116028
34	LT594192.1	100	740	666
34	LT594108.1	100	125137	125211
34	LT594192.1	100	124987	125061
34	LT594108.1	100	762	688
34	LT576870.1	97.33	121295	121369
34	LT576869.1	97.33	118181	118255
34	JN555585.1	96	850	776
34	X14112.1	96	850	776
34	X14112.1	96	125521	125595
34	JN555585.1	96	125524	125598
35	LT594108.1	100	4253	4179
35	JN555585.1	100	121994	122068
35	JN555585.1	100	4380	4306
35	X14112.1	100	121992	122066
35	X14112.1	100	4379	4305
35	LT594108.1	100	121646	121720
35	LT576867.1	98.67	4030	3956
35	LT594192.1	97.33	121413	121487
35	LT576870.1	97.33	116116	116190
35	LT576869.1	97.33	2525	2451
35	LT594192.1	94.67	4314	4240
36	LT594192.1	100	125070	124996
36	LT594108.1	100	679	753
36	LT594192.1	100	657	731
36	LT594108.1	100	125220	125146
36	LT576869.1	98.65	118264	118191
36	LT576870.1	98.65	121378	121305
36	JN555585.1	97.3	125607	125534
36	JN555585.1	97.3	767	840
36	X14112.1	97.3	125604	125531
36	X14112.1	97.3	767	840
37	LT594108.1	100	121645	121571
37	JN555585.1	100	4381	4455
37	JN555585.1	100	121993	121919
37	X14112.1	100	4380	4454
37	LT576867.1	100	4031	4105
37	LT594108.1	100	4254	4328
37	X14112.1	100	121991	121917
37	LT576870.1	98.67	116115	116041
37	LT594192.1	98.67	121412	121338
37	LT594192.1	98.67	4315	4389
37	LT576869.1	98.67	2526	2600
38	LT594108.1	100	125131	125205
38	LT594192.1	100	746	672
38	LT594192.1	100	124981	125055
38	LT594108.1	100	768	694
38	LT576869.1	97.33	118175	118249
38	LT576870.1	97.33	121289	121363
38	JN555585.1	96	856	782
38	JN555585.1	96	125518	125592
38	X14112.1	96	125515	125589
38	X14112.1	96	856	782
39	LT594108.1	100	4254	4180
39	X14112.1	100	4380	4306
39	LT594108.1	100	121645	121719
39	JN555585.1	100	121993	122067
39	X14112.1	100	121991	122065
39	JN555585.1	100	4381	4307
39	LT576867.1	98.67	4031	3957
39	LT576869.1	97.33	2526	2452
39	LT594192.1	97.33	121412	121486
39	LT576870.1	97.33	116115	116189
39	LT594192.1	94.67	4315	4241
40	JN555585.1	100	4424	4350
40	LT594108.1	100	4297	4223
40	JN555585.1	100	121950	122024
40	X14112.1	100	121948	122022
40	LT576867.1	100	4074	4000
40	X14112.1	100	4423	4349
40	LT594108.1	100	121602	121676
40	LT576869.1	97.33	2569	2495
40	LT576870.1	97.33	116072	116146
40	LT594192.1	97.33	121369	121443
40	LT594192.1	97.14	4358	4289
41	LT594192.1	100	124981	125055
41	LT594108.1	100	125131	125205
41	LT594192.1	100	746	672
41	LT594108.1	100	768	694
41	LT576870.1	97.33	121289	121363
41	LT576869.1	97.33	118175	118249
41	X14112.1	96	856	782
41	X14112.1	96	125515	125589
41	JN555585.1	96	856	782
41	JN555585.1	96	125518	125592
42	X14112.1	100	121991	122065
42	X14112.1	100	4380	4306
42	JN555585.1	100	121993	122067
42	LT594108.1	100	4254	4180
42	JN555585.1	100	4381	4307
42	LT594108.1	100	121645	121719
42	LT576867.1	98.67	4031	3957
42	LT576870.1	97.33	116115	116189
42	LT594192.1	97.33	121412	121486
42	LT576869.1	97.33	2526	2452
42	LT594192.1	94.67	4315	4241
43	JN555585.1	100	121999	122073
43	JN555585.1	100	4375	4301
43	X14112.1	100	121997	122071
43	LT594108.1	100	121651	121725
43	LT594108.1	100	4248	4174
43	X14112.1	100	4374	4300
43	LT576867.1	98.67	4025	3951
43	LT576869.1	97.33	2520	2446
43	LT594192.1	97.33	121418	121492
43	LT576870.1	97.33	116121	116195
43	LT594192.1	94.67	4309	4235
44	LT594108.1	100	4245	4319
44	LT594108.1	100	121654	121580
44	X14112.1	100	4371	4445
44	LT576867.1	100	4022	4096
44	X14112.1	100	122000	121926
44	JN555585.1	100	122002	121928
44	JN555585.1	100	4372	4446
44	LT576870.1	98.67	116124	116050
44	LT576869.1	98.67	2517	2591
44	LT594192.1	98.67	4306	4380
44	LT594192.1	98.67	121421	121347
45	LT594108.1	100	4233	4307
45	LT576867.1	100	4010	4084
45	JN555585.1	100	122014	121940
45	LT594108.1	100	121666	121592
45	X14112.1	100	122012	121938
45	X14112.1	100	4359	4433
45	JN555585.1	100	4360	4434
45	LT594192.1	98.67	121433	121359
45	LT576869.1	98.67	2505	2579
45	LT576870.1	98.67	116136	116062
45	LT594192.1	97.33	4294	4368
46	X14112.1	100	79048	79122
46	LT576867.1	100	78872	78946
46	LT576869.1	100	77772	77846
46	LT576868.1	100	73161	73235
46	JN555585.1	100	79048	79122
46	LT576870.1	100	74770	74844
46	LT594192.1	100	78637	78711
46	LT594108.1	100	78791	78865
46	LT608134.1	98.67	74849	74923
46	LT576871.1	98.67	78180	78254
47	X14112.1	100	7320	7246
47	X14112.1	100	119051	119125
47	JN555585.1	100	119052	119126
47	LT594192.1	100	118495	118569
47	LT594192.1	100	7232	7158
47	JN555585.1	100	7322	7248
47	LT594108.1	98.67	118696	118770
47	LT576868.1	98.67	112584	112658
47	LT594108.1	98.67	7203	7129
47	LT576867.1	98.67	7042	6968
47	LT576870.1	97.33	3222	3148
47	LT576870.1	97.33	113287	113361
47	LT576869.1	97.33	5447	5373
48	LT576869.1	100	63514	63588
48	LT576868.1	100	58884	58958
48	LT576867.1	100	64336	64410
48	LT594192.1	100	64612	64686
48	LT594108.1	100	64628	64702
48	LT576870.1	100	60589	60663
48	LT608134.1	100	60488	60562
48	LT576871.1	100	63864	63938
48	JN555585.1	98.67	64831	64905
48	X14112.1	98.67	64831	64905
49	X14112.1	100	125282	125208
49	LT594108.1	100	124925	124851
49	JN555585.1	100	125285	125211
49	LT576869.1	100	117888	117814
49	LT594192.1	100	124682	124608
49	LT594108.1	100	974	1048
49	X14112.1	100	1089	1163
49	LT594192.1	100	1045	1119
49	LT576868.1	100	9	83
49	LT576870.1	100	121029	120955
49	JN555585.1	100	1089	1163
49	LT576867.1	100	797	871
50	JN555585.1	100	147527	147453
50	LT576869.1	100	121998	122072
50	LT594108.1	100	130007	130081
50	LT576869.1	100	138098	138024
50	LT576870.1	100	141193	141119
50	LT594192.1	100	129684	129758
50	LT594192.1	100	146465	146391
50	LT594108.1	100	146884	146810
50	JN555585.1	100	130670	130744
50	X14112.1	100	130667	130741
50	X14112.1	100	147566	147492
50	LT576870.1	100	124176	124250
50	LT576867.1	98.67	123016	123090
50	LT576871.1	98.67	124131	124205
50	LT608134.1	98.67	141638	141564
51	LT576867.1	100	26005	25931
51	LT594108.1	100	26129	26055
51	LT576868.1	100	20529	20455
51	LT576870.1	100	22104	22030
51	LT576869.1	100	24377	24303
51	JN555585.1	98.67	26328	26254
51	X14112.1	98.67	26327	26253
51	LT608134.1	97.33	20471	20397
51	LT594192.1	97.33	26104	26030
51	LT576871.1	97.33	22449	22375
52	LT594192.1	100	31037	31111
52	LT576868.1	100	25461	25535
52	LT576867.1	100	30938	31012
52	JN555585.1	100	31261	31335
52	LT576871.1	100	29149	29223
52	X14112.1	100	31260	31334
52	LT576869.1	100	29312	29386
52	LT608134.1	100	25408	25482
52	LT594108.1	100	31066	31140
52	LT576870.1	98.67	27037	27110
53	LT576869.1	100	119197	119123
53	LT576867.1	100	119115	119041
53	X14112.1	100	126860	126786
53	X14112.1	100	151373	151447
53	JN555585.1	100	151334	151408
53	JN555585.1	100	126863	126789
54	LT576870.1	100	141446	141372
54	LT576869.1	100	121745	121819
54	LT576867.1	100	122763	122837
54	LT594108.1	100	129754	129828
54	LT576870.1	100	123923	123997
54	LT594108.1	100	147137	147063
54	LT594192.1	100	129431	129505
54	LT594192.1	100	146718	146644
54	X14112.1	98.67	130414	130488
54	JN555585.1	98.67	147780	147706
54	X14112.1	98.67	147819	147745
54	JN555585.1	98.67	130417	130491
55	LT576871.1	100	125079	125005
55	LT594192.1	100	145513	145587
55	X14112.1	100	146614	146688
55	LT608134.1	100	139959	140033
55	JN555585.1	100	131622	131548
55	LT576869.1	100	122950	122876
55	JN555585.1	100	146575	146649
55	LT594108.1	100	130959	130885
55	LT576867.1	100	123969	123895
55	LT576870.1	100	125797	125723
55	LT576868.1	100	118078	118004
55	LT594192.1	100	130636	130562
55	X14112.1	100	131619	131545
55	LT594108.1	100	145932	146006
56	JN555585.1	100	148622	148548
56	LT594108.1	100	147979	147905
56	X14112.1	100	148661	148587
56	JN555585.1	100	129575	129649
56	X14112.1	100	129572	129646
56	LT594108.1	100	128912	128986
56	LT576867.1	92.59	121915	121995
57	JN555585.1	100	130364	130438
57	X14112.1	100	130361	130435
57	LT576870.1	100	141499	141425
57	LT576869.1	100	121692	121766
57	LT576867.1	100	122710	122784
57	JN555585.1	100	147833	147759
57	LT594108.1	100	129701	129775
57	X14112.1	100	147872	147798
57	LT594192.1	100	146771	146697
57	LT576870.1	100	123870	123944
57	LT594108.1	100	147190	147116
57	LT594192.1	100	129378	129452
58	X14112.1	100	565	491
58	LT594192.1	100	455	381
58	LT576869.1	100	118466	118540
58	LT576870.1	100	121580	121654
58	LT594192.1	100	125272	125346
58	JN555585.1	100	125809	125883
58	LT594108.1	100	125422	125496
58	LT594108.1	100	477	403
58	JN555585.1	100	565	491
58	X14112.1	100	125806	125880
58	LT576867.1	94.87	288	211
59	X14112.1	100	59256	59182
59	LT594108.1	100	59051	58977
59	LT608134.1	100	54767	54693
59	LT576868.1	100	53455	53381
59	LT594192.1	100	59033	58959
59	LT576869.1	100	58142	58068
59	LT576867.1	100	58911	58837
59	JN555585.1	100	59257	59183
59	LT576870.1	100	55010	54936
59	LT576871.1	100	58172	58098
60	LT594192.1	100	129357	129431
60	LT576870.1	100	141520	141446
60	JN555585.1	100	130343	130417
60	X14112.1	100	130340	130414
60	JN555585.1	100	147854	147780
60	LT576869.1	100	121671	121745
60	LT576867.1	100	122689	122763
60	LT594108.1	100	147211	147137
60	LT594108.1	100	129680	129754
60	X14112.1	100	147893	147819
60	LT594192.1	100	146792	146718
60	LT576870.1	100	123853	123923
61	X14112.1	100	151940	151866
61	X14112.1	100	78	4
61	X14112.1	100	126293	126367
61	JN555585.1	100	151901	151827
61	JN555585.1	100	78	4
61	JN555585.1	100	126296	126370
61	LT594108.1	98.67	125822	125895
61	LT594108.1	98.67	150984	150911
61	LT594108.1	98.67	77	4
62	LT594108.1	100	129770	129844
62	LT576867.1	100	122779	122853
62	LT594108.1	100	147121	147047
62	LT594192.1	98.67	146702	146628
62	LT576870.1	98.67	123939	124013
62	LT576870.1	98.67	141430	141356
62	LT594192.1	98.67	129447	129521
62	LT576869.1	98.67	121761	121835
62	JN555585.1	98.67	130433	130507
62	JN555585.1	98.67	147764	147690
62	X14112.1	98.67	147803	147729
62	X14112.1	98.67	130430	130504
63	LT608134.1	100	96616	96690
63	LT576871.1	100	99168	99242
63	LT576868.1	98.67	93676	93750
63	LT594108.1	98.67	99322	99396
63	LT594192.1	98.67	99151	99225
63	X14112.1	98.67	99594	99668
63	LT576869.1	98.67	98302	98376
63	JN555585.1	98.67	99595	99669
63	LT576870.1	98.67	95298	95372
63	LT576867.1	97.33	99401	99475
64	LT576869.1	100	64832	64758
64	X14112.1	100	66149	66075
64	LT594108.1	100	65946	65872
64	LT576870.1	100	61907	61833
64	LT576868.1	100	60202	60128
64	LT608134.1	100	61806	61732
64	LT576871.1	100	65182	65108
64	LT594192.1	100	65930	65856
64	JN555585.1	100	66149	66075
64	LT576867.1	98.68	65655	65580
65	LT594192.1	100	147902	147828
65	LT576870.1	100	142630	142556
65	X14112.1	100	148994	148920
65	X14112.1	100	129239	129313
65	LT594108.1	100	148312	148238
65	LT576867.1	100	121582	121656
65	JN555585.1	100	129242	129316
65	LT576869.1	100	139077	139003
65	LT594108.1	100	128579	128653
65	JN555585.1	100	148955	148881
65	LT594192.1	100	128247	128321
66	JN555585.1	100	17066	16992
66	LT608134.1	100	10625	10551
66	LT576869.1	100	15113	15039
66	LT576867.1	100	16742	16668
66	LT576868.1	100	11272	11198
66	LT576871.1	100	12642	12568
66	LT576870.1	100	12842	12768
66	X14112.1	100	17065	16991
66	LT594192.1	100	16845	16771
66	LT594108.1	98.67	16866	16792
67	LT594108.1	100	4500	4426
67	LT576867.1	100	4277	4203
67	LT594192.1	100	4561	4487
67	LT594108.1	100	121399	121473
67	LT594192.1	100	121166	121240
67	JN555585.1	97.33	121747	121821
67	JN555585.1	97.33	4627	4553
67	X14112.1	97.33	4626	4552
67	LT576870.1	97.33	115869	115943
67	X14112.1	97.33	121745	121819
67	LT576869.1	97.33	2772	2698
68	LT576868.1	100	11217	11291
68	LT576870.1	100	12787	12861
68	JN555585.1	100	17011	17085
68	LT576871.1	100	12587	12661
68	LT594192.1	100	16790	16864
68	LT608134.1	100	10570	10644
68	LT576869.1	100	15058	15132
68	X14112.1	100	17010	17084
68	LT576867.1	98.67	16687	16761
68	LT594108.1	98.67	16811	16885
69	LT576868.1	100	53427	53501
69	LT576867.1	100	58883	58957
69	LT576871.1	100	58144	58218
69	LT594108.1	100	59023	59097
69	LT576870.1	100	54982	55056
69	LT608134.1	100	54739	54813
69	LT576869.1	100	58114	58188
69	LT594192.1	100	59005	59079
69	JN555585.1	98.67	59229	59303
69	X14112.1	98.67	59228	59302
70	LT594192.1	100	121259	121185
70	LT576867.1	100	4184	4258
70	LT594108.1	100	121492	121418
70	LT594108.1	100	4407	4481
70	LT594192.1	100	4468	4542
70	JN555585.1	98.67	121840	121766
70	LT576869.1	98.67	2679	2753
70	X14112.1	98.67	121838	121764
70	LT576870.1	98.67	115962	115888
70	X14112.1	98.67	4533	4607
70	JN555585.1	98.67	4534	4608
71	X14112.1	100	130963	130889
71	JN555585.1	100	147231	147305
71	LT576867.1	100	123312	123238
71	LT576871.1	100	124427	124353
71	LT594192.1	100	129980	129906
71	LT576868.1	100	117425	117351
71	JN555585.1	100	130966	130892
71	LT576869.1	100	137802	137876
71	LT576870.1	100	140897	140971
71	LT576869.1	100	122294	122220
71	X14112.1	100	147270	147344
71	LT594108.1	100	146588	146662
71	LT594108.1	100	130303	130229
71	LT608134.1	100	141342	141416
71	LT576870.1	100	124472	124398
71	LT594192.1	100	146169	146243
72	JN555585.1	100	129658	129584
72	X14112.1	100	148578	148652
72	X14112.1	100	129655	129581
72	JN555585.1	100	148539	148613
72	LT594108.1	100	128995	128921
72	LT594108.1	100	147896	147970
72	LT576867.1	92.59	122004	121924
73	LT576869.1	100	122298	122224
73	LT576871.1	100	124431	124357
73	LT576869.1	100	137798	137872
73	LT576868.1	100	117429	117355
73	LT594192.1	100	129984	129910
73	LT608134.1	100	141338	141412
73	LT576867.1	100	123316	123242
73	LT594192.1	100	146165	146239
73	JN555585.1	100	130970	130896
73	LT576870.1	100	140893	140967
73	X14112.1	100	147266	147340
73	LT594108.1	100	146584	146658
73	LT594108.1	100	130307	130233
73	JN555585.1	100	147227	147301
73	X14112.1	100	130967	130893
73	LT576870.1	100	124476	124402
74	LT576868.1	100	72245	72319
74	LT576871.1	100	77264	77338
74	JN555585.1	100	78132	78206
74	LT576870.1	100	73854	73928
74	X14112.1	100	78132	78206
74	LT576869.1	100	76856	76930
74	LT608134.1	100	73933	74007
74	LT594192.1	100	77721	77795
74	LT594108.1	100	77875	77949
74	LT576867.1	98.67	77956	78030
75	X14112.1	100	150642	150716
75	LT594108.1	100	149954	150028
75	JN555585.1	100	150603	150677
75	LT594192.1	100	149541	149615
75	LT576867.1	100	140787	140861
75	LT594108.1	100	126937	126863
75	X14112.1	100	127591	127517
75	JN555585.1	100	127594	127520
75	LT594192.1	100	126608	126534
75	LT576867.1	100	119574	119500
75	LT576869.1	98.67	119659	119585
75	LT576870.1	98.67	143647	143721
76	LT576869.1	100	138087	138013
76	X14112.1	100	130678	130752
76	X14112.1	100	147555	147481
76	LT594108.1	100	146873	146799
76	LT576870.1	100	124187	124261
76	LT594192.1	100	129695	129769
76	LT576869.1	100	122009	122083
76	JN555585.1	100	130681	130755
76	LT576870.1	100	141182	141108
76	LT594192.1	100	146454	146380
76	LT594108.1	100	130018	130092
76	JN555585.1	100	147516	147442
76	LT608134.1	98.67	141627	141553
76	LT576871.1	98.67	124142	124216
76	LT576867.1	98.67	123027	123101
77	LT576870.1	100	121658	121584
77	LT594108.1	100	125500	125426
77	LT594108.1	100	399	473
77	LT594192.1	100	377	451
77	X14112.1	100	125884	125810
77	X14112.1	100	487	561
77	LT576869.1	100	118544	118470
77	JN555585.1	100	487	561
77	LT594192.1	100	125350	125276
77	JN555585.1	100	125887	125813
77	LT576867.1	94.87	207	284
78	JN555585.1	100	151892	151818
78	X14112.1	100	126302	126376
78	JN555585.1	100	126305	126379
78	X14112.1	100	151931	151857
78	LT594108.1	98.67	125831	125904
78	LT594108.1	98.67	150975	150902
78	JN555585.1	100	69	1
78	X14112.1	100	69	1
79	LT576870.1	100	12768	12842
79	JN555585.1	100	16992	17066
79	LT576868.1	100	11198	11272
79	LT576871.1	100	12568	12642
79	LT576869.1	100	15039	15113
79	X14112.1	100	16991	17065
79	LT594192.1	100	16771	16845
79	LT576867.1	100	16668	16742
79	LT608134.1	100	10551	10625
79	LT594108.1	98.67	16792	16866
80	LT594192.1	100	146052	146126
80	LT576868.1	100	117542	117468
80	X14112.1	100	147153	147227
80	LT594108.1	100	130420	130346
80	JN555585.1	100	131083	131009
80	LT576870.1	100	124589	124515
80	JN555585.1	100	147114	147188
80	LT576869.1	100	122411	122337
80	LT576870.1	100	140780	140854
80	LT608134.1	100	141225	141299
80	LT594192.1	100	130097	130023
80	LT594108.1	100	146471	146545
80	LT576871.1	100	124544	124470
80	LT576870.1	100	125260	125186
80	X14112.1	100	131080	131006
80	LT576867.1	100	123429	123355
80	LT608134.1	100	140495	140569
81	JN555585.1	100	7322	7248
81	JN555585.1	100	119052	119126
81	LT594192.1	100	7232	7158
81	X14112.1	100	7320	7246
81	LT594192.1	100	118495	118569
81	X14112.1	100	119051	119125
81	LT576868.1	98.67	112584	112658
81	LT594108.1	98.67	118696	118770
81	LT576867.1	98.67	7042	6968
81	LT594108.1	98.67	7203	7129
81	LT576870.1	97.33	113287	113361
81	LT576870.1	97.33	3222	3148
81	LT576869.1	97.33	5447	5373
82	LT576867.1	100	119376	119450
82	LT594108.1	100	150152	150078
82	JN555585.1	100	150801	150727
82	JN555585.1	100	127396	127470
82	X14112.1	100	150840	150766
82	LT594108.1	100	126739	126813
82	X14112.1	100	127393	127467
82	LT576869.1	96.15	119458	119535
82	LT576870.1	96.15	143848	143771
83	JN555585.1	100	68052	68126
83	X14112.1	100	68052	68126
83	LT608134.1	100	63709	63783
83	LT576869.1	100	66737	66811
83	LT576870.1	100	63810	63884
83	LT576871.1	100	67085	67159
83	LT576867.1	100	67558	67632
83	LT594192.1	100	67833	67907
83	LT576868.1	100	62105	62179
83	LT594108.1	100	67849	67923
84	X14112.1	100	129009	128935
84	JN555585.1	100	149185	149259
84	LT594108.1	100	148542	148616
84	X14112.1	100	149224	149298
84	LT594108.1	100	128349	128275
84	LT576869.1	100	139307	139381
84	LT576867.1	100	121352	121278
84	JN555585.1	100	129012	128938
85	LT576869.1	100	138998	138924
85	LT594192.1	100	128326	128400
85	X14112.1	100	148915	148841
85	LT594108.1	100	148233	148159
85	JN555585.1	100	129321	129395
85	X14112.1	100	129318	129392
85	LT594192.1	100	147823	147749
85	LT576867.1	100	121661	121735
85	JN555585.1	100	148876	148802
85	LT594108.1	100	128658	128732
85	LT576870.1	98.67	142551	142477
86	JN555585.1	100	126865	126791
86	X14112.1	100	151371	151445
86	LT576867.1	100	119117	119043
86	X14112.1	100	126862	126788
86	LT576869.1	100	119199	119125
86	JN555585.1	100	151332	151406
87	LT576869.1	100	121669	121743
87	LT594108.1	100	147213	147139
87	LT576867.1	100	122687	122761
87	LT594192.1	100	146794	146720
87	LT576870.1	100	141522	141448
87	LT594192.1	100	129355	129429
87	LT594108.1	100	129678	129752
87	JN555585.1	100	147856	147782
87	X14112.1	100	147895	147821
87	JN555585.1	100	130341	130415
87	X14112.1	100	130338	130412
87	LT576870.1	100	123853	123921
88	LT576869.1	100	67620	67546
88	JN555585.1	100	68935	68861
88	LT594108.1	100	68732	68658
88	LT576871.1	100	67968	67894
88	X14112.1	100	68935	68861
88	LT576867.1	100	68441	68367
88	LT594192.1	100	68716	68642
88	LT608134.1	100	64592	64518
88	LT576868.1	100	62988	62914
88	LT576870.1	100	64693	64619
89	LT576867.1	100	122725	122799
89	LT576870.1	100	141484	141410
89	LT576869.1	100	121707	121781
89	LT594192.1	100	146756	146682
89	LT594108.1	100	147175	147101
89	LT594192.1	100	129393	129467
89	LT576870.1	100	123885	123959
89	LT594108.1	100	129716	129790
89	JN555585.1	98.67	147818	147744
89	X14112.1	98.67	147857	147783
89	X14112.1	98.67	130376	130450
89	JN555585.1	98.67	130379	130453
90	JN555585.1	100	147815	147889
90	LT594108.1	100	147172	147246
90	LT576869.1	100	121710	121636
90	LT594192.1	100	146753	146827
90	X14112.1	100	130379	130305
90	LT576870.1	100	141481	141555
90	X14112.1	100	147854	147928
90	LT594108.1	100	129719	129645
90	LT576867.1	100	122728	122654
90	JN555585.1	100	130382	130308
90	LT594192.1	100	129396	129322
91	LT576870.1	100	22035	22109
91	LT576868.1	100	20460	20534
91	LT576867.1	100	25936	26010
91	LT576869.1	100	24308	24382
91	LT594108.1	100	26060	26134
91	X14112.1	98.67	26258	26332
91	JN555585.1	98.67	26259	26333
91	LT576871.1	97.33	22380	22454
91	LT594192.1	97.33	26035	26109
91	LT608134.1	97.33	20402	20476
92	X14112.1	100	132410	132484
92	JN555585.1	100	132413	132487
92	X14112.1	100	145757	145683
92	JN555585.1	100	145762	145688
92	LT608134.1	100	139646	139574
93	LT594192.1	100	48902	48976
93	LT576871.1	100	47486	47560
93	LT576868.1	100	43329	43403
93	LT608134.1	100	44290	44364
93	JN555585.1	100	49135	49209
93	LT576870.1	100	44907	44981
93	LT576869.1	100	48036	48110
93	X14112.1	100	49134	49208
93	LT594108.1	100	48928	49002
93	LT576867.1	98.67	48794	48868
94	LT576869.1	100	123338	123412
94	LT594192.1	100	145126	145052
94	LT576867.1	100	124356	124430
94	LT594108.1	100	145544	145470
94	JN555585.1	100	132011	132085
94	LT594192.1	100	131023	131097
94	LT576870.1	100	140456	140382
94	X14112.1	100	146225	146151
94	JN555585.1	100	146186	146112
94	LT576871.1	100	125467	125541
94	LT608134.1	100	123309	123383
94	LT576869.1	100	137331	137257
94	LT594108.1	100	131347	131421
94	LT576870.1	100	126185	126259
94	X14112.1	100	132008	132082
94	LT576867.1	100	138817	138745
95	LT576870.1	100	140831	140757
95	X14112.1	100	131029	131103
95	LT576869.1	100	122360	122434
95	LT594192.1	100	130046	130120
95	LT576868.1	100	117491	117565
95	LT594108.1	100	130369	130443
95	JN555585.1	100	131032	131106
95	LT576870.1	100	124538	124612
95	LT576870.1	100	125209	125283
95	LT594108.1	100	146522	146448
95	LT608134.1	100	141276	141202
95	LT576871.1	100	124493	124567
95	LT576867.1	100	123378	123452
95	LT594192.1	100	146103	146029
95	JN555585.1	100	147165	147091
95	X14112.1	100	147204	147130
95	LT608134.1	100	140546	140472
96	X14112.1	100	129404	129478
96	X14112.1	100	148829	148755
96	JN555585.1	100	129407	129481
96	LT576867.1	100	121747	121821
96	JN555585.1	100	148790	148716
96	LT594192.1	98.67	147737	147663
96	LT594108.1	98.67	128744	128818
96	LT594192.1	98.67	128412	128486
96	LT576870.1	98.67	142465	142391
96	LT594108.1	98.67	148147	148073
96	LT576869.1	98.67	138912	138838
97	LT594108.1	100	491	417
97	LT594192.1	100	125258	125332
97	LT594108.1	100	125408	125482
97	LT594192.1	100	469	395
97	X14112.1	98.67	579	505
97	JN555585.1	98.67	125795	125869
97	X14112.1	98.67	125792	125866
97	JN555585.1	98.67	579	505
97	LT576869.1	100	118457	118526
97	LT576870.1	100	121571	121640
97	LT576867.1	94.87	302	225
98	LT594192.1	100	126535	126609
98	LT594108.1	100	126864	126938
98	LT576867.1	100	119501	119575
98	X14112.1	100	127518	127592
98	LT576867.1	100	140860	140786
98	JN555585.1	100	127521	127595
98	LT594108.1	100	150027	149953
98	X14112.1	100	150715	150641
98	JN555585.1	100	150676	150602
98	LT594192.1	100	149614	149540
98	LT576870.1	98.67	143720	143646
98	LT576869.1	98.67	119586	119660
99	X14112.1	100	3965	3891
99	LT576867.1	100	3612	3538
99	X14112.1	100	122406	122480
99	LT594192.1	100	3900	3826
99	JN555585.1	100	122408	122482
99	LT594192.1	100	121827	121901
99	LT594108.1	100	122063	122137
99	JN555585.1	100	3966	3892
99	LT594108.1	100	3836	3762
99	LT576871.1	97.4	120851	120927
99	LT576869.1	96	2110	2037
99	LT576868.1	96	114394	114467
100	JN555585.1	100	132011	132085
100	JN555585.1	100	146186	146112
100	LT594192.1	100	145126	145052
100	LT594192.1	100	131023	131097
100	LT594108.1	100	131347	131421
100	LT576871.1	100	125467	125541
100	LT576870.1	100	140456	140382
100	X14112.1	100	146225	146151
100	LT576869.1	100	137331	137257
100	LT576870.1	100	126185	126259
100	LT608134.1	100	123309	123383
100	LT576867.1	100	124356	124430
100	LT576869.1	100	123338	123412
100	LT594108.1	100	145544	145470
100	X14112.1	100	132008	132082
100	LT576867.1	100	138817	138745
101	LT594192.1	100	379	453
101	JN555585.1	100	489	563
101	LT594108.1	100	401	475
101	LT594192.1	100	125348	125274
101	LT576870.1	100	121656	121582
101	LT576869.1	100	118542	118468
101	JN555585.1	100	125885	125811
101	X14112.1	100	489	563
101	LT594108.1	100	125498	125424
101	X14112.1	100	125882	125808
101	LT576867.1	94.87	209	286
102	LT594192.1	100	129371	129445
102	LT576867.1	100	122703	122777
102	X14112.1	100	147879	147805
102	JN555585.1	100	147840	147766
102	LT576870.1	100	123863	123937
102	LT576869.1	100	121685	121759
102	LT576870.1	100	141506	141432
102	X14112.1	100	130354	130428
102	JN555585.1	100	130357	130431
102	LT594108.1	100	147197	147123
102	LT594108.1	100	129694	129768
102	LT594192.1	100	146778	146704
103	LT594108.1	100	4672	4598
103	JN555585.1	100	4799	4725
103	LT576870.1	100	115697	115771
103	LT594192.1	100	4733	4659
103	JN555585.1	100	121575	121649
103	LT576868.1	100	2204	2130
103	LT608134.1	100	119327	119401
103	LT594192.1	100	120994	121068
103	LT594108.1	100	121227	121301
103	X14112.1	100	121573	121647
103	X14112.1	100	4798	4724
103	LT576871.1	100	909	835
103	LT576867.1	98.67	4449	4375
103	LT576869.1	98.68	2946	2871
104	X14112.1	100	4410	4336
104	JN555585.1	100	4411	4337
104	X14112.1	100	121961	122035
104	LT594108.1	100	121615	121689
104	LT594108.1	100	4284	4210
104	JN555585.1	100	121963	122037
104	LT576867.1	98.67	4061	3987
104	LT594192.1	97.33	121382	121456
104	LT576869.1	97.33	2556	2482
104	LT576870.1	97.33	116085	116159
104	LT594192.1	94.67	4345	4271
105	LT576870.1	100	140950	140876
105	LT608134.1	100	141395	141321
105	LT576870.1	100	124419	124493
105	LT594108.1	100	130250	130324
105	LT576867.1	100	123259	123333
105	LT594108.1	100	146641	146567
105	X14112.1	100	130910	130984
105	LT576869.1	100	122241	122315
105	X14112.1	100	147323	147249
105	LT576869.1	100	137855	137781
105	JN555585.1	100	147284	147210
105	LT594192.1	100	146222	146148
105	LT576871.1	100	124374	124448
105	JN555585.1	100	130913	130987
105	LT594192.1	100	129927	130001
105	LT576868.1	98.67	117372	117446
106	LT594108.1	100	126776	126702
106	LT594108.1	100	150115	150189
106	X14112.1	100	150803	150877
106	JN555585.1	100	150764	150838
106	X14112.1	100	127430	127356
106	JN555585.1	100	127433	127359
106	LT576867.1	100	119413	119339
106	LT576870.1	98.67	143811	143885
106	LT576869.1	98.67	119495	119421
106	LT594192.1	97.33	126438	126364
106	LT594192.1	97.33	149711	149785
107	LT576868.1	100	57276	57202
107	JN555585.1	100	63223	63149
107	LT608134.1	100	58880	58806
107	LT576871.1	100	62256	62182
107	LT576869.1	100	61904	61830
107	X14112.1	100	63223	63149
107	LT594108.1	100	63020	62946
107	LT576870.1	100	58981	58907
107	LT594192.1	100	63004	62930
107	LT576867.1	98.67	62727	62653
108	LT594108.1	100	146454	146528
108	LT576869.1	100	122428	122354
108	X14112.1	100	147136	147210
108	LT576867.1	100	123446	123372
108	JN555585.1	100	147097	147171
108	LT576870.1	100	124606	124532
108	LT594192.1	100	130114	130040
108	LT594108.1	100	130437	130363
108	LT576870.1	100	125277	125203
108	LT576870.1	100	140763	140837
108	LT576868.1	100	117559	117485
108	LT594192.1	100	146035	146109
108	X14112.1	100	131097	131023
108	LT608134.1	100	140478	140552
108	LT576871.1	100	124561	124487
108	LT608134.1	100	141208	141282
108	JN555585.1	100	131100	131026
109	LT576869.1	100	15110	15036
109	LT576870.1	100	12839	12765
109	LT576867.1	100	16739	16665
109	LT576868.1	100	11269	11195
109	X14112.1	100	17062	16988
109	LT576871.1	100	12639	12565
109	JN555585.1	100	17063	16989
109	LT594192.1	100	16842	16768
109	LT608134.1	100	10622	10548
109	LT594108.1	98.67	16863	16789
110	LT576868.1	100	20449	20523
110	LT576867.1	100	25925	25999
110	LT594108.1	100	26049	26123
110	LT576869.1	100	24297	24371
110	LT576870.1	100	22024	22098
110	X14112.1	98.67	26247	26321
110	JN555585.1	98.67	26248	26322
110	LT608134.1	97.33	20391	20465
110	LT576871.1	97.33	22369	22443
110	LT594192.1	97.33	26024	26098
111	LT594108.1	100	130018	129944
111	LT594192.1	100	146454	146528
111	LT576867.1	100	123027	122953
111	LT576869.1	100	122009	121935
111	LT608134.1	100	141627	141701
111	LT594108.1	100	146873	146947
111	LT594192.1	100	129695	129621
111	LT576870.1	100	141182	141256
111	X14112.1	98.67	147555	147629
111	JN555585.1	98.67	147516	147590
111	X14112.1	98.67	130678	130604
111	JN555585.1	98.67	130681	130607
111	LT576870.1	98.67	124187	124113
112	JN555585.1	100	129627	129553
112	LT594108.1	100	147927	148001
112	X14112.1	100	148609	148683
112	JN555585.1	100	148570	148644
112	X14112.1	100	129624	129550
112	LT594108.1	100	128964	128890
112	LT576867.1	98.67	121967	121893
112	LT594192.1	92.59	128638	128558
112	LT576870.1	100	142252	142319
112	LT594192.1	100	147524	147591
112	LT576869.1	100	138699	138766
113	LT594108.1	100	129063	128989
113	JN555585.1	100	148471	148545
113	JN555585.1	100	129726	129652
113	X14112.1	100	129723	129649
113	X14112.1	100	148510	148584
113	LT594192.1	100	128740	128666
113	LT594108.1	100	147828	147902
113	LT594192.1	100	147409	147483
113	LT576869.1	100	138581	138655
113	LT576870.1	100	142137	142211
113	LT576867.1	98.67	122072	121998
114	LT576870.1	100	12781	12855
114	JN555585.1	100	17005	17079
114	LT576871.1	100	12581	12655
114	LT576868.1	100	11211	11285
114	LT576867.1	100	16681	16755
114	X14112.1	100	17004	17078
114	LT608134.1	100	10564	10638
114	LT594192.1	100	16784	16858
114	LT576869.1	100	15052	15126
114	LT594108.1	98.67	16805	16879
115	LT594108.1	100	148657	148583
115	LT594108.1	100	128234	128308
115	LT594192.1	100	127905	127979
115	LT576869.1	100	139422	139348
115	X14112.1	100	128894	128968
115	X14112.1	100	149339	149265
115	JN555585.1	100	128897	128971
115	JN555585.1	100	149300	149226
115	LT594192.1	100	148244	148170
115	LT576867.1	98.67	121237	121311
116	LT594108.1	100	150156	150230
116	X14112.1	100	127389	127315
116	LT594192.1	100	149752	149826
116	LT594108.1	100	126735	126661
116	X14112.1	100	150844	150918
116	JN555585.1	100	127392	127318
116	LT576867.1	100	119372	119298
116	LT594192.1	100	126397	126323
116	JN555585.1	100	150805	150879
116	LT576869.1	100	119447	119380
116	LT576870.1	100	143859	143926
117	LT576869.1	100	122011	121937
117	LT594108.1	100	130020	129946
117	LT576867.1	100	123029	122955
117	LT594192.1	100	129697	129623
117	LT594192.1	100	146452	146526
117	LT608134.1	100	141625	141699
117	LT576870.1	100	141180	141254
117	LT594108.1	100	146871	146945
117	LT576870.1	98.67	124189	124115
117	X14112.1	100	130680	130613
117	JN555585.1	100	130683	130616
117	JN555585.1	100	147514	147580
117	X14112.1	100	147553	147619
118	LT576868.1	100	25447	25521
118	X14112.1	100	31246	31320
118	JN555585.1	100	31247	31321
118	LT576869.1	100	29298	29372
118	LT608134.1	100	25394	25468
118	LT576871.1	100	29135	29209
118	LT594192.1	100	31023	31097
118	LT594108.1	100	31052	31126
118	LT576867.1	100	30924	30998
118	LT576870.1	98.67	27023	27096
119	JN555585.1	100	125812	125886
119	LT594108.1	100	125425	125499
119	LT594192.1	100	125275	125349
119	LT576870.1	100	121583	121657
119	JN555585.1	100	562	488
119	X14112.1	100	125809	125883
119	X14112.1	100	562	488
119	LT594192.1	100	452	378
119	LT576869.1	100	118469	118543
119	LT594108.1	100	474	400
119	LT576867.1	94.87	285	208
120	LT594108.1	100	147210	147136
120	X14112.1	100	130341	130415
120	LT594108.1	100	129681	129755
120	X14112.1	100	147892	147818
120	JN555585.1	100	130344	130418
120	JN555585.1	100	147853	147779
120	LT576867.1	100	122690	122764
120	LT594192.1	100	146791	146717
120	LT576870.1	100	141519	141445
120	LT576869.1	100	121672	121746
120	LT594192.1	100	129358	129432
120	LT576870.1	100	123853	123924
121	LT576867.1	100	119543	119617
121	JN555585.1	100	127563	127637
121	LT576867.1	100	140818	140744
121	LT576870.1	100	143678	143604
121	JN555585.1	100	150634	150560
121	LT594192.1	100	149572	149498
121	LT576869.1	100	120224	120298
121	LT594108.1	100	126906	126980
121	LT594108.1	100	149985	149911
121	LT594192.1	100	126577	126651
121	LT576869.1	100	119628	119702
121	X14112.1	97.33	150673	150599
121	X14112.1	97.33	127560	127634
122	X14112.1	100	149522	149596
122	X14112.1	100	128711	128637
122	LT594192.1	100	148421	148495
122	JN555585.1	100	128714	128640
122	LT576867.1	100	121056	120982
122	LT594108.1	100	128057	127983
122	LT594192.1	100	127728	127654
122	LT594108.1	100	148834	148908
122	LT576867.1	100	139668	139742
122	JN555585.1	100	149483	149557
122	LT576869.1	100	139599	139666
122	LT576870.1	100	123722	123655
123	LT594108.1	100	131023	130949
123	JN555585.1	100	131686	131612
123	LT594108.1	100	145868	145942
123	X14112.1	100	146550	146624
123	JN555585.1	100	146511	146585
123	X14112.1	100	131683	131609
123	LT594192.1	98.67	145449	145523
123	LT594192.1	98.67	130700	130626
123	LT576868.1	98.67	118142	118068
123	LT576867.1	98.67	124033	123959
123	LT576871.1	97.33	125143	125069
123	LT576869.1	97.33	123014	122940
123	LT608134.1	97.33	139895	139969
123	LT576870.1	97.33	125861	125787
124	X14112.1	100	149235	149309
124	LT594108.1	100	128338	128264
124	LT576867.1	100	121341	121267
124	LT594108.1	100	148553	148627
124	X14112.1	100	128998	128924
124	LT576869.1	100	139318	139392
124	JN555585.1	100	149196	149270
124	JN555585.1	100	129001	128927
125	LT594192.1	100	147042	147116
125	LT576870.1	100	141770	141844
125	JN555585.1	100	130093	130019
125	JN555585.1	100	148104	148178
125	X14112.1	100	148143	148217
125	LT576869.1	100	121421	121347
125	LT576867.1	100	122439	122365
125	LT594108.1	100	129430	129356
125	LT594108.1	100	147461	147535
125	X14112.1	100	130090	130016
125	LT594192.1	100	129107	129033
126	LT576870.1	100	140454	140380
126	LT594192.1	100	145124	145050
126	LT594108.1	100	145542	145468
126	LT576869.1	100	123340	123414
126	LT594192.1	100	131025	131099
126	JN555585.1	100	132013	132087
126	LT594108.1	100	131349	131423
126	LT576869.1	100	137329	137255
126	LT576867.1	100	124358	124432
126	LT576871.1	100	125469	125543
126	JN555585.1	100	146184	146110
126	LT608134.1	100	123311	123385
126	X14112.1	100	132010	132084
126	LT576870.1	100	126187	126261
126	X14112.1	100	146223	146149
126	LT576867.1	98.68	138815	138740
127	LT594108.1	100	146591	146665
127	LT576869.1	100	137805	137879
127	LT594108.1	100	130300	130226
127	LT576870.1	100	124469	124395
127	LT576870.1	100	140900	140974
127	LT576869.1	100	122291	122217
127	X14112.1	100	147273	147347
127	LT594192.1	100	129977	129903
127	LT608134.1	100	141345	141419
127	LT594192.1	100	146172	146246
127	X14112.1	100	130960	130886
127	LT576871.1	100	124424	124350
127	JN555585.1	100	130963	130889
127	LT576868.1	100	117422	117348
127	JN555585.1	100	147234	147308
127	LT576867.1	100	123309	123235
128	LT576867.1	100	79485	79411
128	JN555585.1	100	79676	79602
128	X14112.1	100	79676	79602
128	LT594108.1	100	79404	79330
128	LT576871.1	98.67	78793	78719
128	LT576869.1	98.67	78385	78311
128	LT608134.1	98.67	75462	75388
128	LT576870.1	98.67	75383	75309
128	LT576868.1	98.67	73774	73700
128	LT594192.1	97.33	79250	79176
129	X14112.1	100	7257	7331
129	JN555585.1	100	7259	7333
129	LT594192.1	100	7169	7243
129	LT594192.1	100	118558	118484
129	JN555585.1	100	119115	119041
129	X14112.1	100	119114	119040
129	LT576868.1	98.67	112647	112573
129	LT576867.1	98.67	6979	7053
129	LT594108.1	97.33	7140	7214
129	LT594108.1	97.33	118759	118685
129	LT576870.1	97.33	113350	113276
129	LT576870.1	97.33	3159	3233
129	LT576869.1	97.33	5384	5458
130	JN555585.1	100	147842	147916
130	LT576869.1	100	121683	121609
130	LT594192.1	100	129369	129295
130	LT576870.1	100	141508	141582
130	LT594192.1	100	146780	146854
130	LT594108.1	100	147199	147273
130	JN555585.1	100	130355	130281
130	X14112.1	100	147881	147955
130	X14112.1	100	130352	130278
130	LT576867.1	100	122701	122627
130	LT594108.1	100	129692	129618
131	JN555585.1	100	129581	129655
131	LT594108.1	100	128918	128992
131	JN555585.1	100	148616	148542
131	X14112.1	100	148655	148581
131	LT594108.1	100	147973	147899
131	X14112.1	100	129578	129652
131	LT576867.1	92.59	121921	122001
132	JN555585.1	100	129244	129318
132	JN555585.1	100	148953	148879
132	X14112.1	100	129241	129315
132	LT576869.1	100	139075	139001
132	LT594192.1	100	147900	147826
132	LT594108.1	100	128581	128655
132	LT576870.1	100	142628	142554
132	X14112.1	100	148992	148918
132	LT576867.1	100	121584	121658
132	LT594108.1	100	148310	148236
132	LT594192.1	100	128249	128323
133	LT608134.1	100	54785	54711
133	LT576870.1	100	55028	54954
133	LT576867.1	100	58929	58855
133	LT594192.1	100	59051	58977
133	LT576871.1	100	58190	58116
133	LT576868.1	100	53473	53399
133	LT576869.1	100	58160	58086
133	LT594108.1	100	59069	58995
133	X14112.1	98.67	59274	59200
133	JN555585.1	98.67	59275	59201
134	JN555585.1	100	79	5
134	JN555585.1	100	151902	151828
134	X14112.1	100	79	5
134	X14112.1	100	126292	126366
134	X14112.1	100	151941	151867
134	JN555585.1	100	126295	126369
134	LT594108.1	100	150985	150916
134	LT594108.1	100	125821	125890
134	LT594108.1	98.67	78	5
135	JN555585.1	100	128242	128316
135	LT576870.1	100	123247	123321
135	LT608134.1	100	142083	142009
135	LT594108.1	100	149306	149232
135	X14112.1	100	128239	128313
135	LT594192.1	100	127256	127330
135	LT594192.1	100	148893	148819
135	LT576870.1	100	122610	122684
135	JN555585.1	100	149955	149881
135	X14112.1	100	149994	149920
135	LT576869.1	100	140074	140000
135	LT594108.1	100	127585	127659
135	LT576867.1	92.59	120578	120658
136	LT576870.1	100	124192	124266
136	JN555585.1	100	147511	147437
136	LT576869.1	100	122014	122088
136	LT576869.1	100	138082	138008
136	LT576870.1	100	141177	141103
136	LT594108.1	100	130023	130097
136	LT594192.1	100	129700	129774
136	LT594108.1	100	146868	146794
136	X14112.1	100	147550	147476
136	X14112.1	100	130683	130757
136	LT594192.1	100	146449	146375
136	JN555585.1	100	130686	130760
136	LT576871.1	98.67	124147	124221
136	LT608134.1	98.67	141622	141548
136	LT576867.1	98.67	123032	123106
137	LT594108.1	100	131462	131388
137	LT576870.1	100	126300	126226
137	LT576870.1	100	140341	140415
137	LT576867.1	100	124471	124397
137	LT576869.1	100	137216	137290
137	LT576871.1	100	125582	125508
137	LT608134.1	100	123424	123350
137	LT576869.1	100	123453	123379
137	LT594108.1	100	145429	145503
137	JN555585.1	100	146071	146145
137	LT594192.1	100	131138	131064
137	X14112.1	100	132123	132049
137	X14112.1	100	146110	146184
137	LT594192.1	100	145011	145085
137	JN555585.1	100	132126	132052
137	LT576867.1	98.68	138701	138776
138	X14112.1	100	148824	148750
138	X14112.1	100	129409	129483
138	LT576867.1	100	121752	121826
138	LT594108.1	100	128749	128823
138	JN555585.1	100	129412	129486
138	JN555585.1	100	148785	148711
138	LT594108.1	100	148142	148068
138	LT594192.1	98.67	147732	147658
138	LT594192.1	98.67	128417	128491
138	LT576869.1	98.67	138907	138833
138	LT576870.1	98.67	142460	142386
139	LT594108.1	100	124999	125073
139	LT594108.1	100	900	826
139	LT576870.1	98.67	121157	121231
139	JN555585.1	98.67	125386	125460
139	LT576867.1	98.67	714	640
139	LT576869.1	98.67	118043	118117
139	JN555585.1	98.67	988	914
139	X14112.1	98.67	988	914
139	X14112.1	98.67	125383	125457
140	X14112.1	100	131631	131557
140	LT594108.1	100	145920	145994
140	LT576870.1	100	125809	125735
140	LT608134.1	100	139947	140021
140	LT576869.1	100	122962	122888
140	LT594192.1	100	145501	145575
140	LT576867.1	100	123981	123907
140	JN555585.1	100	131634	131560
140	JN555585.1	100	146563	146637
140	LT576868.1	100	118090	118016
140	LT594192.1	100	130648	130574
140	LT594108.1	100	130971	130897
140	LT576871.1	100	125091	125017
140	X14112.1	100	146602	146676
141	LT576869.1	100	5197	5271
141	LT576870.1	100	113537	113463
141	LT576867.1	100	6791	6865
141	LT576870.1	100	2972	3046
141	JN555585.1	100	7072	7146
141	JN555585.1	100	119302	119228
141	X14112.1	100	119301	119227
141	LT576868.1	100	112835	112761
141	X14112.1	100	7070	7144
141	LT594108.1	100	118942	118872
141	LT594192.1	100	6986	7056
141	LT594108.1	100	6957	7027
141	LT594192.1	100	118741	118671
141	LT576871.1	98.59	119309	119239
141	LT608134.1	98.59	117399	117329
142	LT608134.1	100	141356	141430
142	LT594192.1	100	129966	129892
142	X14112.1	100	147284	147358
142	JN555585.1	100	147245	147319
142	X14112.1	100	130949	130875
142	LT594108.1	100	130289	130215
142	LT576868.1	100	117411	117337
142	LT594192.1	100	146183	146257
142	LT576869.1	100	122280	122206
142	LT576869.1	100	137816	137890
142	LT576871.1	100	124413	124339
142	JN555585.1	100	130952	130878
142	LT576867.1	100	123298	123224
142	LT594108.1	100	146602	146676
142	LT576870.1	100	140911	140985
142	LT576870.1	100	124458	124384
143	LT594108.1	100	122043	122117
143	JN555585.1	100	3986	3912
143	JN555585.1	100	122388	122462
143	LT594108.1	100	3856	3782
143	LT594192.1	100	121807	121881
143	X14112.1	100	3985	3911
143	X14112.1	100	122386	122460
143	LT576867.1	100	3632	3558
143	LT594192.1	100	3920	3846
143	LT608134.1	98.68	119812	119887
144	X14112.1	100	122393	122467
144	JN555585.1	100	3979	3905
144	LT576867.1	100	3625	3551
144	LT594108.1	100	122050	122124
144	JN555585.1	100	122395	122469
144	LT594192.1	100	3913	3839
144	LT594108.1	100	3849	3775
144	LT594192.1	100	121814	121888
144	X14112.1	100	3978	3904
144	LT608134.1	98.67	119819	119893
145	LT576869.1	100	121502	121428
145	LT576870.1	100	141689	141763
145	X14112.1	100	148062	148136
145	LT594108.1	100	129511	129437
145	LT594192.1	100	129188	129114
145	X14112.1	100	130171	130097
145	JN555585.1	100	148023	148097
145	JN555585.1	100	130174	130100
145	LT594108.1	100	147380	147454
145	LT594192.1	100	146961	147035
145	LT576867.1	100	122520	122446
146	X14112.1	100	147255	147329
146	X14112.1	100	130978	130904
146	LT594108.1	100	146573	146647
146	LT576869.1	100	122309	122235
146	LT576871.1	100	124442	124368
146	LT576869.1	100	137787	137861
146	LT576870.1	100	124487	124413
146	LT594192.1	100	146154	146228
146	LT576867.1	100	123327	123253
146	LT576870.1	100	140882	140956
146	LT594192.1	100	129995	129921
146	LT608134.1	100	141327	141401
146	LT594108.1	100	130318	130244
146	JN555585.1	100	130981	130907
146	JN555585.1	100	147216	147290
146	LT576868.1	98.67	117440	117366
147	LT576870.1	100	120864	120938
147	X14112.1	100	1254	1180
147	JN555585.1	100	125120	125194
147	LT576871.1	100	123942	124016
147	LT576869.1	100	117058	117132
147	LT594108.1	100	1139	1065
147	LT594108.1	100	124760	124834
147	JN555585.1	100	1254	1180
147	X14112.1	100	125117	125191
147	LT576869.1	100	117723	117797
147	LT594192.1	100	124517	124591
147	LT594192.1	100	1210	1136
147	LT576868.1	100	174	100
147	LT576867.1	98.67	962	888
148	JN555585.1	100	131025	131099
148	LT594192.1	100	130039	130113
148	LT576868.1	100	117484	117558
148	LT576870.1	100	124531	124605
148	LT576871.1	100	124486	124560
148	LT576870.1	100	140838	140764
148	LT576869.1	100	122353	122427
148	LT594108.1	100	146529	146455
148	JN555585.1	100	147172	147098
148	LT594192.1	100	146110	146036
148	LT608134.1	100	141283	141209
148	LT576870.1	100	125202	125276
148	LT608134.1	100	140553	140479
148	X14112.1	100	147211	147137
148	X14112.1	100	131022	131096
148	LT594108.1	100	130362	130436
148	LT576867.1	100	123371	123445
149	JN555585.1	100	132021	132095
149	LT594108.1	100	145534	145460
149	LT576871.1	100	125477	125551
149	LT594108.1	100	131357	131431
149	LT576870.1	100	126195	126269
149	LT576870.1	100	140446	140372
149	X14112.1	100	132018	132092
149	LT594192.1	100	131033	131107
149	JN555585.1	100	146176	146102
149	LT576869.1	100	123348	123422
149	LT576867.1	100	124366	124440
149	LT576869.1	100	137321	137247
149	LT594192.1	100	145116	145042
149	LT608134.1	100	123319	123393
149	X14112.1	100	146215	146141
149	LT576867.1	98.68	138807	138732
150	LT594192.1	100	759	685
150	LT594108.1	100	781	707
150	LT594192.1	100	124968	125042
150	LT594108.1	100	125118	125192
150	LT576870.1	96	121276	121350
150	LT576869.1	96	118162	118236
150	X14112.1	94.67	869	795
150	X14112.1	94.67	125502	125576
150	JN555585.1	94.67	869	795
150	JN555585.1	94.67	125505	125579
151	X14112.1	100	122029	122103
151	X14112.1	100	4342	4268
151	LT594108.1	100	121683	121757
151	LT594108.1	100	4216	4142
151	JN555585.1	100	4343	4269
151	JN555585.1	100	122031	122105
151	LT594192.1	98.67	4277	4203
151	LT576869.1	98.67	2488	2414
151	LT594192.1	98.67	121450	121524
151	LT576867.1	100	3987	3919
151	LT576870.1	97.37	116153	116228
152	LT594192.1	100	149755	149829
152	JN555585.1	100	150808	150882
152	X14112.1	100	150847	150921
152	X14112.1	100	127386	127312
152	LT594108.1	100	126732	126658
152	LT576867.1	100	119369	119295
152	LT594192.1	100	126394	126320
152	LT594108.1	100	150159	150233
152	JN555585.1	100	127389	127315
152	LT576870.1	98.67	143855	143929
152	LT576869.1	98.67	119451	119377
153	X14112.1	100	147565	147491
153	LT594192.1	100	146464	146390
153	LT576869.1	100	138097	138023
153	X14112.1	100	130668	130742
153	LT594192.1	100	129685	129759
153	JN555585.1	100	130671	130745
153	JN555585.1	100	147526	147452
153	LT576869.1	100	121999	122073
153	LT576870.1	100	141192	141118
153	LT594108.1	100	146883	146809
153	LT594108.1	100	130008	130082
153	LT576870.1	100	124177	124251
153	LT576867.1	98.67	123017	123091
153	LT576871.1	98.67	124132	124206
153	LT608134.1	98.67	141637	141563
154	X14112.1	100	17060	16986
154	LT576867.1	100	16737	16663
154	LT576868.1	100	11267	11193
154	LT576870.1	100	12837	12763
154	JN555585.1	100	17061	16987
154	LT576871.1	100	12637	12563
154	LT576869.1	100	15108	15034
154	LT594192.1	100	16840	16766
154	LT608134.1	100	10620	10546
154	LT594108.1	98.67	16861	16787
155	LT594192.1	100	125349	125275
155	JN555585.1	100	488	562
155	LT594108.1	100	400	474
155	X14112.1	100	488	562
155	LT594192.1	100	378	452
155	JN555585.1	100	125886	125812
155	X14112.1	100	125883	125809
155	LT594108.1	100	125499	125425
155	LT576869.1	100	118543	118469
155	LT576870.1	100	121657	121583
155	LT576867.1	94.87	208	285
156	JN555585.1	100	129783	129857
156	LT594108.1	100	147771	147697
156	LT576870.1	100	142080	142006
156	LT576869.1	100	121111	121185
156	LT576869.1	100	138524	138450
156	LT594108.1	100	129120	129194
156	LT576867.1	100	122129	122203
156	LT594192.1	100	128797	128871
156	X14112.1	100	148453	148379
156	X14112.1	100	129780	129854
156	JN555585.1	100	148414	148340
156	LT594192.1	100	147352	147278
157	LT576870.1	100	121657	121583
157	LT594108.1	100	400	474
157	LT594108.1	100	125499	125425
157	X14112.1	100	488	562
157	LT594192.1	100	125349	125275
157	JN555585.1	100	125886	125812
157	JN555585.1	100	488	562
157	LT594192.1	100	378	452
157	X14112.1	100	125883	125809
157	LT576869.1	100	118543	118469
157	LT576867.1	94.87	208	285
158	JN555585.1	100	68956	68882
158	X14112.1	100	68956	68882
158	LT594192.1	100	68737	68663
158	LT608134.1	100	64613	64539
158	LT576868.1	100	63009	62935
158	LT576867.1	100	68462	68388
158	LT576870.1	100	64714	64640
158	LT594108.1	100	68753	68679
158	LT576869.1	100	67641	67567
158	LT576871.1	100	67989	67915
159	X14112.1	100	128891	128965
159	LT594108.1	100	148660	148586
159	JN555585.1	100	149303	149229
159	LT576869.1	100	139425	139351
159	LT594108.1	100	128231	128305
159	JN555585.1	100	128894	128968
159	X14112.1	100	149342	149268
159	LT594192.1	100	127902	127976
159	LT594192.1	100	148247	148173
159	LT576867.1	98.67	121234	121308
160	LT594192.1	100	148688	148762
160	X14112.1	100	149789	149863
160	LT608134.1	100	141878	141952
160	LT594192.1	100	127461	127387
160	JN555585.1	100	128447	128373
160	JN555585.1	100	149750	149824
160	X14112.1	100	128444	128370
160	LT576867.1	98.67	120789	120715
160	LT576870.1	98.67	123452	123378
160	LT594108.1	98.67	149101	149175
160	LT594108.1	98.67	127790	127716
160	LT576869.1	97.33	139869	139943
161	LT576870.1	100	143513	143587
161	LT576867.1	100	119708	119634
161	LT594192.1	100	149407	149481
161	JN555585.1	100	127728	127654
161	X14112.1	100	127725	127651
161	LT594108.1	100	127071	126997
161	LT594108.1	100	149820	149894
161	LT576867.1	100	140653	140727
161	LT576869.1	100	120389	120315
161	JN555585.1	100	150469	150543
161	X14112.1	100	150508	150582
161	LT594192.1	100	126742	126668
161	LT576869.1	100	119793	119719
162	LT576870.1	100	54981	55055
162	LT594108.1	100	59022	59096
162	LT594192.1	100	59004	59078
162	LT576871.1	100	58143	58217
162	LT576869.1	100	58113	58187
162	LT576867.1	100	58882	58956
162	LT608134.1	100	54738	54812
162	LT576868.1	100	53426	53500
162	X14112.1	98.67	59227	59301
162	JN555585.1	98.67	59228	59302
163	JN555585.1	100	147815	147889
163	LT576867.1	100	122728	122654
163	LT594192.1	100	129396	129322
163	X14112.1	100	147854	147928
163	LT594192.1	100	146753	146827
163	LT594108.1	100	129719	129645
163	LT576869.1	100	121710	121636
163	X14112.1	100	130379	130305
163	LT594108.1	100	147172	147246
163	LT576870.1	100	141481	141555
163	JN555585.1	100	130382	130308
164	X14112.1	100	7221	7295
164	JN555585.1	100	119151	119077
164	LT594192.1	100	118594	118520
164	LT594192.1	100	7133	7207
164	X14112.1	100	119150	119076
164	JN555585.1	100	7223	7297
164	LT594108.1	98.67	118795	118721
164	LT576870.1	98.67	3123	3197
164	LT576869.1	98.67	5348	5422
164	LT576870.1	98.67	113386	113312
164	LT594108.1	98.67	7104	7178
164	LT576868.1	97.37	112684	112609
164	LT576867.1	97.37	6942	7017
165	LT594192.1	100	124533	124607
165	LT576868.1	100	158	84
165	LT594108.1	100	1123	1049
165	JN555585.1	100	1238	1164
165	X14112.1	100	125133	125207
165	LT594108.1	100	124776	124850
165	LT594192.1	100	1194	1120
165	X14112.1	100	1238	1164
165	JN555585.1	100	125136	125210
165	LT576870.1	98.67	120880	120954
165	LT576869.1	98.67	117074	117148
165	LT576869.1	98.67	117739	117813
165	LT576867.1	98.67	946	872
166	JN555585.1	100	128556	128482
166	JN555585.1	100	149641	149715
166	LT594192.1	100	148579	148653
166	LT576870.1	100	123564	123490
166	X14112.1	100	149680	149754
166	X14112.1	100	128553	128479
166	LT594192.1	100	127570	127496
166	LT594108.1	98.67	127899	127825
166	LT576869.1	98.67	139757	139831
166	LT594108.1	98.67	148992	149066
166	LT576867.1	98.67	139826	139900
166	LT576867.1	98.67	120898	120824
167	X14112.1	100	7246	7320
167	LT594192.1	100	7158	7232
167	X14112.1	100	119125	119051
167	JN555585.1	100	7248	7322
167	JN555585.1	100	119126	119052
167	LT594192.1	100	118569	118495
167	LT594108.1	98.67	7129	7203
167	LT576868.1	98.67	112658	112584
167	LT576867.1	98.67	6968	7042
167	LT594108.1	98.67	118770	118696
167	LT576869.1	97.33	5373	5447
167	LT576870.1	97.33	113361	113287
167	LT576870.1	97.33	3148	3222
168	X14112.1	100	31235	31309
168	LT576870.1	100	27012	27086
168	LT608134.1	100	25383	25457
168	LT576869.1	100	29287	29361
168	LT576871.1	100	29124	29198
168	LT594192.1	100	31012	31086
168	LT594108.1	100	31041	31115
168	JN555585.1	100	31236	31310
168	LT576867.1	100	30913	30987
168	LT576868.1	100	25436	25510
169	LT576869.1	100	121677	121603
169	LT594192.1	100	129363	129289
169	LT594192.1	100	146786	146860
169	X14112.1	100	130346	130272
169	LT576870.1	100	141514	141588
169	LT576867.1	100	122695	122621
169	JN555585.1	100	130349	130275
169	JN555585.1	100	147848	147922
169	X14112.1	100	147887	147961
169	LT594108.1	100	129686	129612
169	LT594108.1	100	147205	147279
170	LT594192.1	100	127639	127713
170	JN555585.1	100	128625	128699
170	JN555585.1	100	149572	149498
170	LT576867.1	100	120967	121041
170	LT594192.1	100	148510	148436
170	LT576867.1	100	139757	139683
170	X14112.1	100	128622	128696
170	LT594108.1	100	148923	148849
170	X14112.1	100	149611	149537
170	LT594108.1	100	127968	128042
170	LT576869.1	98.67	139688	139614
170	LT576870.1	98.67	123633	123707
171	X14112.1	100	150879	150805
171	LT576867.1	100	119337	119411
171	LT594108.1	100	150191	150117
171	LT594108.1	100	126700	126774
171	JN555585.1	100	150840	150766
171	JN555585.1	100	127357	127431
171	X14112.1	100	127354	127428
171	LT576870.1	98.67	143887	143813
171	LT576869.1	98.67	119419	119493
171	LT594192.1	97.33	149787	149713
171	LT594192.1	97.33	126362	126436
172	LT594192.1	100	16842	16768
172	LT576870.1	100	12839	12765
172	X14112.1	100	17062	16988
172	LT576867.1	100	16739	16665
172	LT576869.1	100	15110	15036
172	LT608134.1	100	10622	10548
172	LT576868.1	100	11269	11195
172	JN555585.1	100	17063	16989
172	LT576871.1	100	12639	12565
172	LT594108.1	98.67	16863	16789
173	X14112.1	100	147832	147906
173	LT594192.1	100	129418	129344
173	JN555585.1	100	130404	130330
173	LT594192.1	100	146731	146805
173	LT594108.1	100	129741	129667
173	LT576869.1	100	121732	121658
173	LT594108.1	100	147150	147224
173	LT576867.1	100	122750	122676
173	JN555585.1	100	147793	147867
173	X14112.1	100	130401	130327
173	LT576870.1	100	141459	141533
174	LT594108.1	100	509	435
174	LT594192.1	100	125240	125314
174	LT594108.1	100	125390	125464
174	LT594192.1	100	487	413
174	LT576867.1	98.67	320	246
174	X14112.1	98.67	597	523
174	JN555585.1	98.67	125777	125851
174	JN555585.1	98.67	597	523
174	X14112.1	98.67	125774	125848
174	LT576870.1	98.67	121548	121622
174	LT576869.1	98.67	118434	118508
175	LT594108.1	100	128030	127956
175	LT594192.1	100	148448	148522
175	LT594192.1	100	127701	127627
175	JN555585.1	100	149510	149584
175	X14112.1	100	149549	149623
175	JN555585.1	100	128687	128613
175	LT576867.1	100	121029	120955
175	LT594108.1	100	148861	148935
175	LT576867.1	100	139695	139769
175	X14112.1	100	128684	128610
175	LT576870.1	98.67	123695	123621
175	LT576869.1	98.67	139626	139700
176	LT594108.1	100	830	904
176	LT594108.1	100	125069	124995
176	JN555585.1	98.67	125456	125382
176	X14112.1	98.67	125453	125379
176	JN555585.1	98.67	918	992
176	LT576867.1	98.67	644	718
176	LT576869.1	98.67	118113	118039
176	X14112.1	98.67	918	992
176	LT576870.1	98.67	121227	121153
177	LT576871.1	100	125497	125571
177	JN555585.1	100	146156	146082
177	LT576867.1	100	124386	124460
177	LT576870.1	100	140426	140352
177	JN555585.1	100	132041	132115
177	X14112.1	100	146195	146121
177	LT594192.1	100	131053	131127
177	LT576869.1	100	123368	123442
177	LT594108.1	100	145514	145440
177	LT594108.1	100	131377	131451
177	LT576869.1	100	137301	137227
[truncated: 927,915+ more rows]
