# Supplementary material for: Metagenomic Next-Generation Sequencing in the Diagnosis of HHV-1 Reactivation in a Critically Ill COVID-19 Patient: A Case Report
Source: Front Med (Lausanne). 2021 Oct 4;8:715519. doi: 10.3389/fmed.2021.715519 (PMC8520926; doi:10.3389/fmed.2021.715519)
Supplement: Supplementary file 21 [file Data_Sheet_7.XLSX]

## Sheet: Human gammaherpesvirus 4
Reads number	Reference	Identity	Start	End
1	MH590534.1	100	100897	100971
1	MK540439.1	100	101232	101306
1	MH144215.1	100	100083	100157
1	AP019018.1	100	100785	100859
1	MK540304.1	100	101232	101306
1	LR813072.1	100	79748	79822
1	LN827568.1	100	101334	101408
1	MH590499.1	100	100943	101017
1	AP019148.1	100	100771	100845
1	MH590506.1	100	101523	101597
1	MH590482.1	100	101056	101130
1	MG021307.1	100	100786	100860
1	AP019110.1	100	99274	99348
1	LC150742.1	100	101232	101306
1	MK540246.1	100	101232	101306
1	MK540272.1	100	101232	101306
1	MH590570.1	100	100709	100783
1	LN827592.1	100	101382	101456
1	MH590539.1	100	100879	100953
1	LN827594.1	100	101351	101425
1	MH590571.1	100	100781	100855
1	MH590417.1	100	100983	101057
1	AP019138.1	100	98860	98934
1	AP019091.1	100	98702	98776
1	AP019109.1	100	100175	100249
1	MK540273.1	100	101232	101306
1	LR813030.1	100	82841	82915
1	MK540306.1	100	101232	101306
1	MK540416.1	100	101232	101306
1	LC573552.1	100	98965	99039
1	MK540448.1	100	101232	101306
1	MK540346.1	100	101232	101306
1	MG298832.1	100	101230	101304
1	LR813068.1	100	80680	80754
1	MG021305.1	100	103218	103292
1	MK540414.1	100	101232	101306
1	MH590426.1	100	90589	90663
1	MH590465.1	100	100790	100864
1	MH590439.1	100	100405	100479
1	MH590408.1	100	100875	100949
1	MG298903.1	100	101202	101276
1	AP019182.1	100	88482	88556
1	AP019126.1	100	98358	98432
1	AP019051.1	100	100813	100887
1	MK540357.1	100	101232	101306
1	MH590514.1	100	101279	101353
1	AP019050.1	100	98156	98230
1	MK540388.1	100	101232	101306
1	MH590533.1	100	101431	101505
1	MK540339.1	100	101232	101306
1	MH590376.1	100	101109	101183
1	AP019020.1	100	99713	99787
1	LS992239.1	100	100073	100147
1	MH590496.1	100	100665	100739
1	MH590490.1	100	101464	101538
1	MK540266.1	100	101232	101306
1	LN827581.1	100	101354	101428
1	MK540442.1	100	101232	101306
1	MK540462.1	100	101232	101306
1	MH590445.1	100	101290	101364
1	MH590389.1	100	100692	100766
1	LN827574.1	100	101208	101282
1	AP019103.1	100	99714	99788
1	MK540459.1	100	101232	101306
1	MK540260.1	100	101232	101306
1	MK540427.1	100	101232	101306
1	MH590400.1	100	100398	100472
1	MK540257.1	100	101232	101306
1	MH590452.1	100	101114	101188
1	MH883773.1	100	101167	101241
1	AP019076.1	100	100797	100871
1	LR812996.1	100	78914	78988
1	MH590472.1	100	100857	100931
1	MG021309.1	100	101105	101179
1	LR813063.1	100	82414	82488
1	MH590403.1	100	101127	101201
1	MK540347.1	100	101232	101306
1	LS992269.1	100	100918	100992
1	AP019095.1	100	90259	90333
1	AP019055.1	100	100267	100341
1	MH590378.1	100	100658	100732
1	MH590555.1	100	100693	100767
1	MH590430.1	100	100702	100776
1	AP019123.1	100	99998	100072
1	LN827550.1	100	101341	101415
1	MK540456.1	100	101232	101306
1	AP019122.1	100	100345	100419
1	KX125050.1	100	100152	100226
1	AB850653.1	100	99762	99836
1	MH590525.1	100	100761	100835
1	MK540323.1	100	101232	101306
1	AB850645.1	100	100211	100285
1	MH590394.1	100	100903	100977
1	MH590523.1	100	101223	101297
1	LR813064.1	100	83897	83971
1	MH590522.1	100	100767	100841
1	AB850659.1	100	98810	98736
1	MK540371.1	100	101232	101306
1	MH590468.1	100	101509	101583
1	LR813047.1	100	76683	76757
1	LC150338.1	100	101232	101306
1	KC440852.1	100	101248	101322
1	MK540316.1	100	101232	101306
1	MK540314.1	100	101232	101306
1	MK540406.1	100	101232	101306
1	MH590550.1	100	100709	100783
1	MK540468.1	100	101232	101306
1	MK540278.1	100	101232	101306
1	AB850651.1	100	99538	99612
1	LN827525.1	100	101364	101438
1	AP019074.1	100	98499	98573
1	MK540398.1	100	101232	101306
1	LS992247.1	100	100983	101057
1	MK540250.1	100	101232	101306
1	LN827527.1	100	101372	101446
1	KX674065.1	100	101218	101292
1	MK540252.1	100	101232	101306
1	MH883770.1	100	100945	101019
1	MG298840.1	100	100976	101050
1	LS992252.1	100	101090	101164
1	MK540263.1	100	101232	101306
1	MH590553.1	100	100675	100749
1	MH883786.1	100	100881	100955
1	KR063343.1	100	101243	101317
1	AP019023.1	100	88658	88732
1	AP019073.1	100	99536	99610
1	AP019135.1	100	100520	100594
1	AP019031.1	100	65769	65843
1	MH590422.1	100	101309	101383
1	AP019044.1	100	99752	99826
1	MK540368.1	100	101232	101306
1	MH590421.1	100	101911	101985
1	LS992242.1	100	100797	100871
1	MH590373.1	100	98693	98767
1	MG298904.1	100	101234	101308
1	KF992566.1	100	100826	100900
1	MK540364.1	100	101232	101306
1	MK540352.1	100	101232	101306
1	MK540340.1	100	101232	101306
1	AP019139.1	100	100727	100801
1	MK540410.1	100	101232	101306
1	LN827523.1	100	101034	101108
1	KR063345.1	100	101266	101340
1	AP019141.1	100	100186	100260
1	MK540329.1	100	101232	101306
1	MG298863.1	100	101165	101239
1	LS992246.1	100	100224	100298
1	MG298861.1	100	101263	101337
1	MH590487.1	100	100903	100977
1	MH590493.1	100	100700	100774
1	MK540345.1	100	101232	101306
1	MK540336.1	100	101232	101306
1	LR813033.1	100	79947	80021
1	LN827551.1	100	101228	101302
1	KX125051.1	100	101218	101292
1	LN827577.1	100	101329	101403
1	MH883766.1	100	101154	101228
1	MG298829.1	100	101033	101107
1	MK540275.1	100	101232	101306
1	MK540351.1	100	101232	101306
1	AP019170.1	100	100264	100338
1	MG298924.1	100	101208	101282
1	MG021308.1	100	101108	101182
1	LS992259.1	100	101043	101117
1	AP019111.1	100	99463	99537
1	MH590481.1	100	100696	100770
1	KC207813.1	100	100787	100861
1	LR813046.1	100	78969	79043
1	LR813026.1	100	84659	84733
1	MK540245.1	100	101232	101306
1	LR813081.1	100	82762	82836
1	LR813004.1	100	74794	74868
1	AP019165.1	100	93063	93137
1	MK540449.1	100	101232	101306
1	LR813028.1	100	79096	79170
1	MH590502.1	100	98896	98970
1	MG021306.1	100	103218	103292
1	AP019069.1	100	86478	86552
1	LN827524.1	100	101431	101505
1	MK540363.1	100	101232	101306
1	MH883782.1	100	100523	100597
1	MK540437.1	100	101232	101306
1	AP019175.1	100	100681	100755
1	MH590495.1	100	99822	99896
1	MK540337.1	100	101232	101306
1	MG298838.1	100	101146	101220
1	AP019052.1	100	99558	99632
1	LR813070.1	100	82967	83041
1	AP019080.1	100	98429	98503
1	MK540308.1	100	101232	101306
1	AP019059.1	100	99607	99681
1	AP019083.1	100	100784	100858
1	AP019119.1	100	94773	94847
1	LS992248.1	100	100975	101049
1	LN827588.1	100	101419	101493
1	AP019084.1	100	99809	99883
1	AB850658.1	100	100518	100592
1	MG298902.1	100	101021	101095
1	KT273947.1	100	101197	101271
1	MH590456.1	100	101325	101399
1	MH883761.1	100	99895	99969
1	LR813032.1	100	80113	80187
1	MH590428.1	100	101384	101458
1	MK540463.1	100	101232	101306
1	AP019027.1	100	99619	99693
1	MK540408.1	100	101232	101306
1	AP019013.1	100	100813	100887
1	AP019104.1	100	99535	99609
1	AP019029.1	100	99768	99842
1	MG298879.1	100	101232	101306
1	AB850655.1	100	100030	99956
1	LR813143.1	100	81838	81912
1	MG298883.1	100	101126	101200
1	AP019043.1	100	96184	96258
1	MK540292.1	100	101232	101306
1	MH590500.1	100	101397	101471
1	MK540465.1	100	101232	101306
1	AP019125.1	100	100393	100467
1	LR813060.1	100	82468	82542
1	MK540335.1	100	101232	101306
1	MH590478.1	100	101021	101095
1	MK540248.1	100	101232	101306
1	MK540318.1	100	101232	101306
1	AY961628.3	100	101150	101224
1	AP019071.1	100	99657	99731
1	MK540435.1	100	101232	101306
1	MH590383.1	100	100966	101040
1	AP019145.1	100	99958	100032
1	MG298839.1	100	101085	101159
1	MH590528.1	100	80322	80396
1	AP019171.1	100	99686	99760
1	MK540244.1	100	101232	101306
1	LR813048.1	100	79938	80012
1	AP019131.1	100	100709	100783
1	MK540443.1	100	101232	101306
1	LR813054.1	100	80042	80116
1	AP019017.1	100	99901	99975
1	LN827575.1	100	101566	101640
1	AP015015.1	100	98621	98695
1	LS992245.1	100	99904	99978
1	MH590380.1	100	100885	100959
1	MH590476.1	100	100768	100842
1	LR813042.1	100	82414	82488
1	LR813043.1	100	78198	78272
1	KT273948.1	100	101124	101198
1	AP019053.1	100	100007	100081
1	MG298910.1	100	101035	101109
1	MK540315.1	100	101232	101306
1	KC617875.1	100	100861	100935
1	MK540338.1	100	101232	101306
1	AP019028.1	100	100789	100863
1	MH590431.1	100	101059	101133
1	LN827559.1	100	101258	101332
1	MK540394.1	100	101232	101306
1	MH883772.1	100	101076	101150
1	MG298855.1	100	101216	101290
1	MH590516.1	100	101204	101278
1	AP019092.1	100	94402	94476
1	MK540299.1	100	101232	101306
1	MH590526.1	100	101135	101209
1	LS992253.1	100	101053	101127
1	AP019134.1	100	99744	99818
1	MK540358.1	100	101232	101306
1	MH590541.1	100	100860	100934
1	LR813080.1	100	78789	78863
1	MK540467.1	100	101232	101306
1	LC150327.1	100	101232	101306
1	AP019136.1	100	99953	100027
1	MK540451.1	100	101232	101306
1	MK540253.1	100	101232	101306
1	MH590538.1	100	100198	100272
1	MH590488.1	100	101327	101401
1	LC150337.1	100	101232	101306
1	MK540332.1	100	101232	101306
1	AP019093.1	100	78285	78359
1	MH590435.1	100	100726	100800
1	MG298851.1	100	100994	101068
1	AP019041.1	100	97613	97687
1	MH590413.1	100	100915	100989
1	AP019024.1	100	89789	89863
1	LR813045.1	100	76044	76118
1	KT273945.1	100	101169	101243
1	LN827560.1	100	101603	101677
1	LR813062.1	100	75913	75987
1	AP019116.1	100	98650	98724
1	MH590565.1	100	100735	100809
1	MH590396.1	100	100588	100662
1	LS992250.1	100	101163	101237
1	LN827544.1	100	101367	101441
1	MK540455.1	100	101232	101306
1	MG021310.1	100	101104	101178
1	KT273949.1	100	101276	101350
1	MK540470.1	100	101232	101306
1	MH883755.1	100	100018	100092
1	AP019100.1	100	99659	99733
1	MK540269.1	100	101232	101306
1	MG298921.1	100	101064	101138
1	AP019016.1	100	100133	100207
1	LR812997.1	100	76549	76623
1	LS992267.1	100	100600	100674
1	MH883758.1	100	100127	100201
1	LS992251.1	100	101090	101164
1	MK540387.1	100	101232	101306
1	MK540421.1	100	101232	101306
1	MK540265.1	100	101232	101306
1	MG298927.1	100	100854	100928
1	MH883763.1	100	100666	100740
1	MK540290.1	100	101232	101306
1	AP019060.1	100	99576	99650
1	LR813073.1	100	75878	75952
1	MK540341.1	100	101232	101306
1	MG021312.1	100	102062	102136
1	MH590546.1	100	101083	101157
1	MH590507.1	100	100622	100696
1	AP019179.1	100	100826	100900
1	AP019112.1	100	100085	100159
1	KF992565.1	100	100878	100952
1	MK540282.1	100	101232	101306
1	AP019151.1	100	100639	100713
1	MK540425.1	100	101232	101306
1	AP019185.1	100	99704	99778
1	AP019012.1	100	99726	99800
1	MG298906.1	100	100891	100965
1	LS992277.1	100	100705	100779
1	AP019067.1	100	99599	99673
1	MK540279.1	100	101232	101306
1	MH590420.1	100	100833	100907
1	MG298907.1	100	100789	100863
1	AP019025.1	100	100153	100227
1	LR813019.1	100	100695	100769
1	MK540298.1	100	101232	101306
1	LR813059.1	100	74992	75066
1	MK540342.1	100	101232	101306
1	MH590386.1	100	101269	101343
1	MH590414.1	100	101369	101443
1	MK540386.1	100	101232	101306
1	MG021313.1	100	101128	101202
1	MK540457.1	100	101232	101306
1	MH590384.1	100	101595	101669
1	MK540367.1	100	101232	101306
1	AP019149.1	100	99754	99828
1	MG298913.1	100	100619	100693
1	MK540243.1	100	101232	101306
1	MK540404.1	100	101232	101306
1	MK540286.1	100	101232	101306
1	MH590379.1	100	101160	101234
1	AP019142.1	100	100788	100862
1	AP019056.1	100	99803	99877
1	LR813041.1	100	81255	81329
1	MH590556.1	100	101216	101290
1	LR813079.1	100	81907	81981
1	LN827558.1	100	101342	101416
1	LN827546.1	100	101393	101467
1	KC440851.1	100	101235	101309
1	KF992570.1	100	100926	101000
1	MG298923.1	100	101741	101815
1	AP019086.1	100	100388	100462
1	MK540426.1	100	101232	101306
1	MG298900.1	100	100915	100989
1	MG298848.1	100	101208	101282
1	HQ020558.1	100	98552	98626
1	AP019087.1	100	99196	99270
1	MK540392.1	100	101232	101306
1	MH883774.1	100	101029	101103
1	MH590503.1	100	101710	101784
1	MG298854.1	100	101136	101210
1	MG298908.1	100	100983	101057
1	MG298836.1	100	91201	91275
1	LR813040.1	100	76630	76704
1	MG298866.1	100	101214	101288
1	LC573553.1	100	102106	102180
1	KX125052.1	100	101535	101609
1	MK540431.1	100	101232	101306
1	KT823508.1	100	101185	101259
1	MH590509.1	100	102168	102242
1	MK540348.1	100	101232	101306
1	MH590387.1	100	100651	100725
1	AP019035.1	100	99499	99573
1	MK540372.1	100	101232	101306
1	MK540380.1	100	101232	101306
1	AP019130.1	100	100160	100234
1	AP019049.1	100	99642	99716
1	AP019152.1	100	100836	100910
1	MH590562.1	100	100829	100903
1	MH590559.1	100	100756	100830
1	MK540262.1	100	101232	101306
1	MK540458.1	100	101232	101306
1	MK540297.1	100	101232	101306
1	AP019081.1	100	99600	99674
1	MK540453.1	100	101232	101306
1	MH883768.1	100	101081	101155
1	AP019034.1	100	99888	99962
1	MK540436.1	100	101232	101306
1	MK540378.1	100	101232	101306
1	MK540374.1	100	101232	101306
1	AP019054.1	100	99932	100006
1	LR813061.1	100	81755	81829
1	MK540289.1	100	101232	101306
1	MH590531.1	100	100722	100796
1	LN827589.1	100	101517	101591
1	MK540307.1	100	101232	101306
1	MH590457.1	100	101015	101089
1	AP019159.1	100	100734	100808
1	MH883781.1	100	101142	101216
1	MK540333.1	100	101232	101306
1	LN827571.1	100	101341	101415
1	MH590494.1	100	100946	101020
1	MK540361.1	100	101232	101306
1	MH590449.1	100	101142	101216
1	LR813021.1	100	77349	77423
1	LR813003.1	100	77374	77448
1	KT254013.1	100	101063	101137
1	AP019048.1	100	99312	99386
1	MG298837.1	100	101164	101238
1	AP019114.1	100	100807	100881
1	MK540303.1	100	101232	101306
1	MH590497.1	100	101258	101332
1	AP019156.1	100	97197	97271
1	MH590532.1	100	101241	101315
1	AP019037.1	100	99264	99338
1	AP019181.1	100	100817	100891
1	LN827561.1	100	101319	101393
1	MK540423.1	100	101232	101306
1	LN827579.1	100	101226	101300
1	MH590454.1	100	101378	101452
1	MK540249.1	100	101232	101306
1	MH590474.1	100	101225	101299
1	LN827570.1	100	101470	101544
1	DQ279927.1	100	102062	102136
1	LR813065.1	100	78701	78775
1	LN827582.1	100	101344	101418
1	AP019128.1	100	100754	100828
1	AP019118.1	100	100517	100591
1	KT273943.1	100	101191	101265
1	LN827799.1	100	101365	101439
1	LC137018.1	100	101232	101306
1	MH883762.1	100	100212	100286
1	AP019030.1	100	100814	100888
1	AP019021.1	100	97619	97693
1	KP735248.1	100	100841	100915
1	AP019129.1	100	100800	100874
1	LN831023.1	100	101475	101549
1	AP019176.1	100	99570	99644
1	LS992256.1	100	101213	101287
1	LN827580.1	100	101617	101691
1	MG298909.1	100	100942	101016
1	AP019038.1	100	99960	100034
1	LS992254.1	100	101250	101324
1	LN827576.1	100	101576	101650
1	AP019096.1	100	100801	100875
1	MH144216.1	100	99468	99542
1	LN824225.1	100	101323	101397
1	MH590566.1	100	101092	101166
1	LN827567.1	100	101617	101691
1	LN827552.1	100	101337	101411
1	MH590512.1	100	101176	101250
1	LR812993.1	100	77186	77260
1	MH590436.1	100	101199	101273
1	MK540285.1	100	101232	101306
1	AP019164.1	100	99868	99942
1	AP019143.1	100	99180	99254
1	MK540280.1	100	101232	101306
1	MH590544.1	100	100604	100678
1	MH590483.1	100	100883	100957
1	LN827562.1	100	101355	101429
1	MK540424.1	100	101232	101306
1	MH590484.1	100	100746	100820
1	MH590548.1	100	100542	100616
1	MH590542.1	100	101078	101152
1	MH590429.1	100	100094	100168
1	MH590370.1	100	101211	101285
1	LR813025.1	100	74255	74329
1	MK540300.1	100	101232	101306
1	AP019158.1	100	100820	100894
1	MH144218.1	100	100139	100213
1	MK540390.1	100	101232	101306
1	MH883764.1	100	101060	101134
1	MH590485.1	100	101009	101083
1	MG298826.1	100	101272	101346
1	MK540355.1	100	101232	101306
1	MH590424.1	100	100636	100710
1	MK540450.1	100	101232	101306
1	MH590404.1	100	101052	101126
1	MG298856.1	100	101129	101203
1	AP019163.1	100	98144	98218
1	MH590458.1	100	100132	100206
1	LN827554.1	100	101494	101568
1	MK540384.1	100	101232	101306
1	KF373730.1	100	101284	101358
1	MK540344.1	100	101232	101306
1	MK540327.1	100	101232	101306
1	MK540353.1	100	101232	101306
1	AB850657.1	100	98229	98155
1	AP019133.1	100	100666	100740
1	LR813056.1	100	83316	83390
1	MH590545.1	100	100945	101019
1	LN824224.1	100	101468	101542
1	MK540376.1	100	101232	101306
1	AP019079.1	100	100813	100887
1	LR813005.1	100	76279	76353
1	KF992564.1	100	100671	100745
1	MK540383.1	100	101232	101306
1	MG298859.1	100	101124	101198
1	LR813036.1	100	76277	76351
1	KT001103.1	100	101238	101312
1	MH590513.1	100	101130	101204
1	AP019045.1	100	99975	100049
1	MK540403.1	100	101232	101306
1	MH590382.1	100	101041	101115
1	AP019065.1	100	100683	100757
1	AP019022.1	100	99887	99961
1	MK540274.1	100	101232	101306
1	LN827553.1	100	101256	101330
1	MG298893.1	100	101240	101314
1	AP019177.1	100	100302	100376
1	MH590520.1	100	100893	100967
1	MH590511.1	100	101023	101097
1	LS992261.1	100	101085	101159
1	MK540268.1	100	101232	101306
1	AP019075.1	100	95406	95480
1	MH590442.1	100	101547	101621
1	MH590438.1	100	99209	99283
1	MK540277.1	100	101232	101306
1	KJ411974.1	100	100627	100701
1	MH590470.1	100	100662	100736
1	MG298824.1	100	101409	101483
1	AP019154.1	100	98936	99010
1	AP019085.1	100	94990	95064
1	MG298898.1	100	101615	101689
1	AP019033.1	100	99540	99614
1	MK540381.1	100	101232	101306
1	MK540349.1	100	101232	101306
1	AP019064.1	100	99394	99468
1	MG298892.1	100	101489	101563
1	MH590434.1	100	80985	81059
1	LR813035.1	100	81060	81134
1	AP015016.1	100	103218	103292
1	MH590460.1	100	101165	101239
1	MH590529.1	100	100976	101050
1	MH590463.1	100	101013	101087
1	MG298867.1	100	101116	101190
1	MH590479.1	100	101253	101327
1	MK540446.1	100	101232	101306
1	LN827585.1	100	101341	101415
1	LN824226.1	100	101313	101387
1	LN824205.1	100	101346	101420
1	AP019072.1	100	99550	99624
1	MH590464.1	100	100776	100850
1	LC150743.1	100	101232	101306
1	AP019090.1	100	98280	98354
1	MH883777.1	100	101204	101278
1	MK540271.1	100	101232	101306
1	AP019046.1	100	92859	92933
1	MG298825.1	100	100046	100120
1	MG298845.1	100	101238	101312
1	MG298828.1	100	101109	101183
1	MK540434.1	100	101232	101306
1	MK540400.1	100	101232	101306
1	MK540302.1	100	101232	101306
1	AP019057.1	100	92789	92863
1	MH590560.1	100	101024	101098
1	LN827526.1	100	101320	101394
1	MK540370.1	100	101232	101306
1	AP019105.1	100	97465	97539
1	MH883785.1	100	101086	101160
1	LC149491.1	100	101232	101306
1	KP968264.1	100	101250	101324
1	AP019162.1	100	100810	100884
1	MK540469.1	100	101232	101306
1	MK540334.1	100	101232	101306
1	MG298888.1	100	100192	100266
1	MK540311.1	100	101232	101306
1	LR813069.1	100	82643	82717
1	AP019186.1	100	98147	98221
1	AP019019.1	100	99774	99848
1	MH590447.1	100	101747	101821
1	LN827584.1	100	101266	101340
1	MK540389.1	100	101232	101306
1	LS992255.1	100	100985	101059
1	MK540309.1	100	101232	101306
1	MK540283.1	100	101232	101306
1	MG021317.1	100	101165	101239
1	AP019140.1	100	100664	100738
1	MH590521.1	100	100769	100843
1	MH590505.1	100	101563	101637
1	MG298865.1	100	100965	101039
1	MH144222.1	100	99855	99929
1	MK540284.1	100	101232	101306
1	LN824203.1	100	101356	101430
1	KC207814.1	100	101102	101176
1	MK540350.1	100	101232	101306
1	LN827591.1	100	101557	101631
1	MG021315.1	100	101115	101189
1	AP019108.1	100	100074	100148
1	MK540379.1	100	101232	101306
1	MH590508.1	100	101023	101097
1	MK540287.1	100	101232	101306
1	MK540401.1	100	101232	101306
1	MH590461.1	100	100817	100891
1	MK540399.1	100	101232	101306
1	MK540365.1	100	101232	101306
1	KT823509.1	100	101058	101132
1	MH590480.1	100	96144	96218
1	AP019015.1	100	100780	100854
1	AP019132.1	100	99681	99755
1	MH590491.1	100	99314	99388
1	AP019168.1	100	99704	99778
1	LN827556.1	100	101688	101762
1	AP019014.1	100	100100	100174
1	MG298869.1	100	101009	101083
1	MG298877.1	100	100943	101017
1	MK540241.1	100	101232	101306
1	MG298912.1	100	99758	99832
1	MH590459.1	100	100749	100823
1	MH590415.1	100	103231	103305
1	MH590527.1	100	100874	100948
1	AP019121.1	100	100675	100749
1	MK540319.1	100	101232	101306
1	MH590371.1	100	100893	100967
1	LN827566.1	100	101341	101415
1	LN824208.1	100	101220	101294
1	MK540461.1	100	101232	101306
1	LR813078.1	100	78921	78995
1	MK540254.1	100	101232	101306
1	AP019047.1	100	99650	99724
1	AP019094.1	100	94012	94086
1	MK540317.1	100	101232	101306
1	LR813067.1	100	100642	100716
1	MH590557.1	100	100925	100999
1	MH590398.1	100	101367	101441
1	AP019127.1	100	84411	84485
1	MH590564.1	100	101019	101093
1	MH590540.1	100	100721	100795
1	MH590551.1	100	100727	100801
1	MH590374.1	100	101393	101467
1	LR813000.1	100	81851	81925
1	MH590524.1	100	100614	100688
1	MH883783.1	100	101259	101333
1	MH590444.1	100	100702	100776
1	AP019078.1	100	100725	100799
1	MG298881.1	100	101060	101134
1	MK540440.1	100	101232	101306
1	MK540430.1	100	101232	101306
1	KP968260.1	100	101071	101145
1	AP019188.1	100	99816	99890
1	MK540331.1	100	101232	101306
1	AP019070.1	100	100807	100881
1	MK540321.1	100	101232	101306
1	AP019150.1	100	100139	100213
1	MK540412.1	100	101232	101306
1	MG298860.1	100	101142	101216
1	MK540460.1	100	101232	101306
1	AP019169.1	100	97972	98046
1	MH590489.1	100	101242	101316
1	AP019174.1	100	99641	99715
1	MK540405.1	100	101232	101306
1	MH590486.1	100	101656	101730
1	KT273946.1	100	100975	101049
1	MK540320.1	100	101232	101306
1	MH590453.1	100	101037	101111
1	MH590432.1	100	103644	103718
1	MK540343.1	100	101232	101306
1	MH590406.1	100	100956	101030
1	MG298928.1	100	101078	101152
1	LN827569.1	100	101384	101458
1	MH883756.1	100	100787	100861
1	AP019147.1	100	100750	100824
1	MK540326.1	100	101232	101306
1	LC573550.1	100	101920	101994
1	KT273944.1	100	101113	101187
1	MH883769.1	100	101081	101155
1	MK540433.1	100	101232	101306
1	MG298878.1	100	101082	101156
1	LS992268.1	100	101151	101225
1	LN824142.1	100	101261	101335
1	AP019137.1	100	100255	100329
1	LR813074.1	100	76109	76183
1	AP019082.1	100	100521	100595
1	MG298916.1	100	99936	100010
1	MK540295.1	100	101232	101306
1	AP019180.1	100	100813	100887
1	MK540391.1	100	101232	101306
1	MH144213.1	100	99915	99989
1	MK540360.1	100	101232	101306
1	KR063344.1	100	101297	101371
1	MK540418.1	100	101232	101306
1	MK540288.1	100	101232	101306
1	LS992258.1	100	101176	101250
1	MH590446.1	100	101961	102035
1	MH590419.1	100	100615	100689
1	LR813034.1	100	82781	82855
1	AP019166.1	100	100509	100583
1	AB828190.1	100	136479	136405
1	MG298841.1	100	101178	101252
1	AP019157.1	100	96002	96076
1	MG298830.1	100	99901	99975
1	LN827593.1	100	101380	101454
1	MK540422.1	100	101232	101306
1	MK540293.1	100	101232	101306
1	LN827547.1	100	101472	101546
1	MK540267.1	100	101232	101306
1	KT823506.1	100	101051	101125
1	KP968258.1	100	101164	101238
1	JQ009376.2	100	100854	100928
1	MG298901.1	100	101011	101085
1	MH590443.1	100	98397	98471
1	MK540294.1	100	101232	101306
1	AP019173.1	100	99524	99598
1	MH590425.1	100	100842	100916
1	MK540417.1	100	101232	101306
1	AB850643.1	100	101221	101295
1	AP019068.1	100	93583	93657
1	MK540312.1	100	101232	101306
1	AP019099.1	100	98742	98816
1	MK540362.1	100	101232	101306
1	AP019187.1	100	99406	99480
1	MH590504.1	100	101146	101220
1	LN827595.1	100	101383	101457
1	MH590377.1	100	100937	101011
1	MK540255.1	100	101232	101306
1	LS992264.1	100	101098	101172
1	MH883779.1	100	101215	101289
1	AP019062.1	100	81406	81480
1	MK540420.1	100	101232	101306
1	MK540429.1	100	101232	101306
1	LC573551.1	100	99041	99115
1	MH590393.1	100	100782	100856
1	MG298896.1	100	100978	101052
1	AP019061.1	100	100822	100896
1	MK540445.1	100	101232	101306
1	MK540330.1	100	101232	101306
1	MH590471.1	100	100865	100939
1	AP019124.1	100	100811	100885
1	AP019066.1	100	93004	93078
1	MH590469.1	100	100671	100745
1	MK540438.1	100	101232	101306
1	MG298897.1	100	101187	101261
1	LR813031.1	100	78011	78085
1	LR813075.1	100	79785	79859
1	MH590552.1	100	101052	101126
1	LR813051.1	100	82173	82247
1	MK540291.1	100	101232	101306
1	AP019058.1	100	96667	96741
1	MK540428.1	100	101232	101306
1	MK540247.1	100	101232	101306
1	MK540441.1	100	101232	101306
1	MH590423.1	100	101578	101652
1	AP019088.1	100	96764	96838
1	AP019036.1	100	99342	99416
1	LR813018.1	100	80463	80537
1	LR813020.1	100	82923	82997
1	MK540395.1	100	101232	101306
1	AP019146.1	100	100589	100663
1	MK540356.1	100	101232	101306
1	AP019089.1	100	93140	93214
1	LR812983.1	100	79288	79362
1	AP019042.1	100	99506	99580
1	MH590467.1	100	101334	101408
1	LR813053.1	100	81414	81488
1	MK540264.1	100	101232	101306
1	AP019063.1	100	91192	91266
1	AP019155.1	100	96407	96481
1	MK540325.1	100	101232	101306
1	MG021314.1	100	101114	101188
1	MG298925.1	100	100578	100652
1	MH590498.1	100	100807	100881
1	LR812978.1	100	82776	82850
1	MH590427.1	100	101228	101302
1	KF992571.1	100	100618	100692
1	AP019183.1	100	89257	89331
1	MG298922.1	100	101197	101271
1	MK540261.1	100	101232	101306
1	AP019101.1	100	94024	94098
1	MH590569.1	100	100921	100995
1	MH883771.1	100	101178	101252
1	AB850656.1	100	100887	100961
1	AB828191.1	100	98290	98364
1	MK540397.1	100	101232	101306
1	AP019026.1	100	99397	99471
1	MK540276.1	100	101232	101306
1	MH590416.1	100	100773	100847
1	MK540447.1	100	101232	101306
1	MK540324.1	100	101232	101306
1	AP019167.1	100	93197	93271
1	MH590395.1	100	101120	101194
1	LS992249.1	100	101087	101161
1	MK973062.1	100	95158	95232
1	AP019102.1	100	100815	100889
1	MK540385.1	100	101232	101306
1	LR813022.1	100	74919	74993
1	AP019032.1	100	99725	99799
1	AB850644.1	100	97409	97335
1	LS992240.1	100	101224	101298
1	MH590554.1	100	100820	100894
1	KP968257.1	100	101206	101280
1	MG298846.1	100	101065	101139
1	MK540296.1	100	101232	101306
1	MH590381.1	100	100822	100896
1	LC150741.1	100	101232	101306
1	LC573556.1	100	95352	95426
1	MH590433.1	100	100801	100875
1	MK540313.1	100	101232	101306
1	MH883765.1	100	100928	101002
1	MG298843.1	100	97727	97801
1	KF992567.1	100	100948	101022
1	AP019040.1	100	100815	100889
1	LS992265.1	100	101114	101188
1	MK540454.1	100	101232	101306
1	LN827583.1	100	101498	101572
1	MH590519.1	100	100937	101011
1	MK540375.1	100	101232	101306
1	MH883767.1	100	100969	101043
1	LN827565.1	100	101342	101416
1	MG298915.1	100	101717	101791
1	AP019107.1	100	99673	99747
1	LR813050.1	100	83455	83529
1	MK540259.1	100	101232	101306
1	LS992260.1	100	101341	101415
1	AP019153.1	100	98678	98752
1	MH883776.1	100	101332	101406
1	LR813049.1	100	79558	79632
1	LR813082.1	100	83388	83462
1	AP019184.1	100	100374	100448
1	MK540366.1	100	101232	101306
1	MK540270.1	100	101232	101306
1	MG298852.1	100	101267	101341
1	KX125053.1	100	100280	100354
1	MG298926.1	100	100928	101002
1	MK540328.1	100	101232	101306
1	MH590409.1	100	101147	101221
1	LS992243.1	100	100136	100210
1	MH590492.1	100	101346	101420
1	MH590568.1	100	100678	100752
1	AP019039.1	100	99577	99651
1	MH590437.1	100	100812	100886
1	LS992266.1	100	101268	101342
1	MK973061.1	100	101237	101311
1	LC573554.1	100	96758	96832
1	AP019117.1	100	91568	91642
1	LN827563.2	100	101323	101397
1	AP019077.1	100	98246	98320
1	LR813057.1	100	79105	79179
1	AP019120.1	100	99713	99787
1	KF717093.1	100	98246	98320
1	MH590561.1	100	100760	100834
1	MG298899.1	100	99812	99886
1	LN827573.1	100	101345	101419
1	LC573555.1	100	89434	89508
1	KT273942.1	100	101371	101445
1	AP019172.1	100	100801	100875
1	LN824209.1	100	101408	101482
1	MH590407.1	100	100982	101056
1	MH590543.1	100	101063	101137
1	MK540402.1	100	101232	101306
1	MG021311.1	100	101085	101159
1	MG298872.1	100	101152	101226
1	MH590535.1	100	100983	101057
1	LR812998.1	100	76826	76900
1	MH883760.1	100	100974	101048
1	MH590515.1	100	101112	101186
1	MG298917.1	100	100576	100650
1	MH883784.1	100	101103	101177
1	AP019115.1	100	93736	93810
1	AP019098.1	100	99466	99540
1	MH590401.1	100	100816	100890
1	MH590375.1	100	101359	101433
1	LR813037.1	100	78561	78635
1	MK540301.1	100	101232	101306
1	AP019144.1	100	98647	98721
1	MK540419.1	100	101232	101306
1	MH144220.1	100	96374	96448
1	MK540369.1	100	101232	101306
1	MG298876.1	98.67	100329	100403
1	LR813001.1	98.67	79852	79926
1	LR813055.1	98.67	84465	84539
1	KP968263.1	98.67	101231	101305
1	LN827548.2	98.67	101505	101579
1	AP019161.1	98.67	100515	100589
1	MH590412.1	98.67	101324	101398
1	MG298833.1	98.67	101811	101885
1	LS992244.1	98.67	101535	101609
1	MG298886.1	98.67	101080	101154
1	MK540251.1	98.67	101232	101306
1	MG298882.1	98.67	101336	101410
1	AJ507799.2	98.67	101232	101306
1	LR813002.1	98.67	77081	77155
1	MG298914.1	98.67	101529	101603
1	MG298905.1	98.67	101209	101283
1	LN827557.2	98.67	101380	101454
1	MG298890.1	98.67	101164	101238
1	LR813076.1	98.67	82748	82822
1	LS992257.1	98.67	101034	101108
1	AB850652.1	98.67	100581	100655
1	LR813052.1	98.67	93416	93490
1	MG298880.1	98.67	101082	101156
1	LN827545.1	98.67	101521	101595
1	MH590405.1	98.67	100647	100721
1	LR812977.1	98.67	77284	77358
1	LR813023.1	98.67	80952	81026
1	AP019113.1	98.67	99927	100001
1	MG021316.1	98.67	101142	101216
1	LN824207.1	98.67	100992	101066
1	MG298873.1	98.67	101198	101272
1	LS992276.1	98.67	100685	100759
1	LR813029.1	98.67	76572	76646
1	MG298868.1	98.67	101111	101185
1	MH144221.1	98.67	99524	99598
1	LR812925.1	98.67	78892	78966
1	MH144217.1	98.67	126378	126452
1	MH590399.1	98.67	101379	101453
1	KP968261.1	98.67	101256	101330
1	MG298918.1	98.67	101212	101286
1	M80517.1	98.67	113520	113594
1	LR812988.1	98.67	80375	80449
1	LR813071.1	98.67	82696	82770
1	MG298835.1	98.67	101170	101244
1	AP019106.1	98.67	99981	100055
1	AB850654.1	98.67	101233	101307
1	MH590466.1	98.67	101701	101775
1	MH590448.1	98.67	101285	101359
1	LN827739.1	98.67	101178	101252
1	MH883759.1	98.67	101526	101600
1	MH590441.1	98.67	101258	101332
1	AB850647.1	98.67	101215	101289
1	MG298894.1	98.67	101327	101401
1	MG298895.1	98.67	101178	101252
1	KR063342.1	98.67	101242	101316
1	MG298827.1	98.67	101739	101813
1	LR813039.1	98.67	78333	78407
1	MH590536.1	98.67	101111	101185
1	AP019097.1	98.67	99748	99822
1	KP968259.1	98.67	101243	101317
1	MG298847.1	98.67	101028	101102
1	LN827555.1	98.67	101224	101298
1	MG298842.1	98.67	100757	100831
1	MG298874.1	98.67	101122	101196
1	MG298889.1	98.67	101120	101194
1	V01555.2	98.67	113520	113594
1	KP968262.1	98.67	101221	101295
1	MH883757.1	98.67	100668	100742
1	MG298831.1	98.67	101849	101923
1	MG298834.1	98.67	101271	101345
1	MH590510.1	98.67	101340	101414
1	MG298844.1	98.67	101096	101170
1	MG298885.1	98.67	101034	101108
1	MG298919.1	98.67	101073	101147
1	MH883775.1	98.67	101025	101099
1	MG298911.1	98.67	101537	101611
1	LN827572.1	98.67	101379	101453
1	MG298884.1	98.67	101138	101212
1	MK540354.1	98.67	101232	101306
1	LR813024.1	98.67	79923	79997
1	LR812981.1	98.67	79200	79274
1	LN824206.1	98.67	101118	101192
1	MH590473.1	98.67	101867	101941
1	MG298887.1	98.67	101160	101234
1	LN827597.1	98.67	101173	101247
1	MG298875.1	98.67	101308	101382
1	KT001102.1	98.67	101211	101285
1	MH590410.1	98.67	101099	101173
1	LN827800.1	98.67	101564	101638
1	MH144214.1	98.67	99802	99876
1	AP019160.1	98.67	100349	100423
1	LR813038.1	98.67	85027	85101
1	MG298853.1	98.67	101304	101378
1	LR813077.1	98.67	75234	75308
1	LR812979.1	100	79473	79545
1	MK540281.1	98.67	101232	101306
1	LN827549.1	98.67	101346	101420
1	MH590411.1	98.67	100666	100740
1	MK540322.1	98.67	101232	101306
1	LS992263.1	98.67	101082	101156
1	MK540377.1	98.67	101232	101306
1	MH590388.1	98.67	100770	100844
1	MK540310.1	98.67	101232	101306
1	MH144212.1	98.67	99683	99757
1	MK540452.1	98.67	101232	101306
1	MK540373.1	98.67	101232	101306
1	MH590450.1	98.67	100783	100857
1	AB850660.1	98.67	99852	99926
1	MK540393.1	98.67	101232	101306
1	AB850650.1	98.67	99346	99420
1	MH590517.1	98.67	100609	100683
1	MH590390.1	98.67	100646	100720
1	MK540396.1	98.67	101232	101306
1	MH590477.1	98.67	100972	101046
1	MH590537.1	98.67	100763	100837
1	MH590563.1	98.67	100635	100709
1	MH590440.1	98.67	100798	100872
1	MH144223.1	98.67	99962	100036
1	MH590402.1	98.67	100297	100371
1	MG298858.1	98.67	101055	101129
1	MH590549.1	98.67	100631	100705
1	MH590392.1	98.67	100623	100697
1	MK540444.1	98.67	101232	101306
1	MH590462.1	98.67	100385	100459
1	MH590573.1	98.67	100934	101008
1	MH590397.1	98.67	100633	100707
1	AB850646.1	98.67	98401	98475
1	KT823507.1	98.67	101117	101191
1	AB850648.1	98.67	100399	100473
1	MH590455.1	98.67	100768	100842
1	MH590572.1	98.67	101057	101131
1	MH590418.1	98.67	100760	100834
1	MK540464.1	98.67	101232	101306
1	MH590385.1	98.67	99719	99793
1	KF992569.1	98.67	99959	100033
1	MH590372.1	98.67	95884	95958
1	MH590567.1	98.67	100619	100693
1	MG298823.1	98.67	101349	101423
1	MH883780.1	98.67	101073	101147
1	KF992568.1	98.67	101152	101226
1	MH590530.1	98.67	100701	100775
1	MK540258.1	98.67	101232	101306
1	MH590475.1	98.67	100486	100560
1	MH590547.1	98.67	100354	100428
1	MH590558.1	98.67	100815	100889
1	MK540466.1	98.67	101232	101306
1	MH590451.1	98.67	101425	101499
1	MH590391.1	98.67	100946	101020
1	MK540382.1	98.67	101232	101306
1	MH590501.1	98.67	100778	100852
1	MH590518.1	98.67	100740	100814
1	LR813066.1	100	82097	82168
1	MG298891.1	97.33	101292	101366
1	LN827578.1	97.33	101579	101653
1	LN827564.1	97.33	101534	101608
1	MG298864.1	97.33	101186	101260
1	MG298862.1	97.33	100971	101045
1	MG298850.1	97.33	100931	101005
1	MG298857.1	97.33	101368	101442
1	MG298849.1	97.33	101348	101422
1	LN827596.1	97.33	101617	101691
1	LN827590.1	97.33	101502	101576
1	LN824204.1	97.33	101234	101308
1	MG298871.1	97.33	101462	101536
1	MG298870.1	97.33	100943	101017
1	MG298920.1	97.33	101010	101084
1	LN827586.1	97.33	101371	101445
1	LN827522.1	97.33	101327	101401
1	MH144219.1	97.33	100270	100344
1	AB850652.1	100	99979	99916
1	LR812991.1	98.39	79232	79293
1	AB850649.1	100	100399	100340
2	MH590495.1	100	118509	118583
2	LR813030.1	100	101527	101601
2	AJ507799.2	100	119922	119996
2	MK540418.1	100	119922	119996
2	MH590462.1	100	119059	119133
2	LN824225.1	100	120010	120084
2	MH590531.1	100	119396	119470
2	MK540448.1	100	119922	119996
2	MK540319.1	100	119922	119996
2	MG298909.1	100	119625	119699
2	MG298838.1	100	119832	119906
2	LR813011.1	100	80001	80075
2	MK540384.1	100	119922	119996
2	MH590491.1	100	118001	118075
2	LC137018.1	100	119922	119996
2	MK540349.1	100	119922	119996
2	AP015015.1	100	117309	117383
2	LR813143.1	100	100523	100597
2	MH590452.1	100	119800	119874
2	MK540348.1	100	119922	119996
2	MK540467.1	100	119922	119996
2	MH590553.1	100	119349	119423
2	AP019146.1	100	119275	119349
2	LR813057.1	100	97791	97865
2	MH590425.1	100	119529	119603
2	MH590446.1	100	120647	120721
2	LR813076.1	100	101434	101508
2	MH590475.1	100	119160	119234
2	AP019043.1	100	114872	114946
2	AP019068.1	100	112269	112343
2	AP019042.1	100	118193	118267
2	MH590503.1	100	120395	120469
2	MK540444.1	100	119922	119996
2	MG298880.1	100	119768	119842
2	AP019012.1	100	118414	118488
2	MH590464.1	100	119464	119538
2	MK540391.1	100	119922	119996
2	AP019129.1	100	119488	119562
2	MK540369.1	100	119922	119996
2	MG298839.1	100	119771	119845
2	LC573551.1	100	117729	117803
2	AB850648.1	100	119052	119126
2	AP019074.1	100	117187	117261
2	MH590538.1	100	118872	118946
2	LR813054.1	100	98728	98802
2	MH590482.1	100	119743	119817
2	MK540288.1	100	119922	119996
2	LS992248.1	100	119662	119736
2	AP019052.1	100	118246	118320
2	LS992277.1	100	119392	119466
2	MG298923.1	100	120428	120502
2	MK540282.1	100	119922	119996
2	MK540356.1	100	119922	119996
2	MK540465.1	100	119922	119996
2	MH590387.1	100	119337	119411
2	LR813073.1	100	94564	94638
2	LN824226.1	100	119978	120052
2	AP019071.1	100	118345	118419
2	AP019130.1	100	118848	118922
2	AP019067.1	100	118287	118361
2	MH590381.1	100	119508	119582
2	MH590466.1	100	120387	120461
2	LN827555.1	100	119914	119988
2	AP019178.1	100	116168	116242
2	MK540357.1	100	119922	119996
2	MK540441.1	100	119922	119996
2	MG298830.1	100	118586	118660
2	LC150741.1	100	119922	119996
2	MH590459.1	100	119436	119510
2	MH590463.1	100	119687	119761
2	MH590566.1	100	119766	119840
2	AP019072.1	100	118238	118312
2	MG298840.1	100	119665	119739
2	LN827567.1	100	120304	120378
2	AP019095.1	100	108217	108291
2	MK540345.1	100	119922	119996
2	MH883759.1	100	120212	120286
2	MH590525.1	100	119447	119521
2	MH590519.1	100	119611	119685
2	KF992567.1	100	119622	119696
2	AP019046.1	100	111547	111621
2	LR812977.1	100	95970	96044
2	MK540277.1	100	119922	119996
2	LN827800.1	100	120250	120324
2	KC440852.1	100	119935	120009
2	MH590500.1	100	120071	120145
2	LN824204.1	100	119922	119996
2	KJ411974.1	100	119301	119375
2	LR812987.1	100	98441	98515
2	MK540372.1	100	119922	119996
2	MK540244.1	100	119922	119996
2	MG298836.1	100	109888	109962
2	MH590431.1	100	119747	119821
2	LR813055.1	100	103154	103228
2	AB850655.1	100	118949	119023
2	MK540461.1	100	119922	119996
2	MG298827.1	100	120426	120500
2	MK540316.1	100	119922	119996
2	AB850657.1	100	118647	118721
2	LN827596.1	100	120305	120379
2	MK540366.1	100	119922	119996
2	MK540283.1	100	119922	119996
2	AP019105.1	100	116153	116227
2	AP019061.1	100	119509	119583
2	MK540438.1	100	119922	119996
2	AP019039.1	100	118265	118339
2	AB850643.1	100	119914	119988
2	KP968261.1	100	119941	120015
2	MH590441.1	100	119945	120019
2	MH590399.1	100	120065	120139
2	LR813035.1	100	99746	99820
2	KT823506.1	100	119737	119811
2	AP019056.1	100	118491	118565
2	LR813004.1	100	93479	93553
2	MH590395.1	100	119794	119868
2	MH590438.1	100	117896	117970
2	MK540354.1	100	119922	119996
2	MH590382.1	100	119728	119802
2	MK540302.1	100	119922	119996
2	MK540361.1	100	119922	119996
2	AP019036.1	100	118029	118103
2	LN827563.2	100	120009	120083
2	MK540314.1	100	119922	119996
2	MK540293.1	100	119922	119996
2	MH590486.1	100	120373	120447
2	AP019175.1	100	119369	119443
2	AB850660.1	100	118526	118600
2	MH590396.1	100	119275	119349
2	MK540373.1	100	119922	119996
2	MH590540.1	100	119395	119469
2	AP019062.1	100	100093	100167
2	LR812995.1	100	99868	99942
2	MG298911.1	100	120223	120297
2	MK540281.1	100	119922	119996
2	MG298878.1	100	119770	119844
2	MK540296.1	100	119922	119996
2	MK540362.1	100	119922	119996
2	LN827558.1	100	120028	120102
2	AP019127.1	100	102659	102733
2	MH590458.1	100	118819	118893
2	LR812925.1	100	97578	97652
2	KP968257.1	100	119892	119966
2	MH590567.1	100	119293	119367
2	MG298895.1	100	119864	119938
2	MG298835.1	100	119860	119934
2	LN827556.1	100	120374	120448
2	AP019138.1	100	117546	117620
2	MK540380.1	100	119922	119996
2	MK540375.1	100	119922	119996
2	MK540245.1	100	119922	119996
2	MH590561.1	100	119447	119521
2	MK540321.1	100	119922	119996
2	MH590456.1	100	119999	120073
2	MH144218.1	100	118826	118900
2	MG298927.1	100	119541	119615
2	KR063343.1	100	119932	120006
2	MK540295.1	100	119922	119996
2	AP019079.1	100	119500	119574
2	MH590511.1	100	119710	119784
2	LN827597.1	100	119863	119937
2	MK540434.1	100	119922	119996
2	MK540246.1	100	119922	119996
2	MK540263.1	100	119922	119996
2	MK540387.1	100	119922	119996
2	LN827525.1	100	120038	120112
2	MH883766.1	100	119841	119915
2	MH590429.1	100	118781	118855
2	MK540344.1	100	119922	119996
2	LN827552.1	100	120023	120097
2	AP019176.1	100	118258	118332
2	AP019089.1	100	111828	111902
2	LS992239.1	100	118760	118834
2	MK540433.1	100	119922	119996
2	LR813025.1	100	91982	92056
2	AP019085.1	100	113676	113750
2	MK540412.1	100	119922	119996
2	MH590497.1	100	119932	120006
2	MG298884.1	100	119824	119898
2	LR813070.1	100	101657	101731
2	MK540442.1	100	119922	119996
2	MG298823.1	100	120023	120097
2	MK540458.1	100	119922	119996
2	LC573554.1	100	115445	115519
2	MH590436.1	100	119883	119957
2	MH590377.1	100	119611	119685
2	LR812979.1	100	98158	98232
2	MH590373.1	100	117380	117454
2	MH590448.1	100	119971	120045
2	MG021314.1	100	119801	119875
2	MH590564.1	100	119693	119767
2	LR812985.1	100	90739	90813
2	AP019025.1	100	118841	118915
2	MH883773.1	100	119854	119928
2	M80517.1	100	132210	132284
2	MH590529.1	100	119663	119737
2	MH590570.1	100	119383	119457
2	MK540367.1	100	119922	119996
2	LC150327.1	100	119922	119996
2	LC149491.1	100	119922	119996
2	AP019070.1	100	119494	119568
2	AP019053.1	100	118693	118767
2	LS992247.1	100	119669	119743
2	AP019124.1	100	119498	119572
2	MG021308.1	100	119794	119868
2	MK540251.1	100	119922	119996
2	MH590496.1	100	119353	119427
2	LR813056.1	100	102002	102076
2	AP019112.1	100	118772	118846
2	MG298828.1	100	119798	119872
2	MG298922.1	100	119884	119958
2	AP019080.1	100	117116	117190
2	AP019180.1	100	119500	119574
2	MH590374.1	100	120078	120152
2	MH590389.1	100	119366	119440
2	MH883778.1	100	119210	119284
2	LR813021.1	100	96034	96108
2	KP968264.1	100	119935	120009
2	MK540423.1	100	119922	119996
2	MH590533.1	100	120118	120192
2	MG298845.1	100	119925	119999
2	MH883781.1	100	119829	119903
2	AP019113.1	100	118614	118688
2	AP019145.1	100	118646	118720
2	KT273943.1	100	119877	119951
2	MK540331.1	100	119922	119996
2	MK540382.1	100	119922	119996
2	MH590520.1	100	119567	119641
2	MH144222.1	100	118264	118338
2	MK540451.1	100	119922	119996
2	MK540311.1	100	119922	119996
2	AP019169.1	100	116659	116733
2	MH144219.1	100	118956	119030
2	LN827799.1	100	120052	120126
2	MK540363.1	100	119922	119996
2	AP019093.1	100	96973	97047
2	KC207814.1	100	119788	119862
2	LC573556.1	100	114040	114114
2	MH590541.1	100	119534	119608
2	MG298928.1	100	119767	119841
2	KT273946.1	100	119663	119737
2	AP019040.1	100	119502	119576
2	MK540455.1	100	119922	119996
2	AP019096.1	100	119488	119562
2	MK540290.1	100	119922	119996
2	LN827523.1	100	119721	119795
2	MG298886.1	100	119766	119840
2	MG298873.1	100	119884	119958
2	LS992266.1	100	119956	120030
2	MK540248.1	100	119922	119996
2	MH590406.1	100	119630	119704
2	V01555.2	100	132210	132284
2	LR813039.1	100	97018	97092
2	MH590518.1	100	119414	119488
2	MH590449.1	100	119829	119903
2	LR813024.1	100	98609	98683
2	MH590439.1	100	119092	119166
2	MK540463.1	100	119922	119996
2	MK540259.1	100	119922	119996
2	LN827549.1	100	120020	120094
2	LN827548.2	100	120191	120265
2	KP968263.1	100	119919	119993
2	LN824203.1	100	120043	120117
2	AP019174.1	100	118329	118403
2	MH590489.1	100	119930	120004
2	MH590571.1	100	119455	119529
2	MH144214.1	100	118488	118562
2	MK540368.1	100	119922	119996
2	LN827583.1	100	120185	120259
2	KF992570.1	100	119600	119674
2	MH590548.1	100	119216	119290
2	MK540436.1	100	119922	119996
2	MK540262.1	100	119922	119996
2	AB850647.1	100	119897	119971
2	AP019142.1	100	119476	119550
2	MG298883.1	100	119812	119886
2	MK540269.1	100	119922	119996
2	MK540397.1	100	119922	119996
2	LN827547.1	100	120159	120233
2	MK540243.1	100	119922	119996
2	MH590473.1	100	120554	120628
2	KT823509.1	100	119745	119819
2	AP019167.1	100	111884	111958
2	AP015016.1	100	121906	121980
2	LR813022.1	100	93604	93678
2	MK540401.1	100	119922	119996
2	LS992259.1	100	119731	119805
2	MH590412.1	100	120010	120084
2	AP019034.1	100	118576	118650
2	MK540338.1	100	119922	119996
2	MH144212.1	100	118357	118431
2	KP968262.1	100	119909	119983
2	LN827589.1	100	120204	120278
2	LN827522.1	100	120015	120089
2	MG298887.1	100	119846	119920
2	MG298904.1	100	119914	119988
2	MK540406.1	100	119922	119996
2	LR813046.1	100	97655	97729
2	LR813038.1	100	103716	103790
2	MH590376.1	100	119796	119870
2	AP019164.1	100	118556	118630
2	LN827579.1	100	119915	119989
2	MK540260.1	100	119922	119996
2	MH590430.1	100	119389	119463
2	KT273944.1	100	119799	119873
2	MK540249.1	100	119922	119996
2	AP019097.1	100	118435	118509
2	MH590477.1	100	119646	119720
2	MG298852.1	100	119954	120028
2	MH590510.1	100	120026	120100
2	MH590375.1	100	120033	120107
2	MK540330.1	100	119922	119996
2	AP019171.1	100	118374	118448
2	MH590552.1	100	119726	119800
2	MH590380.1	100	119573	119647
2	MH590379.1	100	119834	119908
2	MG298918.1	100	119898	119972
2	MG298831.1	100	120535	120609
2	MG298824.1	100	120094	120168
2	AP019078.1	100	119413	119487
2	LR813068.1	100	99366	99440
2	MG298905.1	100	119899	119973
2	MH590546.1	100	119771	119845
2	MK540421.1	100	119922	119996
2	MG298897.1	100	119867	119941
2	LR812992.1	100	94846	94920
2	MG298854.1	100	119822	119896
2	MK540385.1	100	119922	119996
2	LR813031.1	100	96697	96771
2	AP019087.1	100	117882	117956
2	LR813045.1	100	94730	94804
2	AP019162.1	100	119497	119571
2	MK540352.1	100	119922	119996
2	MH590402.1	100	118971	119045
2	LR812983.1	100	97974	98048
2	MH883755.1	100	118705	118779
2	MH590537.1	100	119437	119511
2	MK540430.1	100	119922	119996
2	KC440851.1	100	119925	119999
2	LN824142.1	100	119948	120022
2	MH590560.1	100	119698	119772
2	MK540414.1	100	119922	119996
2	MK540424.1	100	119922	119996
2	MK540374.1	100	119922	119996
2	LC573550.1	100	120606	120680
2	MK540273.1	100	119922	119996
2	MH590432.1	100	122325	122399
2	MH590408.1	100	119549	119623
2	MH590405.1	100	119333	119407
2	KC617875.1	100	119534	119608
2	MH590543.1	100	119737	119811
2	MK540460.1	100	119922	119996
2	MH883761.1	100	118581	118655
2	AP019059.1	100	118295	118369
2	AP019173.1	100	118212	118286
2	MK540278.1	100	119922	119996
2	MH590411.1	100	119340	119414
2	AP019065.1	100	119369	119443
2	MH883760.1	100	119660	119734
2	MG298863.1	100	119852	119926
2	MH590390.1	100	119320	119394
2	MG298860.1	100	119829	119903
2	MK540309.1	100	119922	119996
2	MK540289.1	100	119922	119996
2	LN827568.1	100	120023	120097
2	MK973061.1	100	119924	119998
2	MG298864.1	100	119872	119946
2	MK540395.1	100	119922	119996
2	MH144215.1	100	118771	118845
2	MK540307.1	100	119922	119996
2	AP019109.1	100	118863	118937
2	MK540340.1	100	119922	119996
2	MG298896.1	100	119652	119726
2	LN827527.1	100	120059	120133
2	AP019082.1	100	119209	119283
2	MH590400.1	100	119085	119159
2	MH590372.1	100	114558	114632
2	AP019064.1	100	118080	118154
2	KT273945.1	100	119857	119931
2	MK540427.1	100	119922	119996
2	MK540274.1	100	119922	119996
2	MH590480.1	100	114818	114892
2	MG298857.1	100	120054	120128
2	MG021307.1	100	119472	119546
2	MH883780.1	100	119761	119835
2	AP019135.1	100	119206	119280
2	LC150743.1	100	119922	119996
2	MK540255.1	100	119922	119996
2	LR813026.1	100	103348	103422
2	MH590515.1	100	119786	119860
2	MH590410.1	100	119785	119859
2	AP019151.1	100	119325	119399
2	MK540377.1	100	119922	119996
2	MH883779.1	100	119902	119976
2	MK540284.1	100	119922	119996
2	MK540351.1	100	119922	119996
2	AP019123.1	100	118691	118765
2	AP019128.1	100	119442	119516
2	MH590416.1	100	119447	119521
2	LS992242.1	100	119483	119557
2	MK540334.1	100	119922	119996
2	MG298858.1	100	119742	119816
2	LS992249.1	100	119774	119848
2	MK540253.1	100	119922	119996
2	MH590563.1	100	119309	119383
2	MH590443.1	100	117084	117158
2	MG298849.1	100	120034	120108
2	MH590521.1	100	119443	119517
2	MG021317.1	100	119853	119927
2	LR813059.1	100	93679	93753
2	LR812984.1	100	100432	100506
2	AP019091.1	100	117390	117464
2	MG021313.1	100	119815	119889
2	LN827562.1	100	120041	120115
2	MK540419.1	100	119922	119996
2	MG298902.1	100	119707	119781
2	LC573555.1	100	108122	108196
2	MK540279.1	100	119922	119996
2	AP019075.1	100	114092	114166
2	LR812996.1	100	97599	97673
2	MH590394.1	100	119590	119664
2	MG298855.1	100	119901	119975
2	KX125052.1	100	120223	120297
2	MH590523.1	100	119897	119971
2	MH590493.1	100	119387	119461
2	KP968260.1	100	119759	119833
2	LR813029.1	100	95258	95332
2	MH590558.1	100	119489	119563
2	MH590398.1	100	120053	120127
2	MH883763.1	100	119353	119427
2	MH590572.1	100	119731	119805
2	MH590527.1	100	119548	119622
2	LN827576.1	100	120263	120337
2	AP019102.1	100	119502	119576
2	MK540404.1	100	119922	119996
2	LN827554.1	100	120180	120254
2	KX125051.1	100	119905	119979
2	MG298825.1	100	118733	118807
2	MK540394.1	100	119922	119996
2	MH590573.1	100	119608	119682
2	LR813064.1	100	102583	102657
2	AP019114.1	100	119494	119568
2	AY961628.3	100	119841	119915
2	LR813048.1	100	98624	98698
2	MH590414.1	100	120043	120117
2	AB850653.1	100	118484	118558
2	MK540299.1	100	119922	119996
2	MK540327.1	100	119922	119996
2	MG298876.1	100	119015	119089
2	MK540400.1	100	119922	119996
2	LN827591.1	100	120243	120317
2	LR812981.1	100	97885	97959
2	MH590424.1	100	119323	119397
2	LR813018.1	100	99149	99223
2	LN827584.1	100	119953	120027
2	AP019153.1	100	117364	117438
2	MG298859.1	100	119809	119883
2	AP019090.1	100	116968	117042
2	MK540318.1	100	119922	119996
2	MK540291.1	100	119922	119996
2	MH590509.1	100	120842	120916
2	MG298837.1	100	119851	119925
2	MK540247.1	100	119922	119996
2	LR813077.1	100	93920	93994
2	KF992566.1	100	119500	119574
2	MG298861.1	100	119950	120024
2	AP019076.1	100	119483	119557
2	LR812999.1	100	95340	95414
2	MH590508.1	100	119709	119783
2	AP019083.1	100	119470	119544
2	MK540271.1	100	119922	119996
2	MK540449.1	100	119922	119996
2	MH590426.1	100	109263	109337
2	AP019029.1	100	118454	118528
2	AP019051.1	100	119500	119574
2	MK540446.1	100	119922	119996
2	MG298888.1	100	118872	118946
2	MK540333.1	100	119922	119996
2	MH590512.1	100	119850	119924
2	MH590471.1	100	119539	119613
2	LR813062.1	100	94603	94677
2	KF373730.1	100	119970	120044
2	AP019122.1	100	119033	119107
2	KT823507.1	100	119792	119866
2	AP019136.1	100	118639	118713
2	MK540265.1	100	119922	119996
2	KR063345.1	100	119952	120026
2	MK540445.1	100	119922	119996
2	MH590472.1	100	119545	119619
2	LN827566.1	100	120027	120101
2	MH144220.1	100	115061	115135
2	LR813032.1	100	98799	98873
2	KF992564.1	100	119345	119419
2	MG298898.1	100	120301	120375
2	AP019118.1	100	119203	119277
2	LR812998.1	100	95512	95586
2	MH590460.1	100	119852	119926
2	AP019027.1	100	118307	118381
2	MH590474.1	100	119899	119973
2	AP019111.1	100	118151	118225
2	MG298843.1	100	116412	116486
2	LR812989.1	100	95092	95166
2	MK540272.1	100	119922	119996
2	LS992240.1	100	119911	119985
2	AP019163.1	100	116832	116906
2	MH590555.1	100	119367	119441
2	MH590391.1	100	119620	119694
2	LS992254.1	100	119937	120011
2	AP019157.1	100	114578	114652
2	MH883771.1	100	119865	119939
2	MH590562.1	100	119516	119590
2	AP019103.1	100	118402	118476
2	MK540435.1	100	119922	119996
2	MH590499.1	100	119617	119691
2	MH590478.1	100	119689	119763
2	MK540420.1	100	119922	119996
2	LR813037.1	100	97247	97321
2	LC573552.1	100	117651	117725
2	AP019024.1	100	108476	108550
2	MH590485.1	100	119696	119770
2	MK540320.1	100	119922	119996
2	LN827524.1	100	120118	120192
2	AP019069.1	100	102626	102700
2	MK540252.1	100	119922	119996
2	MK540328.1	100	119922	119996
2	MG298829.1	100	119722	119796
2	MH590415.1	100	121918	121992
2	AP019063.1	100	109879	109953
2	LN827739.1	100	119868	119942
2	LN831023.1	100	120162	120236
2	MH590545.1	100	119619	119693
2	LN827545.1	100	120207	120281
2	MH590483.1	100	119570	119644
2	MK540470.1	100	119922	119996
2	AP019131.1	100	119397	119471
2	MG021306.1	100	121906	121980
2	MK540425.1	100	119922	119996
2	MK540469.1	100	119922	119996
2	MK540322.1	100	119922	119996
2	MH590420.1	100	119519	119593
2	MK540347.1	100	119922	119996
2	LN827574.1	100	119897	119971
2	MH590433.1	100	119476	119550
2	AP019032.1	100	118411	118485
2	AP019015.1	100	119468	119542
2	MK540452.1	100	119922	119996
2	MG298907.1	100	119472	119546
2	MK540275.1	100	119922	119996
2	LN827590.1	100	120190	120264
2	AP019184.1	100	119062	119136
2	MH590565.1	100	119409	119483
2	MK540325.1	100	119922	119996
2	MH590423.1	100	120252	120326
2	MH144221.1	100	118210	118284
2	MG298846.1	100	119752	119826
2	LS992264.1	100	119783	119857
2	MH590378.1	100	119345	119419
2	MH590550.1	100	119396	119470
2	MK540450.1	100	119922	119996
2	MH590559.1	100	119430	119504
2	KT273947.1	100	119884	119958
2	MK540371.1	100	119922	119996
2	MH590504.1	100	119820	119894
2	MH590388.1	100	119444	119518
2	MH590454.1	100	120052	120126
2	MK540437.1	100	119922	119996
2	MK540292.1	100	119922	119996
2	AP019155.1	100	115095	115169
2	MK540332.1	100	119922	119996
2	LR813023.1	100	99638	99712
2	MK540270.1	100	119922	119996
2	MG298850.1	100	119619	119693
2	LN827586.1	100	120057	120131
2	AP019182.1	100	107168	107242
2	MK540342.1	100	119922	119996
2	MK540456.1	100	119922	119996
2	MK540381.1	100	119922	119996
2	LN827561.1	100	120007	120081
2	AP019134.1	100	118437	118511
2	MG298868.1	100	119796	119870
2	MH590557.1	100	119599	119673
2	LN827594.1	100	120040	120114
2	MH590534.1	100	119571	119645
2	MH590551.1	100	119413	119487
2	LR813050.1	100	102141	102215
2	AP019019.1	100	118461	118535
2	MG298903.1	100	119888	119962
2	MH144216.1	100	118154	118228
2	MG298881.1	100	119747	119821
2	MG298842.1	100	119443	119517
2	AB828190.1	100	117816	117742
2	AP019172.1	100	119487	119561
2	AP019092.1	100	113090	113164
2	KT273949.1	100	119962	120036
2	AB850657.1	100	117331	117257
2	MH590397.1	100	119307	119381
2	MK540408.1	100	119922	119996
2	AP019020.1	100	118401	118475
2	MH590469.1	100	119346	119420
2	MH590409.1	100	119821	119895
2	MG298832.1	100	119916	119990
2	LR813061.1	100	100441	100515
2	AP019100.1	100	118347	118421
2	MH590569.1	100	119595	119669
2	MG298885.1	100	119720	119794
2	MH590447.1	100	120421	120495
2	MK540335.1	100	119922	119996
2	MK540280.1	100	119922	119996
2	MG021310.1	100	119790	119864
2	KF717093.1	100	116931	117005
2	MG298913.1	100	119302	119376
2	AB850658.1	100	119198	119272
2	MG298906.1	100	119565	119639
2	MK540443.1	100	119922	119996
2	MK540454.1	100	119922	119996
2	MK540337.1	100	119922	119996
2	LN827582.1	100	120030	120104
2	AP019186.1	100	116835	116909
2	LS992258.1	100	119863	119937
2	AP019026.1	100	118085	118159
2	LN827546.1	100	120074	120148
2	MG298856.1	100	119816	119890
2	MK540440.1	100	119922	119996
2	MH590501.1	100	119452	119526
2	MG298910.1	100	119718	119792
2	AB850646.1	100	117125	117199
2	MK540267.1	100	119922	119996
2	MG298919.1	100	119760	119834
2	MG298869.1	100	119694	119768
2	LR812991.1	100	97917	97991
2	LN827588.1	100	120106	120180
2	MK540353.1	100	119922	119996
2	AP019058.1	100	115355	115429
2	MK540392.1	100	119922	119996
2	MK540358.1	100	119922	119996
2	LN827560.1	100	120290	120364
2	LR813067.1	100	119328	119402
2	AP019148.1	100	119458	119532
2	MH590513.1	100	119804	119878
2	MH883764.1	100	119747	119821
2	MG298834.1	100	119961	120035
2	LS992260.1	100	120029	120103
2	LC573553.1	100	120793	120867
2	LN827569.1	100	120071	120145
2	LR813040.1	100	95316	95390
2	MH883785.1	100	119771	119845
2	LR813007.1	100	84237	84311
2	AP019188.1	100	118503	118577
2	LN824208.1	100	119906	119980
2	AP019117.1	100	110254	110328
2	LN827577.1	100	120019	120093
2	LR813036.1	100	94963	95037
2	LN827580.1	100	120302	120376
2	AP019016.1	100	118820	118894
2	MK540365.1	100	119922	119996
2	MH590440.1	100	119472	119546
2	AB850654.1	100	119923	119997
2	MH590547.1	100	119028	119102
2	MH590528.1	100	98996	99070
2	LR813060.1	100	101157	101231
2	MH590393.1	100	119706	119780
2	MH590479.1	100	119927	120001
2	AP019144.1	100	117335	117409
2	MK540383.1	100	119922	119996
2	KR063342.1	100	119927	120001
2	KF992571.1	100	119292	119366
2	AP019037.1	100	117952	118026
2	AP019168.1	100	118392	118466
2	LS992276.1	100	119370	119444
2	AP019060.1	100	118264	118338
2	MH590544.1	100	119278	119352
2	MH590442.1	100	120221	120295
2	MH590428.1	100	120070	120144
2	LR813003.1	100	96060	96134
2	MG298847.1	100	119718	119792
2	AP019084.1	100	118496	118570
2	LR812994.1	100	93521	93595
2	LR813075.1	100	98470	98544
2	MK540326.1	100	119922	119996
2	MG298865.1	100	119652	119726
2	LN827578.1	100	120267	120341
2	MH590524.1	100	119288	119362
2	LN827565.1	100	120028	120102
2	AP019120.1	100	118401	118475
2	MH590502.1	100	117570	117644
2	MH590370.1	100	119885	119959
2	LR813009.1	100	84914	84988
2	MK540422.1	100	119922	119996
2	MG298921.1	100	119751	119825
2	MK540306.1	100	119922	119996
2	MH144213.1	100	118602	118676
2	MK540294.1	100	119922	119996
2	MH590514.1	100	119953	120027
2	AP019014.1	100	118788	118862
2	LN827585.1	100	120027	120101
2	MK540399.1	100	119922	119996
2	LR813001.1	100	98537	98611
2	AP019149.1	100	118440	118514
2	AP019107.1	100	118361	118435
2	MH590549.1	100	119305	119379
2	MH590419.1	100	119302	119376
2	LR812997.1	100	95235	95309
2	MH590507.1	100	119308	119382
2	LN827581.1	100	120043	120117
2	MH590568.1	100	119352	119426
2	AP019106.1	100	118668	118742
2	MK540439.1	100	119922	119996
2	LR813033.1	100	98633	98707
2	LR813053.1	100	100100	100174
2	MH883765.1	100	119615	119689
2	MH590470.1	100	119348	119422
2	LR813065.1	100	97388	97462
2	MK540459.1	100	119922	119996
2	MH590505.1	100	120249	120323
2	LN827553.1	100	119943	120017
2	LR813006.1	100	93609	93683
2	MH590421.1	100	120597	120671
2	AP019081.1	100	118287	118361
2	MG298871.1	100	120148	120222
2	MK540241.1	100	119922	119996
2	MG298844.1	100	119786	119860
2	LR813043.1	100	96883	96957
2	AP019033.1	100	118228	118302
2	MG298894.1	100	120013	120087
2	MK540329.1	100	119922	119996
2	MH590383.1	100	119653	119727
2	MG298920.1	100	119696	119770
2	LS992244.1	100	120221	120295
2	MH590492.1	100	120032	120106
2	LN827593.1	100	120067	120141
2	JQ009376.2	100	119528	119602
2	MK540324.1	100	119922	119996
2	MH590427.1	100	119915	119989
2	MH883783.1	100	119947	120021
2	LS992256.1	100	119900	119974
2	KT254013.1	100	119749	119823
2	AP019088.1	100	115451	115525
2	MH883774.1	100	119717	119791
2	LR813052.1	100	112101	112175
2	MH590542.1	100	119752	119826
2	KF992569.1	100	118633	118707
2	LR813069.1	100	101329	101403
2	MH590556.1	100	119890	119964
2	LS992251.1	100	119777	119851
2	LR813082.1	100	102077	102151
2	AP019073.1	100	118224	118298
2	MK540355.1	100	119922	119996
2	MH590554.1	100	119506	119580
2	MG298914.1	100	120215	120289
2	LN824224.1	100	120155	120229
2	AB828191.1	100	116975	117049
2	MK540298.1	100	119922	119996
2	MH144223.1	100	118636	118710
2	AP019055.1	100	118955	119029
2	MH590530.1	100	119375	119449
2	MH590539.1	100	119566	119640
2	MG298901.1	100	119700	119774
2	MK540341.1	100	119922	119996
2	MK540301.1	100	119922	119996
2	MH883768.1	100	119768	119842
2	MK973062.1	100	113845	113919
2	AP019050.1	100	116844	116918
2	MG021305.1	100	121906	121980
2	MK540405.1	100	119922	119996
2	AP019159.1	100	119422	119496
2	MG021309.1	100	119791	119865
2	LC150338.1	100	119922	119996
2	MK540429.1	100	119922	119996
2	MK540258.1	100	119922	119996
2	MG298833.1	100	120501	120575
2	LS992243.1	100	118823	118897
2	AP019066.1	100	110852	110926
2	MH590422.1	100	119995	120069
2	LS992250.1	100	119850	119924
2	MK540398.1	100	119922	119996
2	AP019104.1	100	118222	118296
2	AP019041.1	100	116301	116375
2	MH883769.1	100	119768	119842
2	MH883756.1	100	119473	119547
2	KT001103.1	100	119927	120001
2	AP019023.1	100	106682	106756
2	AP019121.1	100	119363	119437
2	MK540462.1	100	119922	119996
2	MK540410.1	100	119922	119996
2	LR813080.1	100	97479	97553
2	DQ279927.1	100	120749	120823
2	AP019156.1	100	115884	115958
2	MK540250.1	100	119922	119996
2	AP019110.1	100	117961	118035
2	MG021311.1	100	119771	119845
2	AP019147.1	100	119438	119512
2	MG298924.1	100	119895	119969
2	LS992261.1	100	119772	119846
2	LR813081.1	100	101448	101522
2	MK540431.1	100	119922	119996
2	AP019187.1	100	118092	118166
2	AP019154.1	100	117622	117696
2	AP019125.1	100	119079	119153
2	LR812978.1	100	101462	101536
2	MK540453.1	100	119922	119996
2	AP019035.1	100	118187	118261
2	AP019126.1	100	117046	117120
2	AB850656.1	100	119572	119646
2	MK540285.1	100	119922	119996
2	LN824209.1	100	120095	120169
2	MH883758.1	100	118814	118888
2	MH883772.1	100	119763	119837
2	AP019158.1	100	119507	119581
2	MG298891.1	100	119978	120052
2	LR813034.1	100	101467	101541
2	LR813051.1	100	100858	100932
2	HQ020558.1	100	117264	117338
2	AP019021.1	100	116305	116379
2	LN827572.1	100	120069	120143
2	MH590417.1	100	119669	119743
2	AP019177.1	100	118990	119064
2	MG298908.1	100	119666	119740
2	LN827571.1	100	120027	120101
2	KF992565.1	100	119552	119626
2	AP019141.1	100	118874	118948
2	MK540350.1	100	119922	119996
2	MH590413.1	100	119602	119676
2	LN827526.1	100	120006	120080
2	MK540343.1	100	119922	119996
2	MG298870.1	100	119629	119703
2	MK540416.1	100	119922	119996
2	MG298851.1	100	119676	119750
2	MK540257.1	100	119922	119996
2	AP019045.1	100	118663	118737
2	MK540300.1	100	119922	119996
2	MH883776.1	100	120020	120094
2	MH590445.1	100	119976	120050
2	MH590403.1	100	119801	119875
2	AP019038.1	100	118646	118720
2	AB850650.1	100	118029	118103
2	MG298899.1	100	118498	118572
2	MK540346.1	100	119922	119996
2	KT823508.1	100	119872	119946
2	MK540396.1	100	119922	119996
2	AP019022.1	100	113026	113100
2	AP019179.1	100	119513	119587
2	LR813002.1	100	95767	95841
2	MG298848.1	100	119893	119967
2	MG021312.1	100	120749	120823
2	KT273948.1	100	119811	119885
2	KC207813.1	100	119473	119547
2	MK540370.1	100	119922	119996
2	AP019181.1	100	119503	119577
2	MK540276.1	100	119922	119996
2	LN824206.1	100	119803	119877
2	AP019170.1	100	118952	119026
2	LC150337.1	100	119922	119996
2	MK540393.1	100	119922	119996
2	MK540379.1	100	119922	119996
2	MH590490.1	100	120152	120226
2	MK540390.1	100	119922	119996
2	LN824207.1	100	119677	119751
2	LR813005.1	100	94965	95039
2	MH590498.1	100	119481	119555
2	AP019183.1	100	107943	108017
2	MK540428.1	100	119922	119996
2	MH590468.1	100	120196	120270
2	AB850644.1	100	118048	117974
2	AB850651.1	100	118226	118300
2	LR813041.1	100	99941	100015
2	MG298892.1	100	120177	120251
2	AP019049.1	100	118328	118402
2	AP019137.1	100	118941	119015
2	AP019013.1	100	119500	119574
2	LS992263.1	100	119770	119844
2	KX674065.1	100	119905	119979
2	MK540417.1	100	119922	119996
2	AP019165.1	100	111749	111823
2	MG298866.1	100	119901	119975
2	MK540388.1	100	119922	119996
2	LR812993.1	100	94183	94257
2	KP735248.1	100	119533	119607
2	AP019119.1	100	113461	113535
2	MH590516.1	100	119878	119952
2	MH590371.1	100	119568	119642
2	MG298926.1	100	119617	119691
2	LS992265.1	100	119802	119876
2	MH883757.1	100	119353	119427
2	LN827557.2	100	120066	120140
2	KT001102.1	100	119896	119970
2	AP019150.1	100	118825	118899
2	AP019086.1	100	119076	119150
2	LR813072.1	100	98434	98508
2	MH883775.1	100	119715	119789
2	MG298875.1	100	119994	120068
2	LS992245.1	100	118590	118664
2	MH590450.1	100	119457	119531
2	MG298882.1	100	120022	120096
2	LR813049.1	100	98244	98318
2	MH590455.1	100	119442	119516
2	LR812982.1	100	110161	110235
2	AP019108.1	100	118760	118834
2	MK540264.1	100	119922	119996
2	MK540286.1	100	119922	119996
2	MH590494.1	100	119634	119708
2	MG298877.1	100	119631	119705
2	LN827592.1	100	120069	120143
2	AP019057.1	100	111477	111551
2	MG298874.1	100	119808	119882
2	KP968259.1	100	119928	120002
2	AP019054.1	100	118620	118694
2	MK540447.1	100	119922	119996
2	MH590386.1	100	119943	120017
2	LS992268.1	100	119838	119912
2	AP019018.1	100	119472	119546
2	MK540323.1	100	119922	119996
2	LR813047.1	100	95369	95443
2	AP019028.1	100	119477	119551
2	AP019115.1	100	112424	112498
2	MK540336.1	100	119922	119996
2	LN827551.1	100	119915	119989
2	LR813019.1	100	119381	119455
2	MH590434.1	100	99659	99733
2	LR813074.1	100	94795	94869
2	LR812986.1	100	95598	95672
2	AP019132.1	100	116052	116126
2	MK540312.1	100	119922	119996
2	MK540468.1	100	119922	119996
2	MH590404.1	100	119738	119812
2	MH144217.1	100	145064	145138
2	MK540403.1	100	119922	119996
2	MK540364.1	100	119922	119996
2	MK540464.1	100	119922	119996
2	MH590532.1	100	119915	119989
2	MK540308.1	100	119922	119996
2	MK540386.1	100	119922	119996
2	MG021315.1	100	119802	119876
2	LR813058.1	100	89470	89544
2	MK540389.1	100	119922	119996
2	MH590476.1	100	119456	119530
2	MK540310.1	100	119922	119996
2	MH590392.1	100	119297	119371
2	AP019160.1	100	119036	119110
2	MK540254.1	100	119922	119996
2	KP968258.1	100	119854	119928
2	LR812990.1	100	100498	100572
2	MH883777.1	100	119891	119965
2	LN827550.1	100	120027	120101
2	KX125050.1	100	118826	118900
2	AP019161.1	100	119202	119276
2	MH590465.1	100	119478	119552
2	LN827573.1	100	120031	120105
2	MH590522.1	100	119441	119515
2	MH590506.1	100	120211	120285
2	LS992252.1	100	119777	119851
2	MH590467.1	100	120019	120093
2	AP019133.1	100	117037	117111
2	LN827575.1	100	120253	120327
2	MG298890.1	100	119850	119924
2	MH590453.1	100	119724	119798
2	MK540402.1	100	119922	119996
[truncated: 2,098 more rows]

## Sheet: Candida albicans
Reads number	Reference	Identity	Start	End
1	JAFFGX010000013.1	100	455003	455077
1	JSXR01000050.1	100	3350	3276
1	JADLIR010000311.1	100	5142	5068
1	JABAHU010000063.1	100	1376	1302
1	JADLII010000269.1	100	5836	5762
1	JAFFGX010000013.1	100	467100	467174
1	JADLIS010000480.1	100	2144	2218
1	JADLIT010000609.1	100	4043	3969
1	ML014711.1	100	672	598
1	JAFFGX010000013.1	100	430919	430993
1	JAFFGX010000013.1	100	418892	418966
1	JADLIK010000367.1	100	2379	2453
1	JACYCK010000555.1	100	5100	5026
1	JAFFGX010000013.1	100	442993	443067
1	JABWAD010000053.1	98.67	56888	56962
1	JADLIQ010000345.1	98.67	5791	5717
1	CM016753.1	98.67	1927607	1927533
1	JADLIN010000385.1	98.67	2074	2148
1	CP032012.1	98.67	397639	397713
1	VBUW01000025.1	98.67	278625	278551
1	CP025157.1	98.67	1894792	1894718
1	CM016745.1	98.67	1896086	1896012
1	JADLIM010000347.1	98.67	4772	4698
1	CM016761.1	98.67	2016538	2016464
1	JABWAD010000052.1	98.67	426250	426324
1	CP025174.1	98.67	1894411	1894337
1	CM016745.1	98.67	1912895	1912821
1	JABWAD010000053.1	98.67	31941	32015
1	JADLIU010000343.1	98.67	2244	2318
1	JACXXM010000060.1	98.67	15806	15880
1	JABWAD010000055.1	98.67	11264	11338
1	JABWAD010000052.1	98.67	413742	413816
1	VBUY01000091.1	98.67	49624	49550
1	CM016753.1	98.67	1946791	1946717
1	AJIQ01000048.1	98.67	921	847
1	AJIR01000056.1	98.67	627	553
1	JABWAD010000053.1	98.67	6923	6997
1	CM016761.1	98.67	2035647	2035573
1	CP025165.1	98.67	1894483	1894409
1	CM016745.1	98.67	1925142	1925068
1	CP025182.1	98.67	1894121	1894047
1	JABWAD010000053.1	98.67	19441	19515
1	CP032012.1	98.67	410197	410271
1	AJIV01000059.1	98.67	5819	5745
1	JADLIP010000394.1	98.67	5115	5041
1	JAAGWN010000013.1	98.67	14290	14364
1	JACXXM010000060.1	98.67	2694	2768
1	JADLIL010000323.1	98.67	5835	5761
1	JABWAD010000053.1	98.67	44389	44463
1	JACXXM010000030.1	98.67	4436	4362
1	JADLIO010000444.1	98.67	2001	2075
1	CP017630.1	98.67	1895111	1895037
1	JSXP01000041.1	98.67	4003	3929
1	CM016753.1	98.67	1940754	1940680
1	JAFFGX010000013.1	98.67	406874	406948
1	CM016761.1	98.67	2022270	2022196
1	CM000309.1	98.67	1885564	1885490
1	JADLIJ010000428.1	98.67	5113	5039
1	CM000309.1	98.67	1873737	1873663
2	JADLIT010000069.1	100	17123	17049
2	CP025173.1	100	939251	939177
2	KE650993.1	100	364065	363991
2	JAAGWN010000008.1	100	955690	955616
2	CP025164.1	100	939492	939418
2	JADLIR010000024.1	100	99208	99134
2	CM016744.1	100	1072794	1072720
2	AJIU01000035.1	100	350066	349992
2	AJJC01000039.1	100	369470	369396
2	JADLIQ010000016.1	100	2988	3062
2	AVAX01000158.1	100	28240	28166
2	CP025156.1	100	939476	939402
2	CM016760.1	100	1090152	1090078
2	KE650836.1	100	266859	266785
2	CP017629.1	100	939652	939578
2	AJJE01000035.1	100	369349	369275
2	NETM01000058.1	100	1896	1970
2	CM016760.1	100	960853	960779
2	CP032014.1	100	1209029	1208955
2	JADLIS010000020.1	100	2835	2909
2	JADLIO010000077.1	100	17656	17582
2	AJIY01000037.1	100	364459	364385
2	JADLIL010000069.1	100	3549	3623
2	AJIV01000048.1	100	97501	97427
2	KE650804.1	100	362306	362232
2	JADLIJ010000012.1	100	5503	5577
2	KE651070.1	100	362347	362273
2	JADLII010000011.1	100	2439	2513
2	CM000313.1	100	944203	944129
2	AJJG01000066.1	100	106320	106246
2	AJIZ01000041.1	100	366389	366315
2	AJJB01000047.1	100	375092	375018
2	JTBX01000065.1	100	350698	350624
2	JACYCK010000011.1	100	101567	101493
2	AJJD01000033.1	100	691018	690944
2	JPEV01000041.1	100	733724	733650
2	JACXXM010000012.1	100	9828	9902
2	JSXP01000034.1	100	379862	379788
2	AVAV01000238.1	100	83319	83245
2	VBVA01000070.1	100	13142	13216
2	JSXR01000040.1	100	384759	384685
2	JADLIM010000012.1	100	99604	99530
2	AJIT01000037.1	100	365736	365662
2	AJIR01000045.1	100	355467	355393
2	KE650868.1	100	366536	366462
2	NETN01000144.1	100	2058	2132
2	KE651157.1	100	359460	359386
2	KK667240.1	100	119373	119299
2	JADLIN010000016.1	100	119723	119649
2	JSXQ01000043.1	100	119327	119253
2	AJJA01000040.1	100	113106	113032
2	AJJF01000032.1	100	950216	950142
2	KE651117.1	100	115339	115265
2	AJIW01000056.1	100	363487	363413
2	JABWAD010000066.1	100	233080	233006
2	AJIX01000041.1	100	352943	352869
2	CM016752.1	100	979382	979308
2	JADLIK010000022.1	100	3001	3075
2	NETQ01000049.1	100	5670	5744
2	NETO01000054.1	100	3254	3328
2	MUZS01001335.1	100	870	944
2	JAFFGX010000010.1	100	15040	15114
2	KE650901.1	100	363830	363756
2	JPEW01000057.1	100	308773	308699
2	CP025181.1	100	939250	939176
2	AJIQ01000039.1	100	379557	379483
2	JADLIU010000020.1	100	3993	4067
2	MUZS01000338.1	100	2305	2379
2	SCGY01000182.1	100	2514	2588
2	AJIS01000053.1	98.67	36986	36912
2	JADLIP010000011.1	98.67	117653	117579
3	JADLIS010000508.1	100	1429	1503
3	JADLIT010000525.1	100	1429	1503
3	JACYCK010000574.1	100	1429	1503
4	AJIZ01000041.1	100	366389	366315
4	KE651070.1	100	362347	362273
4	JADLIL010000069.1	100	3549	3623
4	AJIT01000037.1	100	365736	365662
4	CP025173.1	100	939251	939177
4	KE650901.1	100	363830	363756
4	AJIU01000035.1	100	350066	349992
4	KE650993.1	100	364065	363991
4	SCGY01000182.1	100	2514	2588
4	AJIY01000037.1	100	364459	364385
4	JADLII010000011.1	100	2439	2513
4	AJJA01000040.1	100	113106	113032
4	KE650804.1	100	362306	362232
4	VBVA01000070.1	100	13142	13216
4	JSXP01000034.1	100	379862	379788
4	JPEW01000057.1	100	308773	308699
4	NETQ01000049.1	100	5670	5744
4	JABWAD010000066.1	100	233080	233006
4	AJIV01000048.1	100	97501	97427
4	JSXQ01000043.1	100	119327	119253
4	KE651157.1	100	359460	359386
4	CP025156.1	100	939476	939402
4	KK667240.1	100	119373	119299
4	JAAGWN010000008.1	100	955690	955616
4	KE650868.1	100	366536	366462
4	JADLIR010000024.1	100	99208	99134
4	AJJD01000033.1	100	691018	690944
4	AJIR01000045.1	100	355467	355393
4	NETM01000058.1	100	1896	1970
4	CP017629.1	100	939652	939578
4	JACYCK010000011.1	100	101567	101493
4	AJIQ01000039.1	100	379557	379483
4	JAFFGX010000010.1	100	15040	15114
4	AVAV01000238.1	100	83319	83245
4	JPEV01000041.1	100	733724	733650
4	CM000313.1	100	944203	944129
4	AVAX01000158.1	100	28240	28166
4	CM016760.1	100	1090152	1090078
4	MUZS01000338.1	100	2305	2379
4	KE650836.1	100	266859	266785
4	JADLIU010000020.1	100	3993	4067
4	JADLIK010000022.1	100	3001	3075
4	KE651117.1	100	115339	115265
4	JADLIT010000069.1	100	17123	17049
4	AJJC01000039.1	100	369470	369396
4	AJIX01000041.1	100	352943	352869
4	AJJG01000066.1	100	106320	106246
4	JADLIN010000016.1	100	119723	119649
4	AJJE01000035.1	100	369349	369275
4	JADLIS010000020.1	100	2835	2909
4	JTBX01000065.1	100	350698	350624
4	JADLIM010000012.1	100	99604	99530
4	JADLIJ010000012.1	100	5503	5577
4	MUZS01001335.1	100	870	944
4	CP032014.1	100	1209029	1208955
4	JSXR01000040.1	100	384759	384685
4	NETO01000054.1	100	3254	3328
4	CP025181.1	100	939250	939176
4	JADLIQ010000016.1	100	2988	3062
4	CM016752.1	100	979382	979308
4	CM016744.1	100	1072794	1072720
4	AJJB01000047.1	100	375092	375018
4	CP025164.1	100	939492	939418
4	NETN01000144.1	100	2058	2132
4	CM016760.1	100	960853	960779
4	AJJF01000032.1	100	950216	950142
4	JACXXM010000012.1	100	9828	9902
4	AJIW01000056.1	100	363487	363413
4	JADLIO010000077.1	100	17656	17582
4	JADLIP010000011.1	98.67	117653	117579
4	AJIS01000053.1	98.67	36986	36912
5	CM029687.1	100	2017905	2017831
5	KE651089.1	100	337808	337882
5	AJIU01000001.1	100	1169568	1169642
5	AJIV01000005.1	100	146208	146282
5	JADLIT010001124.1	100	1492	1418
5	JPEW01000004.1	100	404531	404605
5	CP032019.1	100	1175538	1175612
5	CM016754.1	100	1158881	1158955
5	AJJA01000002.1	100	1178985	1179059
5	JADLIK010000311.1	100	1492	1418
5	CP025175.1	100	1172079	1172153
5	JACXXM010000009.1	100	163799	163725
5	KE650809.1	100	309742	309816
5	JADLIU010000782.1	100	2012	2086
5	AJIS01000026.1	100	395445	395519
5	CH672346.1	100	2021792	2021718
5	KE650843.1	100	296389	296463
5	CP025167.1	100	1172027	1172101
5	AJIQ01000003.1	100	150798	150872
5	KE650846.1	100	1170581	1170655
5	NETM01000055.1	100	89086	89160
5	AJIX01000003.1	100	879746	879820
5	AJIY01000001.1	100	1167279	1167353
5	CM016746.1	100	1184944	1185018
5	CP017623.1	100	1172408	1172482
5	JADLIQ010001313.1	100	1580	1506
5	AJJF01000001.1	100	1175971	1176045
5	CP025150.1	100	1172269	1172343
5	AJJB01000002.1	100	1205712	1205786
5	AJJE01000002.1	100	1161429	1161503
5	AJJD01000004.1	100	1175245	1175319
5	KE650999.1	100	131931	132005
5	JSXR01000008.1	100	1172802	1172876
5	JACYCK010001173.1	100	753	827
5	JADLIR010000004.1	100	92425	92351
5	JSXP01000002.1	100	1193242	1193316
5	KE651006.1	100	1166726	1166800
5	CP025158.1	100	1172225	1172299
5	AJIZ01000001.1	100	1159954	1160028
5	NETQ01000030.1	100	51351	51277
5	MUZS01001894.1	100	160	86
5	NETN01000031.1	100	103950	104024
5	SCGY01000193.1	100	17172	17098
5	JADLIM010000364.1	100	4249	4175
5	JAAGWN010000004.1	100	1172738	1172812
5	AJIR01000002.1	100	1033606	1033680
5	JADLIN010000426.1	100	4660	4586
5	JABWAD010000061.1	100	1372275	1372201
5	KE651043.1	100	708521	708595
5	JADLII010000150.1	100	362	436
5	JSXQ01000004.1	100	1164376	1164450
5	KE651128.1	100	1170265	1170339
5	KE650939.1	100	335476	335550
5	KK667223.1	100	1184665	1184739
5	KE650886.1	100	680918	680992
5	VBUY01000001.1	100	89488	89562
5	JTBX01000009.1	100	336719	336793
5	JADLIO010000991.1	100	2012	2086
5	JADLIL010000987.1	100	2012	2086
5	JADLIS010001680.1	100	1438	1364
5	NETO01000001.1	100	680916	680990
5	JADLIJ010000980.1	100	1492	1418
5	VBUW01000005.1	100	594828	594754
5	MUZS01001807.1	100	233	307
5	JABAHU010000013.1	98.67	356119	356193
6	CM016755.1	100	2292140	2292214
6	CM016743.1	100	879821	879747
6	CM016759.1	100	891534	891460
6	JACXXM010000017.1	100	158577	158503
6	CM016755.1	100	2290033	2290107
6	CM000312.1	100	171405	171479
6	JADLIR010004748.1	100	63	137
6	CM016743.1	100	1059240	1059166
6	JABWAD010000030.1	100	16750	16676
6	CM016755.1	100	2296354	2296428
6	CM016755.1	100	2298461	2298535
6	CM000313.1	100	578528	578602
6	VBUW01000054.1	100	503092	503018
6	CM016751.1	100	870881	870807
6	CM016751.1	100	883519	883445
6	MUZS01002106.1	100	75	1
6	CM016743.1	100	1052925	1052851
6	CM029692.1	100	874605	874531
6	VBUY01000082.1	100	187834	187760
6	CM016743.1	100	1061346	1061272
6	JADLIJ010002589.1	100	252	326
6	JTBX01000074.1	100	325	251
6	CM016751.1	100	889838	889764
6	CM016759.1	100	886978	886904
6	CM016751.1	100	866670	866596
6	CM016759.1	100	889256	889182
6	CM016759.1	100	882422	882348
6	CM016759.1	100	896090	896016
6	CH672349.1	100	772275	772349
6	JADLII010006181.1	100	145	219
6	JADLIO010000674.1	100	847	773
6	CM016751.1	100	887732	887658
6	VBUY01000082.1	100	190112	190038
6	VBUY01000082.1	100	192390	192316
6	ML014731.1	100	1604	1530
6	CM016751.1	100	881412	881338
6	CM029688.1	100	105269	105195
6	JADLIU010001313.1	100	748	822
6	CM016743.1	100	1057134	1057060
6	CM016755.1	100	2285818	2285892
6	CM016751.1	100	868776	868702
6	VBUW01000054.1	100	505198	505124
6	CM016751.1	100	879306	879232
6	MUZS01002174.1	100	1793	1867
6	CM016755.1	100	2294247	2294321
6	CM016755.1	100	2308996	2309070
6	CM016751.1	100	877200	877126
6	CM000312.1	100	179359	179433
6	CM016759.1	100	877875	877801
6	CM016751.1	100	885625	885551
6	CM016755.1	100	2304782	2304856
6	CM016759.1	100	893812	893738
6	CM016755.1	100	2287926	2288000
6	CM000313.1	100	583085	583159
6	ML014702.1	100	348	422
6	CM016743.1	100	1063452	1063378
6	JABWAD010000063.1	100	15211	15285
6	CM000313.1	100	580978	581052
6	CM016755.1	100	2634061	2634135
6	CM029688.1	100	101064	100990
6	CM016755.1	100	2638277	2638351
6	JAAGWN010000008.1	100	598674	598748
6	JAAGWN010000007.1	100	169950	170024
6	CM016751.1	100	872987	872913
6	VBVA01000066.1	100	112029	111955
6	CM016759.1	100	884700	884626
6	AJJF01000028.1	100	884366	884292
6	CM029688.1	100	107372	107298
6	CM016755.1	100	2306889	2306963
6	CM016755.1	100	2300568	2300642
6	CM016751.1	100	875094	875020
6	CM029692.1	100	880915	880841
6	CM016755.1	100	2302675	2302749
6	CM016741.1	100	1217141	1217215
6	JPEW01000031.1	98.67	348611	348685
6	JADLIT010006949.1	98.67	42	116
6	CM016755.1	98.67	2629839	2629913
6	CP025175.1	98.67	1687076	1687150
6	ML014701.1	98.67	367	441
6	ML014700.1	98.67	1244	1170
6	ML014708.1	98.67	254	328
6	KK667245.1	98.67	850	776
6	ML014704.1	98.67	363	437
6	ML014709.1	98.67	252	326
7	JADLIN010000618.1	100	2191	2265
7	JADLIP010000001.1	100	258268	258342
7	KE650812.1	100	981399	981473
7	AJIY01000003.1	100	410947	411021
7	JPEV01000005.1	100	407947	408021
7	VBUW01000011.1	100	396756	396682
7	JAAGWN010000006.1	100	419361	419435
7	CP025175.1	100	2102003	2102077
7	NETM01000011.1	100	92143	92217
7	CP025150.1	100	2102688	2102762
7	NETQ01000029.1	100	17463	17389
7	AJIX01000008.1	100	412500	412574
7	AJIQ01000005.1	100	327180	327254
7	KE650905.1	100	419125	419199
7	JPEW01000006.1	100	419263	419337
7	JADLIQ010000642.1	100	2196	2270
7	AJJC01000007.1	100	406840	406914
7	AJJE01000006.1	100	98119	98193
7	NETO01000016.1	100	45160	45234
7	KE651024.1	100	410270	410344
7	KE651002.1	100	794200	794274
7	KE650844.1	100	411967	412041
7	VBUY01000022.1	100	199313	199387
7	AJJF01000001.1	100	2118235	2118309
7	MUZS01002178.1	100	19694	19768
7	KE650913.1	100	117834	117908
7	JADLIT010000207.1	100	10338	10264
7	JADLIL010000753.1	100	2195	2269
7	CP025158.1	100	2102379	2102453
7	JSXP01000004.1	100	406678	406752
7	CM016754.1	100	2097467	2097541
7	CH672346.1	100	1092877	1092803
7	AJIU01000003.1	100	411288	411362
7	AJIW01000005.1	100	421661	421735
7	JADLIU010000533.1	100	2667	2741
7	CM016746.1	100	2133837	2133911
7	JADLIK010000011.1	100	55345	55271
7	AJIT01000003.1	100	407095	407169
7	KK667223.1	100	2142891	2142965
7	AJJA01000003.1	100	414850	414924
7	AJIZ01000006.1	100	409334	409408
7	CP032019.1	100	2099861	2099935
7	JADLII010000278.1	100	8260	8186
7	JADLIS010000518.1	100	4070	3996
7	CM029687.1	100	1089072	1088998
7	JABAHU010000025.1	100	65570	65644
7	JACXXM010000006.1	100	109637	109563
7	KE651136.1	100	420220	420294
7	CP017623.1	100	2102744	2102818
7	AJIR01000003.1	100	407802	407876
7	AJIS01000030.1	100	412130	412204
7	VBVA01000036.1	100	76155	76081
7	AJJB01000004.1	100	413991	414065
7	NETN01000196.1	100	7896	7822
7	SCGY01000233.1	100	560	634
7	JSXR01000010.1	100	421861	421935
7	JADLIR010000001.1	100	258933	259007
7	JADLIM010000567.1	100	2505	2431
7	KE650866.1	100	419829	419903
7	JADLIJ010000727.1	100	2191	2265
7	KE651124.1	100	126877	126951
7	AJJG01000010.1	100	420988	421062
7	AJJD01000004.1	100	2107187	2107261
7	JABWAD010000061.1	100	433052	432978
7	CM016738.1	100	2384146	2384220
7	AJIV01000007.1	100	408593	408667
7	JTBX01000012.1	100	411342	411416
7	JADLIO010000748.1	100	2195	2269
7	CP025167.1	100	2102364	2102438
7	JACYCK010000133.1	100	4495	4421
7	JSXQ01000006.1	100	408683	408757
7	KE651036.1	100	103209	103283
8	AJIZ01000042.1	100	202448	202374
8	KK667241.1	100	196613	196539
8	JPEW01000058.1	100	197527	197453
8	AJJD01000034.1	100	209169	209095
8	KE650805.1	100	205861	205787
8	CM016745.1	100	207963	207889
8	KE650995.1	100	134056	133982
8	CM000309.1	100	214869	214795
8	JACYCK010000027.1	100	38391	38465
8	AJIS01000054.1	100	239962	239888
8	MUZS01001711.1	100	53958	53884
8	JADLIS010000029.1	100	36412	36486
8	CP032012.1	100	2097224	2097298
8	JADLIK010000123.1	100	6522	6596
8	AJIY01000040.1	100	203714	203640
8	JADLII010005917.1	100	280	354
8	KE650902.1	100	206341	206267
8	JADLIM010001338.1	100	2364	2438
8	AJIT01000039.1	100	198512	198438
8	VBUW01000027.1	100	62520	62446
8	AJIW01000059.1	100	202521	202447
8	AJJE01000039.1	100	198075	198001
8	JAFFGX010000012.1	100	206808	206734
8	VBUY01000064.1	100	60503	60429
8	KE651119.1	100	198379	198306
8	KE651158.1	100	219286	219213
8	JADLIL010007094.1	100	222	295
8	JSXQ01000045.1	100	196029	195956
8	KE651071.1	100	196099	196026
8	JADLIR010000120.1	100	8234	8161
8	KE650951.1	100	198465	198392
8	JADLIO010002282.1	100	972	899
8	KE651158.1	100	205735	205662
8	KE650869.1	100	206213	206140
8	KE651025.1	100	205898	205825
8	AJJC01000040.1	100	196715	196642
8	JADLIQ010000001.1	100	205444	205517
8	JACXXM010000005.1	100	385106	385179
8	JABAHU010000012.1	100	101644	101717
8	SCGY01000847.1	100	1543	1616
8	AJIV01000049.1	100	198284	198211
8	CM016761.1	100	211359	211286
8	AJIU01000040.1	100	198924	198851
8	AJIX01000042.1	100	197335	197262
8	NETQ01000008.1	100	152193	152266
8	NETO01000008.1	100	150609	150682
8	AJIR01000047.1	100	196225	196152
8	AJJB01000048.1	100	199193	199120
8	JADLIN010000002.1	100	196938	196865
8	JPEV01000043.1	100	199484	199411
8	VBVA01000007.1	100	150188	150261
8	AJJG01000067.1	100	202415	202342
9	KE650995.1	100	281904	281978
9	JPEV01000043.1	100	348683	348757
9	VBUW01000023.1	100	91146	91220
9	AJIT01000039.1	100	352657	352731
9	VBUY01000064.1	100	208403	208477
9	JSXQ01000045.1	100	343709	343783
9	CM016753.1	100	370763	370837
9	AJJG01000069.1	100	139300	139374
9	AJIR01000047.1	100	343654	343728
9	JSXR01000043.1	100	352077	352151
9	CM016745.1	100	355406	355480
9	AJIY01000040.1	100	351616	351690
9	NETQ01000253.1	100	8030	7956
9	AJIV01000049.1	100	345928	346002
9	JACXXM010000005.1	100	236798	236724
9	AJJC01000041.1	100	16624	16698
9	JADLII010000318.1	100	5995	5921
9	JABAHU010000059.1	100	80240	80166
9	JADLIJ010000691.1	100	282	208
9	KE651119.1	100	346034	346108
9	JADLIP010000408.1	100	4624	4698
9	KE650805.1	100	353980	354054
9	AJIS01000054.1	100	388207	388281
9	JSXP01000035.1	100	350358	350432
9	JPEW01000058.1	100	345655	345729
9	CP032012.1	100	1950025	1949951
9	AJIZ01000042.1	100	352964	353038
9	JADLIM010000382.1	100	5992	5918
9	KK667241.1	100	344200	344274
9	JADLIL010000235.1	100	8447	8521
9	JABWAD010000010.1	100	366572	366646
9	KE650869.1	100	359720	359794
9	JADLIT010000195.1	100	11307	11233
9	CP025174.1	100	359957	360031
9	JADLIR010000709.1	100	282	208
9	AJJE01000039.1	100	345875	345949
9	KE650902.1	100	354552	354626
9	CM016761.1	100	359860	359934
9	JADLIK010000477.1	100	282	208
9	KE651071.1	100	343582	343656
9	AJJB01000048.1	100	347135	347209
9	CP017630.1	100	360099	360173
9	JAFFGX010000012.1	100	354507	354581
9	AJJD01000034.1	100	356496	356570
9	AJIW01000059.1	100	351832	351906
9	CP025157.1	100	360042	360116
9	NETO01000068.1	98.67	3711	3785
10	AJJA01000003.1	100	588166	588240
10	JADLIQ010000225.1	100	2037	2111
10	CH672346.1	100	918786	918712
10	JADLIS010000975.1	100	401	475
10	AJIY01000003.1	100	584710	584784
10	JPEW01000006.1	100	592790	592864
10	KE651124.1	100	301390	301464
10	KE651002.1	100	968521	968595
10	SCGY01000573.1	100	4475	4401
10	JACYCK010000983.1	100	3253	3179
10	JADLIP010000024.1	100	57054	56980
10	MUZS01002085.1	100	5856	5782
10	JADLIN010000560.1	100	1195	1269
10	KE650913.1	100	298373	298447
10	JADLIK010000031.1	100	57407	57333
10	AJIX01000008.1	100	585643	585717
10	AJJC01000007.1	100	580892	580966
10	AJJE01000006.1	100	274634	274708
10	JACXXM010000029.1	100	79797	79871
10	JADLIO010000786.1	100	1195	1269
10	KE650844.1	100	585352	585426
10	NETN01000017.1	100	8933	8859
10	JADLII010000570.1	100	2964	2890
10	CM016738.1	100	2557874	2557948
10	KE650907.1	100	19187	19261
10	CP025158.1	100	2275857	2275931
10	JADLIJ010000771.1	100	3252	3178
10	CP025175.1	100	2275437	2275511
10	JPEV01000005.1	100	582050	582124
10	AJIS01000030.1	100	588032	588106
10	JADLIT010001880.1	100	1450	1524
10	AJIV01000007.1	100	584014	584088
10	JADLIU010000559.1	100	4084	4010
10	AJIZ01000006.1	100	582819	582893
10	VBUW01000011.1	100	223349	223275
10	KE651136.1	100	595016	595090
10	AJJB01000004.1	100	587821	587895
10	KE650815.1	100	2055	2129
10	CM016746.1	100	2307266	2307340
10	JADLIM010000437.1	100	4547	4473
10	AJIU01000003.1	100	585236	585310
10	AJJD01000004.1	100	2285335	2285409
10	JSXP01000004.1	100	583866	583940
10	JADLIL010004998.1	100	293	219
10	JADLIR010000034.1	100	1935	2009
10	CM029687.1	100	915323	915249
10	JSXQ01000006.1	100	583840	583914
10	CP032019.1	100	2273591	2273665
10	CP017623.1	98.67	2276186	2276260
11	NETN01000011.1	100	12190	12264
11	KK667227.1	100	780006	780080
11	KE651139.1	100	342181	342255
11	JAAGWN010000003.1	100	1008754	1008828
11	AJIX01000015.1	100	1016990	1017064
11	JSXR01000021.1	100	241224	241298
11	CM016740.1	100	1029641	1029715
11	JADLIM010001226.1	100	1796	1870
11	JSXQ01000014.1	100	374375	374449
11	JADLIN010000172.1	100	5	79
11	NETQ01000055.1	100	46025	45951
11	NETM01000069.1	100	49564	49638
11	JADLIL010000005.1	100	42081	42007
11	AJIZ01000020.1	100	483745	483819
11	JADLIR010000148.1	100	1910	1984
11	JADLIK010000876.1	100	921	847
11	MUZS01002209.1	100	119943	120017
11	JADLIN010005201.1	100	340	414
11	SCGY01000039.1	100	37905	37831
11	KE650850.1	100	395948	396022
11	JADLIN010005194.1	100	340	414
11	JACXXM010000001.1	100	200512	200586
11	JADLIQ010000043.1	100	5474	5548
11	CP025152.1	100	1008617	1008691
11	CM029689.1	100	1018348	1018422
11	KE650825.1	100	251003	251077
11	KE650879.1	100	402183	402257
11	AJJG01000025.1	100	223085	223159
11	NETO01000037.1	100	65227	65301
11	KE650784.1	100	781830	781904
11	VBUY01000023.1	100	105634	105708
11	JPEW01000022.1	100	494022	494096
11	JADLII010000010.1	100	103930	104004
11	JSXP01000014.1	100	636186	636260
11	AJIY01000011.1	100	243258	243332
11	AJIW01000018.1	100	344762	344836
11	CP025169.1	100	1008501	1008575
11	JADLIO010007059.1	100	340	414
11	AJIV01000021.1	100	249735	249809
11	AJIS01000035.1	100	974269	974343
11	AJIR01000020.1	100	16104	16178
11	AJJB01000016.1	100	145853	145927
11	JABWAD010000007.1	100	456005	455931
11	CM016756.1	100	1013259	1013333
11	JADLIO010007060.1	100	340	414
11	KE651094.1	100	241284	241358
11	AJIQ01000020.1	100	342688	342762
11	KE650970.1	100	340166	340240
11	CP025160.1	100	1008728	1008802
11	JADLIO010000136.1	100	15402	15328
11	JADLIT010000074.1	100	4620	4694
11	CM000310.1	100	989759	989833
11	JTBX01000029.1	100	284139	284213
11	AJJA01000015.1	100	1012239	1012313
11	JADLIS010000202.1	100	8832	8758
11	CP032018.1	100	998651	998725
11	KE650924.1	100	341927	342001
11	CM016748.1	100	1029147	1029221
11	AJJF01000012.1	100	523180	523254
11	CP025177.1	100	1008460	1008534
11	AJIU01000010.1	100	1013243	1013317
11	VBUW01000040.1	100	36533	36607
11	AJJC01000015.1	100	1009287	1009361
11	JADLIU010000143.1	100	15402	15328
11	KE651008.1	100	349733	349807
11	JADLIP010000036.1	100	29073	28999
11	JADLIU010003269.1	100	340	414
11	CP017625.1	100	1008622	1008696
11	JPEV01000016.1	100	891372	891446
11	VBVA01000021.1	100	35333	35259
11	JADLIJ010000005.1	100	103885	103959
11	JACYCK010000250.1	100	3885	3959
11	AJJD01000008.1	100	1016705	1016779
11	KE651051.1	100	120704	120778
11	AJJE01000015.1	100	340439	340513
11	AJIT01000013.1	100	1019530	1019604
12	JPEV01000016.1	100	891372	891446
12	AJIW01000018.1	100	344762	344836
12	JSXQ01000014.1	100	374375	374449
12	KE651051.1	100	120704	120778
12	KE651139.1	100	342181	342255
12	SCGY01000039.1	100	37905	37831
12	VBUY01000023.1	100	105634	105708
12	KE650924.1	100	341927	342001
12	JPEW01000022.1	100	494022	494096
12	JAAGWN010000003.1	100	1008754	1008828
12	AJJG01000025.1	100	223085	223159
12	JADLIL010000005.1	100	42081	42007
12	JADLIN010005194.1	100	340	414
12	CP025160.1	100	1008728	1008802
12	JADLII010000010.1	100	103930	104004
12	NETM01000069.1	100	49564	49638
12	JSXP01000014.1	100	636186	636260
12	MUZS01002209.1	100	119943	120017
12	JSXR01000021.1	100	241224	241298
12	AJJE01000015.1	100	340439	340513
12	JACYCK010000250.1	100	3885	3959
12	CM000310.1	100	989759	989833
12	AJIR01000020.1	100	16104	16178
12	CM016740.1	100	1029641	1029715
12	AJJF01000012.1	100	523180	523254
12	KE651008.1	100	349733	349807
12	CP017625.1	100	1008622	1008696
12	AJJA01000015.1	100	1012239	1012313
12	KE650850.1	100	395948	396022
12	JADLIO010007059.1	100	340	414
12	JADLIJ010000005.1	100	103885	103959
12	JABWAD010000007.1	100	456005	455931
12	KE650784.1	100	781830	781904
12	JADLIO010007060.1	100	340	414
12	JADLIQ010000043.1	100	5474	5548
12	AJIX01000015.1	100	1016990	1017064
12	VBVA01000021.1	100	35333	35259
12	JADLIU010003269.1	100	340	414
12	CP025177.1	100	1008460	1008534
12	AJJB01000016.1	100	145853	145927
12	AJIQ01000020.1	100	342688	342762
12	JADLIT010000074.1	100	4620	4694
12	CP032018.1	100	998651	998725
12	NETQ01000055.1	100	46025	45951
12	CP025169.1	100	1008501	1008575
12	KE651094.1	100	241284	241358
12	AJIY01000011.1	100	243258	243332
12	JADLIR010000148.1	100	1910	1984
12	JACXXM010000001.1	100	200512	200586
12	AJIV01000021.1	100	249735	249809
12	JADLIU010000143.1	100	15402	15328
12	JADLIS010000202.1	100	8832	8758
12	AJIU01000010.1	100	1013243	1013317
12	JADLIK010000876.1	100	921	847
12	JADLIP010000036.1	100	29073	28999
12	CP025152.1	100	1008617	1008691
12	VBUW01000040.1	100	36533	36607
12	JADLIN010005201.1	100	340	414
12	JADLIN010000172.1	100	5	79
12	JADLIM010001226.1	100	1796	1870
12	KE650825.1	100	251003	251077
12	KE650879.1	100	402183	402257
12	NETN01000011.1	100	12190	12264
12	AJIZ01000020.1	100	483745	483819
12	AJIS01000035.1	100	974269	974343
12	KK667227.1	100	780006	780080
12	AJJC01000015.1	100	1009287	1009361
12	KE650970.1	100	340166	340240
12	CM016756.1	100	1013259	1013333
12	JTBX01000029.1	100	284139	284213
12	AJIT01000013.1	100	1019530	1019604
12	CM029689.1	100	1018348	1018422
12	AJJD01000008.1	100	1016705	1016779
12	CM016748.1	100	1029147	1029221
12	JADLIO010000136.1	100	15402	15328
12	NETO01000037.1	100	65227	65301
13	JADLIT010000525.1	100	1695	1621
14	AJIZ01000050.1	100	285112	285186
14	JADLIR010000006.1	100	212990	213064
14	KE650841.1	100	289275	289349
14	JABAHU010000066.1	100	836138	836212
14	AJIU01000045.1	100	39598	39672
14	AJJE01000045.1	100	285104	285178
14	JSXP01000044.1	100	285313	285387
14	JACXXM010000021.1	100	102835	102909
14	CM016745.1	100	2218615	2218689
14	SCGY01000178.1	100	3298	3372
14	AJIY01000044.1	100	285863	285937
14	NETM01000008.1	100	122029	122103
14	CP025174.1	100	2185054	2185128
14	CM016761.1	100	2333703	2333777
14	AJJF01000038.1	100	290627	290701
14	KE650998.1	100	285419	285493
14	JADLIU010000030.1	100	57819	57745
14	JADLIP010000012.1	100	100813	100739
14	AJIV01000060.1	100	288988	289062
14	JADLIK010000005.1	100	185294	185368
14	JPEW01000069.1	100	287031	287105
14	KE650870.1	100	831732	831806
14	AJJB01000055.1	100	285545	285619
14	AJIW01000068.1	100	286071	286145
14	AJIT01000043.1	100	288394	288468
14	JADLIN010000022.1	100	3311	3385
14	KE650954.1	100	289464	289538
14	AJIQ01000049.1	100	289329	289403
14	CM000309.1	100	2186110	2186184
14	VBUY01000095.1	100	3598	3524
14	JADLIJ010000019.1	100	57815	57741
14	JAAGWN010000011.1	100	117118	117044
14	AJIS01000057.1	100	284484	284558
14	KE651029.1	100	288788	288862
14	AJJG01000078.1	100	286241	286315
14	JABWAD010000052.1	100	118674	118600
14	JADLIO010000015.1	100	3311	3385
14	AJJC01000050.1	100	285745	285819
14	KE651162.1	100	290849	290923
14	JADLIM010000011.1	100	100654	100580
14	JPEV01000048.1	100	286905	286979
14	CP032012.1	100	109008	108934
14	JADLIQ010000004.1	100	213999	214073
14	CM016753.1	100	2238961	2239035
14	CP025182.1	100	2184754	2184828
14	NETQ01000013.1	100	102079	102005
14	MUZS01000024.1	100	132757	132831
14	NETO01000012.1	100	101269	101195
14	KE650806.1	100	285242	285316
14	AJJA01000048.1	100	289282	289356
14	CP017630.1	100	2185830	2185904
14	JSXR01000053.1	100	285737	285811
14	CP025165.1	100	2185172	2185246
14	JSXQ01000050.1	100	289982	290056
14	AJJD01000038.1	100	285102	285176
14	JADLIS010000001.1	100	100148	100074
14	JTBX01000077.1	100	288473	288547
14	JADLIT010000001.1	100	173175	173249
14	JADLII010000002.1	100	213021	213095
14	JAFFGX010000013.1	100	116594	116520
14	AVAU01000236.1	100	284932	285006
14	AJIX01000058.1	100	288769	288843
14	CP025157.1	100	2185508	2185582
14	KE651121.1	100	286980	287054
14	JACYCK010000193.1	100	12012	11938
14	JADLIL010000016.1	100	3311	3385
14	KK667243.1	100	292539	292613
14	AJIR01000057.1	100	288949	289023
14	KE651076.1	100	289886	289960
14	NETN01000004.1	100	100678	100604
15	AJJF01000008.1	100	55592	55666
15	VBUW01000038.1	100	9311	9385
15	JADLIN010000004.1	100	42165	42239
15	JABWAD010000007.1	100	1415464	1415390
15	KE650849.1	100	47253	47327
15	CP032018.1	100	42980	43054
15	NETN01000061.1	100	36984	37058
15	KE651090.1	100	48141	48215
15	KE650878.1	100	66483	66557
15	JSXR01000020.1	100	42234	42308
15	JACXXM010000026.1	100	62824	62898
15	AJIR01000015.1	100	45449	45523
15	JSXQ01000013.1	100	57899	57973
15	CP025160.1	100	56731	56805
15	KE650824.1	100	46914	46988
15	AJIY01000010.1	100	51306	51380
15	JADLII010000119.1	100	6101	6027
15	AJIX01000015.1	100	46638	46712
15	JSXP01000011.1	100	41995	42069
15	JACYCK010000165.1	100	10389	10463
15	AJIW01000017.1	100	41765	41839
15	CM029689.1	100	58132	58206
15	KE651135.1	100	48669	48743
15	AJJD01000008.1	100	57813	57887
15	AJJB01000011.1	100	44134	44208
15	SCGY01000001.1	100	41966	42040
15	JPEW01000021.1	100	40938	41012
15	JADLIL010000277.1	100	3445	3519
15	JADLIQ010000044.1	100	16153	16079
15	JPEV01000014.1	100	48177	48251
15	VBUY01000024.1	100	60470	60544
15	AJIT01000013.1	100	41421	41495
15	JADLIJ010000013.1	100	59281	59207
15	AJJA01000015.1	100	50842	50916
15	NETQ01000129.1	100	23839	23765
15	CM016756.1	100	56988	57062
15	AJIU01000010.1	100	42334	42408
15	JADLIK010000010.1	100	156736	156662
15	CP017625.1	100	56722	56796
15	CM016740.1	100	55131	55205
15	JTBX01000026.1	100	53687	53761
15	AJIZ01000019.1	100	48150	48224
15	JADLIP010000062.1	100	9579	9505
15	KE650920.1	100	58482	58556
15	JADLIR010000035.1	100	41888	41962
15	KE651048.1	100	45059	45133
15	CP025152.1	100	56728	56802
15	CM016748.1	100	67501	67575
15	NETO01000003.1	100	47497	47571
15	CP025169.1	100	56733	56807
15	AJJG01000021.1	100	50262	50336
15	AJIS01000052.1	100	46816	46890
15	KE651034.1	100	44498	44572
15	AJIQ01000016.1	100	45674	45748
15	NETM01000083.1	100	13186	13260
15	KE650783.1	100	55215	55289
15	CP025177.1	100	56733	56807
15	JADLIO010000281.1	100	6098	6024
15	JADLIM010000273.1	100	6631	6705
15	JAAGWN010000003.1	100	53230	53304
15	JADLIU010000269.1	100	3450	3524
15	AJIV01000018.1	100	45818	45892
15	MUZS01001706.1	100	35014	34940
15	JABAHU010000058.1	100	54098	54172
15	AJJE01000010.1	100	44852	44926
15	CM000310.1	100	38003	38077
15	JADLIT010000002.1	100	169537	169463
15	VBVA01000022.1	100	165832	165758
15	KE650968.1	100	46022	46096
15	JADLIS010000022.1	100	41142	41216
15	AJJC01000015.1	100	43460	43534
16	JADLIQ010000025.1	100	26082	26156
16	KE650998.1	100	26919	26993
16	AJJG01000078.1	100	26797	26871
16	KK667243.1	100	27912	27986
16	AJIW01000068.1	100	26797	26871
16	CP032012.1	100	366029	365955
16	CM016761.1	100	2069243	2069317
16	JSXR01000053.1	100	26307	26381
16	CM000309.1	100	1926293	1926367
16	AJJC01000050.1	100	26068	26142
16	AJIT01000043.1	100	26797	26871
16	KE651121.1	100	27045	27119
16	JADLIT010000007.1	100	26205	26279
16	JSXP01000044.1	100	26440	26514
16	JADLIM010000015.1	100	26204	26278
16	JPEV01000048.1	100	27050	27124
16	JAFFGX010000013.1	100	375009	374935
16	CM016753.1	100	1979665	1979739
16	JADLII010000021.1	100	26807	26881
16	CM016745.1	100	1959339	1959413
17	VBUW01000038.1	100	9311	9385
17	VBUY01000024.1	100	60470	60544
17	JADLIO010000281.1	100	6098	6024
17	JADLIJ010000013.1	100	59281	59207
17	AJIY01000010.1	100	51306	51380
17	JABAHU010000058.1	100	54098	54172
17	AJIT01000013.1	100	41421	41495
17	KE650824.1	100	46914	46988
17	JADLIK010000010.1	100	156736	156662
17	JPEV01000014.1	100	48177	48251
17	AJJG01000021.1	100	50262	50336
17	JSXQ01000013.1	100	57899	57973
17	SCGY01000001.1	100	41966	42040
17	JADLIP010000062.1	100	9579	9505
17	NETO01000003.1	100	47497	47571
17	KE650849.1	100	47253	47327
17	NETN01000061.1	100	36984	37058
17	CP032018.1	100	42980	43054
17	KE650783.1	100	55215	55289
17	JADLIM010000273.1	100	6631	6705
17	KE651048.1	100	45059	45133
17	JPEW01000021.1	100	40938	41012
17	CP017625.1	100	56722	56796
17	CM016748.1	100	67501	67575
17	JTBX01000026.1	100	53687	53761
17	AJIU01000010.1	100	42334	42408
17	VBVA01000022.1	100	165832	165758
17	KE651090.1	100	48141	48215
17	AJIS01000052.1	100	46816	46890
17	JADLII010000119.1	100	6101	6027
17	AJJF01000008.1	100	55592	55666
17	JAAGWN010000003.1	100	53230	53304
17	JADLIQ010000044.1	100	16153	16079
17	KE650920.1	100	58482	58556
17	CM000310.1	100	38003	38077
17	CP025152.1	100	56728	56802
17	AJJE01000010.1	100	44852	44926
17	AJIW01000017.1	100	41765	41839
17	JSXR01000020.1	100	42234	42308
17	JADLIT010000002.1	100	169537	169463
17	CP025169.1	100	56733	56807
17	AJIR01000015.1	100	45449	45523
17	JACYCK010000165.1	100	10389	10463
17	NETM01000083.1	100	13186	13260
17	JSXP01000011.1	100	41995	42069
17	JADLIL010000277.1	100	3445	3519
17	AJIZ01000019.1	100	48150	48224
17	AJIV01000018.1	100	45818	45892
17	CM029689.1	100	58132	58206
17	AJJA01000015.1	100	50842	50916
17	JADLIN010000004.1	100	42165	42239
17	CM016756.1	100	56988	57062
17	KE650968.1	100	46022	46096
17	JADLIU010000269.1	100	3450	3524
17	KE650878.1	100	66483	66557
17	JADLIR010000035.1	100	41888	41962
17	JACXXM010000026.1	100	62824	62898
17	CM016740.1	100	55131	55205
17	AJJC01000015.1	100	43460	43534
17	AJIQ01000016.1	100	45674	45748
17	NETQ01000129.1	100	23839	23765
17	AJJB01000011.1	100	44134	44208
17	JABWAD010000007.1	100	1415464	1415390
17	CP025177.1	100	56733	56807
17	AJJD01000008.1	100	57813	57887
17	AJIX01000015.1	100	46638	46712
17	MUZS01001706.1	100	35014	34940
17	JADLIS010000022.1	100	41142	41216
17	KE651034.1	100	44498	44572
17	KE651135.1	100	48669	48743
17	CP025160.1	100	56731	56805
18	AJIS01000030.1	100	12723	12649
19	KE650915.1	100	243283	243209
19	JSXQ01000007.1	100	237837	237763
19	JAAGWN010000001.1	100	2000233	2000307
19	CM016739.1	100	256518	256444
19	JACYCK010000044.1	100	11226	11300
19	KE650819.1	100	243039	242965
19	AJJA01000004.1	100	242484	242410
19	NETO01000069.1	100	70001	69927
19	JADLIR010000011.1	100	212801	212875
19	KK667224.1	100	250296	250222
19	CP025168.1	100	242846	242772
19	AJJE01000008.1	100	261382	261308
19	AJIV01000008.1	100	240752	240678
19	JADLIU010000001.1	100	239797	239723
19	JABAHU010000057.1	100	23535	23609
19	JADLIP010000022.1	100	59735	59809
19	CM029688.1	100	2037216	2037290
19	CH672350.1	100	243013	242939
19	VBUW01000017.1	100	4344	4418
19	NETN01000177.1	100	5879	5953
19	AJIS01000033.1	100	2706	2632
19	KE650775.1	100	246739	246665
19	NETM01000103.1	100	48133	48059
19	JPEV01000006.1	100	251927	251853
19	JADLIK010000004.1	100	288787	288861
19	KE650909.1	100	253233	253159
19	CP017624.1	100	242901	242827
19	VBUY01000092.1	100	298027	298101
19	AJJG01000012.1	100	250759	250685
19	CP032013.1	100	2018401	2018475
19	CM016755.1	100	333969	333895
19	KE651083.1	100	245162	245088
19	AJJC01000012.1	100	19586	19512
19	JADLIS010000003.1	100	94798	94724
19	AJJD01000006.1	100	248764	248690
19	AJIX01000010.1	100	237987	237913
19	CM016747.1	100	262441	262367
19	NETQ01000033.1	100	11402	11476
19	AJIU01000005.1	100	239714	239640
19	KE650873.1	100	240263	240189
19	JSXP01000005.1	100	159061	158987
19	SCGY01000439.1	100	3024	2950
19	KE651030.1	100	242429	242355
19	CP025176.1	100	242831	242757
19	JADLIQ010000178.1	100	12412	12338
19	AVAW01000062.1	100	1641	1567
19	AJJB01000007.1	100	247345	247271
19	AJIY01000004.1	100	252573	252499
19	CP025159.1	100	242849	242775
19	JACXXM010000002.1	100	703101	703175
19	AJIW01000008.1	100	260012	259938
19	VBVA01000080.1	100	114791	114717
19	MUZS01001896.1	100	42432	42358
19	JADLIM010000212.1	100	6467	6393
19	AVBA01000033.1	100	6469	6395
19	JABWAD010000059.1	100	56390	56316
19	JTBX01000019.1	100	259166	259092
19	AJIZ01000010.1	100	258295	258221
19	JPEW01000010.1	100	254521	254447
19	AJJF01000006.1	100	256844	256770
19	NETO01000069.1	100	67030	66956
19	KE651039.1	100	246852	246778
19	JSXR01000013.1	100	245588	245514
19	AJIT01000004.1	100	242815	242741
19	AJIQ01000007.1	100	244183	244109
19	JADLIT010000312.1	100	2970	3044
19	JADLII010000009.1	100	2971	3045
19	JADLIL010000003.1	100	110344	110418
19	JADLIO010000081.1	100	17145	17219
19	AJIR01000006.1	100	243806	243732
19	JADLIJ010000078.1	100	17148	17222
19	CP025151.1	100	242872	242798
19	JADLIN010000001.1	100	282425	282499
20	VBUY01000063.1	100	148235	148161
20	CM000309.1	100	1126996	1126922
20	AJJG01000075.1	100	536234	536160
20	AJIT01000040.1	100	361544	361470
20	JADLIL010000327.1	100	6951	7025
20	NETQ01000064.1	100	13162	13236
20	KE650952.1	100	62875	62801
20	JADLIK010001640.1	100	753	679
20	AJJB01000051.1	100	317610	317536
20	AJJA01000046.1	100	59683	59609
20	AJIV01000055.1	100	347443	347369
20	JABWAD010000055.1	100	812320	812394
20	JADLIM010002470.1	100	782	708
20	CP025157.1	100	1124368	1124294
20	JABAHU010000009.1	100	429206	429132
20	JSXR01000043.1	100	1062329	1062255
20	CP032012.1	100	1187774	1187848
20	JADLIJ010000664.1	100	535	461
20	CP025174.1	100	1124137	1124063
20	AJIZ01000045.1	100	321303	321229
20	JADLIT010001510.1	100	991	1065
20	CM016761.1	100	1146409	1146335
20	KK667241.1	100	1121904	1121830
20	JAFFGX010000012.1	100	1118629	1118555
20	AJJC01000046.1	100	452279	452205
20	MUZS01000821.1	100	2406	2332
20	CP017630.1	100	1124492	1124418
20	JAAGWN010000002.1	100	777408	777482
20	KE650838.1	100	1135400	1135326
20	VBVA01000001.1	100	81875	81949
20	CP025182.1	100	1124168	1124094
20	AJJD01000035.1	100	145164	145090
20	CP025165.1	100	1124353	1124279
20	JADLII010000735.1	100	535	461
20	KE651073.1	100	50475	50401
20	SCGY01000045.1	100	1719	1645
20	JTBX01000073.1	100	95030	94956
20	KE650869.1	100	1154894	1154820
20	JSXQ01000048.1	100	111546	111472
20	JADLIU010000582.1	100	535	461
20	AJIQ01000044.1	100	257631	257557
20	JSXP01000035.1	100	1169335	1169261
20	MUZS01000816.1	100	2675	2601
20	KE650805.1	100	1111850	1111776
20	NETN01000003.1	100	306861	306935
20	JPEW01000063.1	100	56626	56552
20	JADLIS010000135.1	100	1267	1193
20	AJIX01000052.1	100	89624	89550
20	AJIS01000054.1	100	1155983	1155909
20	NETO01000019.1	100	40096	40170
20	JPEV01000043.1	100	1153584	1153510
20	NETM01000076.1	100	16120	16194
20	MUZS01000512.1	100	64164	64238
20	KE651119.1	100	1114416	1114342
20	AJIW01000063.1	100	341725	341651
20	JADLIQ010000005.1	100	26484	26410
20	AJIR01000050.1	100	341169	341095
20	JACXXM010000028.1	100	132909	132983
20	JADLIN010000577.1	100	535	461
20	KE650903.1	100	325521	325447
20	CM016753.1	100	1135346	1135272
20	AJIY01000040.1	100	1120527	1120453
20	JADLIO010000261.1	100	8326	8400
20	JABWAD010000004.1	100	25164	25238
20	KE651160.1	100	815956	815882
20	CM016745.1	100	1132195	1132121
20	AJJF01000037.1	100	96377	96303
20	KE650995.1	100	1047696	1047622
20	JADLIP010000048.1	100	30386	30460
20	AJJE01000042.1	100	362919	362845
20	JACYCK010000114.1	100	1267	1193
20	JADLIR010001432.1	100	403	477
20	AJIU01000040.1	100	1156581	1156507
20	VBUW01000026.1	100	60069	59995
20	AVAX01000177.1	100	57227	57153
21	JADLIO010000926.1	100	3731	3657
21	AJIU01000004.1	100	267603	267529
21	KE651024.1	100	898294	898220
21	JADLIM010007548.1	100	396	322
21	KK667223.1	100	2631578	2631504
21	AJJA01000003.1	100	906560	906486
21	KE650844.1	100	898622	898548
21	JADLIN010000758.1	100	56	130
21	JABWAD010000041.1	100	39137	39211
22	CP017625.1	100	1007056	1006982
22	CP025177.1	100	1006894	1006820
22	MUZS01002209.1	100	118377	118303
22	JACYCK010000250.1	100	2319	2245
22	CM029689.1	100	1016782	1016708
22	VBUW01000040.1	100	34967	34893
22	NETM01000069.1	100	47998	47924
22	NETQ01000055.1	100	47591	47665
22	JABAHU010000029.1	100	204827	204753
22	KE650850.1	100	394382	394308
22	JSXR01000021.1	100	239658	239584
22	JADLIM010001226.1	100	230	156
22	KE650924.1	100	340361	340287
22	KE650784.1	100	780264	780190
22	CM016740.1	100	1028075	1028001
22	AJIX01000015.1	100	1015424	1015350
22	AJIV01000021.1	100	248169	248095
22	AJIU01000010.1	100	1011677	1011603
22	JSXQ01000014.1	100	372809	372735
22	AJJB01000016.1	100	144287	144213
22	CM016748.1	100	1027581	1027507
22	JTBX01000029.1	100	282573	282499
22	JSXP01000014.1	100	634620	634546
22	KE651008.1	100	348167	348093
22	JADLIR010000148.1	100	344	270
22	KE650879.1	100	400617	400543
22	AJJD01000008.1	100	1015139	1015065
22	JADLIL010000005.1	100	43647	43721
22	AJJE01000015.1	100	338873	338799
22	JADLIS010000202.1	100	10398	10472
22	JPEW01000022.1	100	492456	492382
22	CP025152.1	100	1007051	1006977
22	JADLIK010000876.1	100	2487	2561
22	AJIZ01000020.1	100	482179	482105
22	AJIY01000011.1	100	241692	241618
22	JADLIU010000580.1	100	1338	1412
22	KE650825.1	100	249437	249363
22	AJIR01000020.1	100	14538	14464
22	JACXXM010000001.1	100	198946	198872
22	AJIQ01000020.1	100	341122	341048
22	JADLIO010000675.1	100	1338	1412
22	JADLIQ010000043.1	100	3908	3834
22	KE651139.1	100	340615	340541
22	KK667227.1	100	778440	778366
22	JADLIJ010000005.1	100	102319	102245
22	CM000310.1	100	988193	988119
22	JAAGWN010000003.1	100	1007188	1007114
22	JADLIT010000074.1	100	3054	2980
22	VBUY01000023.1	100	104068	103994
22	NETO01000037.1	100	63661	63587
22	KE650970.1	100	338600	338526
22	JADLIN010000575.1	100	3732	3658
22	CP025169.1	100	1006935	1006861
22	AJJF01000012.1	100	521614	521540
22	AJIS01000035.1	100	972703	972629
22	AJJA01000015.1	100	1010673	1010599
22	NETN01000011.1	100	10624	10550
22	CP032018.1	100	997085	997011
22	KE651051.1	100	119138	119064
22	AJIW01000018.1	100	343196	343122
22	SCGY01000039.1	100	39471	39545
22	AJIT01000013.1	100	1017964	1017890
22	JABWAD010000007.1	100	457568	457642
22	CP025160.1	100	1007162	1007088
23	AJIS01000044.1	100	732674	732748
24	JADLIU010000431.1	100	5106	5180
24	JACXXM010000059.1	100	4004	4078
24	JADLIK010000551.1	100	1738	1664
24	JAFFGX010000023.1	100	1738	1664
24	CP025183.1	100	10645	10719
24	CP025166.1	100	10645	10719
24	JABWAD010000051.1	100	21800	21726
24	JADLIS010000508.1	100	5104	5178
24	JABWAD010000051.1	100	77970	78044
24	JADLIL010000708.1	100	3167	3241
24	JADLIM010000691.1	100	1693	1619
24	JADLIJ010000685.1	100	1738	1664
24	GG670285.1	100	44881	44807
24	CP025166.1	100	35339	35265
24	JADLIQ010000629.1	100	1736	1662
24	JADLIR010000472.1	100	1738	1664
24	GG670285.1	100	20089	20163
24	JADLIP010000622.1	100	1738	1664
24	GG670285.1	100	4871	4797
24	CP025183.1	100	35314	35240
24	JACXXM010000059.1	100	19527	19453
24	JABWAD010000051.1	100	37550	37624
24	JABAHU010000011.1	100	1736	1662
24	JADLIO010000708.1	100	1738	1664
24	JADLIN010000410.1	100	5106	5180
24	JABWAD010000051.1	100	62220	62146
24	JACYCK010000574.1	100	5104	5178
24	JADLIT010000525.1	100	5050	5124
24	JADLII010000434.1	100	4984	5058
25	JADLIJ010002757.1	100	755	681
25	KE650860.1	100	208563	208489
25	JADLIU010001696.1	100	757	683
25	NETN01000010.1	100	51696	51770
25	NETO01000135.1	100	17730	17656
25	AJIS01000046.1	100	232636	232562
25	CP025180.1	100	214888	214814
25	JADLIL010000316.1	100	2873	2799
25	AJJA01000027.1	100	214774	214700
25	SCGY01000876.1	100	329	255
25	CP025163.1	100	214932	214858
25	JADLIP010000034.1	100	13567	13493
25	NETM01000003.1	100	207781	207707
26	JADLIQ010001475.1	100	1054	980
26	JABAHU010000026.1	100	96200	96126
26	JADLIP010001826.1	100	1054	980
27	JSXQ01000010.1	100	270177	270103
27	JADLIR010000082.1	100	12624	12698
27	KK667224.1	100	1644759	1644685
27	AJJD01000006.1	100	1646494	1646420
27	NETO01000002.1	100	58133	58207
27	VBUY01000052.1	100	145326	145400
27	JADLIP010000264.1	100	7814	7740
27	NETM01000088.1	100	5728	5654
27	JADLIS010000097.1	100	5065	4991
27	AJJB01000009.1	100	1303471	1303397
27	AJIY01000006.1	100	294242	294168
27	KE651045.1	100	245506	245432
27	JAAGWN010000001.1	100	598182	598256
27	MUZS01002066.1	100	40214	40288
27	CP025159.1	100	1629411	1629337
27	KE651133.1	100	222517	222443
27	AJJF01000006.1	100	1671645	1671571
27	JSXR01000016.1	100	1480465	1480391
27	JADLIT010000055.1	100	12016	11942
27	NETQ01000019.1	100	68383	68457
27	JTBX01000023.1	100	976063	975989
27	AJIX01000013.1	100	662360	662286
27	KE650820.1	100	666626	666552
27	CP025151.1	100	1629422	1629348
27	KE651087.1	100	446892	446818
27	JPEV01000011.1	100	1327478	1327404
27	VBVA01000048.1	100	42975	43049
27	AJIV01000013.1	100	229621	229547
27	JADLIU010000017.1	100	72068	71994
27	AJJA01000011.1	100	603093	603019
27	JADLIN010000058.1	100	21637	21563
27	KE650779.1	100	250899	250825
27	AJJG01000016.1	100	237654	237580
27	CM029688.1	100	626069	626143
27	AJJC01000012.1	100	1428710	1428636
27	JACXXM010000004.1	100	33478	33552
27	CM016747.1	100	1662946	1662872
27	AJIS01000033.1	100	1435316	1435242
27	JADLIO010000091.1	100	4204	4278
27	JPEW01000016.1	100	876211	876137
27	JADLIL010000089.1	100	14244	14170
27	CH672354.1	100	262573	262499
27	AJIZ01000014.1	100	1048635	1048561
27	CP032013.1	100	614899	614973
27	AJIT01000009.1	100	267071	266997
27	VBUW01000021.1	100	522396	522470
27	KE650918.1	100	77369	77295
27	JADLII010000053.1	100	7814	7740
27	JADLIK010000097.1	100	12568	12642
27	CM016739.1	100	1830477	1830403
27	CP025168.1	100	1628881	1628807
27	AJJE01000008.1	100	1663666	1663592
27	SCGY01000025.1	100	40072	39998
27	JABWAD010000060.1	100	615146	615072
27	AJIQ01000008.1	100	1165030	1164956
27	CP025176.1	100	1628953	1628879
27	KE650910.1	100	1103288	1103214
27	CM016755.1	100	1769103	1769029
27	JADLIQ010000343.1	100	5065	4991
27	KE651030.1	100	1631665	1631591
27	AJIR01000008.1	100	1081409	1081335
27	KE650966.1	100	269880	269806
27	JSXP01000007.1	100	1097407	1097333
27	JADLIJ010000033.1	100	12030	11956
27	JACYCK010000204.1	100	6729	6803
27	CP017624.1	100	1629397	1629323
27	AJIW01000012.1	100	1095977	1095903
27	KE650876.1	100	77345	77271
27	AJIU01000008.1	100	259063	258989
27	JADLIM010000175.1	100	7827	7753
27	NETN01000050.1	100	6014	6088
27	JABAHU010000040.1	100	2435	2509
28	MUZS01001120.1	100	34440	34514
28	JADLIQ010000105.1	100	11341	11267
28	AJJG01000059.1	100	48727	48653
28	AJIY01000035.1	100	47777	47703
28	KE650800.1	100	55659	55585
28	JABAHU010000042.1	100	55581	55507
28	KE650863.1	100	47102	47028
28	JADLIU010003211.1	100	271	197
28	JADLIO010006862.1	100	271	197
28	JABWAD010000046.1	100	222305	222379
28	JADLIM010000141.1	100	7590	7516
28	CM016752.1	100	57608	57534
28	JAFFGX010000011.1	100	191344	191418
28	AJIT01000032.1	100	67363	67289
28	JSXR01000038.1	100	50474	50400
28	JACYCK010000017.1	100	34098	34172
28	JSXP01000029.1	100	41387	41313
28	AJIS01000047.1	100	61590	61516
28	KE650898.1	100	56341	56267
28	JSXQ01000033.1	100	70172	70098
28	AJJE01000033.1	100	52208	52134
28	KE650989.1	100	45492	45418
28	KE651066.1	100	48299	48225
28	AJIW01000046.1	100	44706	44632
28	AJJD01000031.1	100	45918	45844
28	CM016744.1	100	62865	62791
28	VBUW01000059.1	100	50476	50402
28	JADLIP010000441.1	100	2828	2754
28	JADLIS010000013.1	100	29386	29312
28	AJJC01000006.1	100	48650	48576
28	CP032014.1	100	47916	47842
28	KE651111.1	100	44770	44696
28	JACXXM010000036.1	100	48308	48234
28	JPEV01000038.1	100	42658	42584
28	CM000313.1	100	53603	53529
28	CM016760.1	100	55863	55789
28	AJIX01000039.1	100	47058	46984
28	JPEW01000049.1	100	62463	62389
28	VBVA01000084.1	100	39454	39380
28	JABAHU010000036.1	100	3570	3496
28	JADLIT010000163.1	100	730	656
28	KK667237.1	100	41056	40982
28	JADLIL010006604.1	100	271	197
29	JAFFGX010000013.1	100	460187	460113
30	MUZS01002095.1	100	7033	6959
30	KE651127.1	100	282913	282987
30	CP025150.1	100	2884963	2885037
30	JADLIL010000875.1	100	1829	1755
30	AJIU01000004.1	100	573260	573334
30	AJIZ01000007.1	100	549785	549859
30	JADLIT010000059.1	100	19754	19680
30	NETN01000032.1	100	141444	141518
30	JSXQ01000006.1	100	1198692	1198766
30	JABWAD010000037.1	100	362940	363014
30	AJIT01000003.1	100	1188958	1189032
30	JADLIQ010000567.1	100	3069	2995
30	JAAGWN010000006.1	100	1208749	1208823
30	AVAW01000051.1	100	75766	75840
30	AJJB01000004.1	100	1207029	1207103
30	KE650914.1	100	537118	537192
30	KE651024.1	100	1193866	1193940
30	AJJG01000010.1	100	1213544	1213618
30	JPEV01000005.1	100	1201893	1201967
30	CM016738.1	100	3173518	3173592
30	JSXP01000004.1	100	1193572	1193646
30	KE650815.1	100	626694	626768
30	VBUW01000010.1	100	108141	108067
30	JSXR01000011.1	100	11352	11278
30	CP025158.1	100	2884706	2884780
30	JADLIO010000870.1	100	1831	1757
30	NETO01000043.1	100	76040	76114
30	NETM01000024.1	100	116181	116255
30	AJIS01000030.1	100	1206812	1206886
30	JACYCK010000589.1	100	789	715
30	AJJA01000003.1	100	1202642	1202716
30	JABAHU010000045.1	100	309189	309115
30	AJIZ01000008.1	100	2180	2254
30	KE651037.1	100	102292	102366
30	AJIX01000009.1	100	602265	602339
30	JTBX01000015.1	100	106974	107048
30	AJIW01000005.1	100	1227055	1227129
30	AJIV01000007.1	100	1204141	1204215
30	JADLIP010000002.1	100	75960	76034
30	JADLII010000003.1	100	103540	103614
30	NETQ01000101.1	100	43088	43162
30	JACXXM010000022.1	100	113749	113823
30	AJJF01000001.1	100	2909831	2909905
30	CM029687.1	100	307913	307839
30	KK667223.1	100	2927536	2927610
30	CM016738.1	100	3530202	3530276
30	AJJE01000006.1	100	885735	885809
30	CP032019.1	100	2878927	2879001
30	JADLIN010000609.1	100	2594	2520
30	JADLIU010000002.1	100	75932	76006
30	AJIR01000004.1	100	117615	117689
30	JPEW01000006.1	100	1203200	1203274
30	CM016754.1	100	2889314	2889388
30	JADLIK010000002.1	100	294023	293949
30	JADLIM010000088.1	100	5033	5107
30	AJJD01000004.1	100	2893448	2893522
30	CP025167.1	100	2884604	2884678
30	KE650907.1	100	657696	657770
30	JADLIR010000002.1	100	77613	77539
30	CM016746.1	100	2915208	2915282
30	JADLIJ010000844.1	100	2211	2285
30	CP025175.1	100	2884188	2884262
30	KE650866.1	100	1214245	1214319
30	AJJC01000007.1	100	1188357	1188431
30	AJIY01000003.1	100	1202789	1202863
30	AJIQ01000005.1	100	1143647	1143721
30	JADLIS010000617.1	100	336	262
30	KE650845.1	100	94505	94579
30	CH672346.1	100	310811	310737
30	CP017623.1	100	2885156	2885230
30	KE651153.1	100	103705	103779
31	CM016742.1	100	749370	749296
31	JABWAD010000055.1	100	565313	565239
31	JADLIP010007258.1	100	215	141
31	JABWAD010000065.1	100	42654	42728
31	VBVA01000072.1	100	121899	121973
31	JAAGWN010000010.1	100	6982	6908
31	VBUW01000049.1	100	49843	49917
31	JAAGWN010000010.1	100	1182	1108
31	CM016742.1	100	757106	757032
31	CM016744.1	100	268704	268778
31	JAFFGX010000010.1	100	739835	739761
31	JABWAD010000065.1	100	40563	40637
31	CM016752.1	100	262590	262664
31	CM016742.1	100	778378	778304
31	JADLIL010006458.1	100	244	318
31	JABWAD010000067.1	100	26406	26332
31	CM016761.1	100	1392398	1392472
31	JABWAD010000055.1	100	563039	562965
31	JAFFGX010000010.1	100	735286	735212
31	JAFFGX010000010.1	100	742108	742034
31	JABWAD010000065.1	100	25607	25681
31	CM016746.1	100	1708166	1708092
31	VBUW01000049.1	100	44041	44115
31	JAAGWN010000002.1	100	528866	528792
31	CM016758.1	100	1134907	1134833
31	JABWAD010000067.1	100	30269	30195
31	CM016755.1	100	2612326	2612252
31	VBVA01000072.1	100	128217	128291
31	JAAGWN010000004.1	100	1709206	1709132
31	JACXXM010000012.1	100	390881	390955
31	CM016744.1	100	261870	261944
31	CP032013.1	100	78881	78955
31	JABWAD010000067.1	100	32202	32128
31	JABWAD010000055.1	100	574343	574269
31	JABWAD010000067.1	100	22538	22464
31	JADLIJ010004977.1	100	244	318
31	JADLIT010006157.1	100	334	260
31	VBVA01000072.1	100	134535	134609
31	JADLIU010003148.1	100	244	318
31	JAAGWN010000010.1	100	5048	4974
31	JAAGWN010000004.1	100	1696570	1696496
31	CP032014.1	100	601923	601849
31	JAAGWN010000004.1	100	1715521	1715447
31	JADLIQ010003004.1	100	393	467
31	JAAGWN010000002.1	100	535700	535626
31	JAFFGX010000010.1	100	748929	748855
31	CM016758.1	100	1143325	1143251
31	CM016755.1	100	2606008	2605934
31	JAAGWN010000006.1	100	5347	5273
31	CM016752.1	100	271702	271776
31	JABWAD010000067.1	100	41863	41789
31	JABWAD010000069.1	100	502	428
31	CM016752.1	100	260312	260386
31	JAAGWN010000004.1	100	1711312	1711238
31	CM016744.1	100	264148	264222
31	JAAGWN010000009.1	100	745156	745082
31	JAAGWN010000010.1	100	3116	3042
31	JAAGWN010000004.1	100	1719723	1719649
31	JAFFGX010000010.1	100	764851	764777
31	VBUY01000012.1	100	148478	148404
31	VBUW01000049.1	100	38239	38313
31	CM016761.1	100	1384662	1384736
31	JABWAD010000055.1	100	569801	569727
31	JAAGWN010000009.1	100	749024	748950
31	JAFFGX010000010.1	100	746655	746581
31	CM016742.1	100	755172	755098
31	JABWAD010000069.1	100	8200	8126
31	VBUW01000049.1	100	47909	47983
31	JABWAD010000069.1	100	6269	6195
31	JABWAD010000065.1	100	36249	36323
31	JABWAD010000065.1	100	27698	27772
31	CM016758.1	100	1145431	1145357
31	CP032015.1	100	407322	407396
31	CM016746.1	100	1701848	1701774
31	VBUW01000049.1	100	51777	51851
31	JAAGWN010000006.1	100	1139	1065
31	JABWAD010000068.1	100	1458	1532
31	CM016755.1	100	2608114	2608040
31	JAAGWN010000002.1	100	540256	540182
31	JAAGWN010000004.1	100	1702888	1702814
31	CM016752.1	100	251189	251263
31	JADLIO010006711.1	100	244	318
31	VBVA01000072.1	100	126111	126185
31	JAAGWN010000009.1	100	752888	752814
31	JADLIN010003759.1	100	291	217
31	CM000313.1	100	245213	245287
31	VBVA01000072.1	100	119793	119867
31	CM016742.1	100	760974	760900
31	JABWAD010000067.1	100	20605	20531
31	CM016755.1	100	2610220	2610146
31	VBUY01000012.1	100	154582	154508
31	JAAGWN010000004.1	100	1694464	1694390
31	CM016744.1	100	275538	275612
31	CM016742.1	100	766775	766701
31	JABWAD010000069.1	100	15936	15862
31	JABWAD010000067.1	100	36070	35996
31	CM016752.1	100	267146	267220
31	CM016742.1	100	751304	751230
31	JADLIM010008953.1	100	103	177
31	CM016742.1	100	780312	780238
31	JADLIM010003715.1	100	393	467
31	CM016744.1	100	270982	271056
31	JAAGWN010000002.1	100	533422	533348
31	JAAGWN010000004.1	100	1721824	1721750
31	CP032013.1	100	85707	85781
31	JABWAD010000069.1	100	14002	13928
31	JABWAD010000069.1	100	2434	2360
31	CM016761.1	100	1386596	1386670
31	JAFFGX010000010.1	100	751204	751130
31	JAAGWN010000002.1	100	526588	526514
31	CH672354.1	100	802578	802504
31	VBUY01000012.1	100	137993	137919
31	JAFFGX010000010.1	100	744383	744309
31	JACYCK010001927.1	100	242	168
31	JAAGWN010000004.1	100	1707100	1707026
31	VBUW01000049.1	100	45975	46049
31	JAFFGX010000010.1	100	767124	767050
31	JAAGWN010000004.1	100	1700782	1700708
31	JADLIS010005873.1	100	198	272
31	VBVA01000072.1	100	124005	124079
31	CM016758.1	100	1137009	1136935
31	JAAGWN010000004.1	100	1698676	1698602
31	JABWAD010000067.1	100	34136	34062
31	JAAGWN010000002.1	100	542534	542460
31	JAFFGX010000010.1	100	762575	762501
31	CM016755.1	100	2614432	2614358
31	JABWAD010000065.1	100	44734	44808
31	CM016744.1	100	266426	266500
31	JAAGWN010000004.1	100	1713418	1713344
31	VBUY01000012.1	100	145856	145782
31	CM016761.1	100	1390464	1390538
31	JABWAD010000065.1	100	29801	29875
31	CM000311.1	100	725718	725644
31	VBVA01000072.1	100	130323	130397
31	VBVA01000084.1	100	243769	243843
31	CM016744.1	100	277816	277890
31	VBUY01000012.1	100	132749	132675
31	CP032015.1	100	411554	411628
31	CM016742.1	100	782246	782172
31	JAAGWN010000006.1	100	3241	3167
31	CP032015.1	100	409432	409506
31	CM016752.1	100	269424	269498
31	JABWAD010000067.1	100	16737	16663
31	CM016742.1	100	774510	774436
31	CP032015.1	100	420066	420140
31	JAAGWN010000009.1	100	747090	747016
31	CM016752.1	100	264868	264942
31	JADLIP010002705.1	100	360	286
31	JABWAD010000065.1	100	34006	34080
31	CM016742.1	100	762908	762834
31	VBUY01000012.1	100	135371	135297
31	JAAGWN010000010.1	100	8915	8841
31	CM016758.1	100	1139113	1139039
31	JABWAD010000068.1	100	3390	3464
31	CM000311.1	100	727827	727753
31	CM016752.1	100	273980	274054
31	CM016752.1	100	253471	253545
31	JABWAD010000055.1	100	572068	571994
31	JABWAD010000069.1	100	12068	11994
31	JAFFGX010000010.1	100	771675	771601
31	JAFFGX010000010.1	100	733014	732940
31	JAFFGX010000010.1	100	737561	737487
31	JABWAD010000065.1	100	21402	21476
31	JABWAD010000065.1	100	23503	23577
31	CM016746.1	100	1712378	1712304
31	CM016742.1	100	759040	758966
31	CM016742.1	100	784180	784106
31	VBUW01000049.1	100	42107	42181
31	VBVA01000084.1	100	246061	246135
31	JABWAD010000065.1	100	19296	19370
31	JABWAD010000069.1	100	10134	10060
31	CM016752.1	100	258033	258107
31	CM016742.1	100	776444	776370
31	JABWAD010000067.1	100	24472	24398
31	JABWAD010000065.1	100	31907	31981
31	CM016746.1	100	1706060	1705986
31	JABWAD010000065.1	100	49069	49143
31	CP032013.1	100	90262	90336
31	CM016744.1	100	273260	273334
31	CM016746.1	100	1703954	1703880
31	JABWAD010000065.1	100	38474	38548
31	CM000311.1	100	732041	731967
31	JAFFGX010000010.1	100	769399	769325
31	JAAGWN010000004.1	100	1723930	1723856
31	VBUW01000049.1	100	40173	40247
31	JABWAD010000067.1	100	38002	37928
31	CM016761.1	100	1382728	1382802
31	JABWAD010000055.1	100	567590	567516
31	VBUW01000049.1	100	36305	36379
31	CM016761.1	100	1388530	1388604
31	CM016742.1	100	753238	753164
31	VBUY01000012.1	100	143235	143161
31	VBUW01000049.1	100	34371	34445
31	JAAGWN010000002.1	100	531145	531071
31	JABWAD010000067.1	100	28337	28263
31	JAAGWN010000002.1	100	537978	537904
31	JAFFGX010000010.1	100	728463	728389
31	CM016746.1	100	1710272	1710198
31	JABWAD010000068.1	100	5324	5398
31	JAAGWN010000002.1	100	524310	524236
31	JABWAD010000065.1	100	17190	17264
31	JABWAD010000067.1	100	18671	18597
31	CM016758.1	100	1141219	1141145
31	CM000311.1	100	723613	723539
31	CM016742.1	100	764841	764767
31	VBVA01000072.1	100	132429	132503
31	JAFFGX010000010.1	100	730740	730666
31	VBUY01000012.1	100	140786	140712
31	JAAGWN010000004.1	100	1704994	1704920
32	VBUY01000001.1	100	363323	363249
32	AJIS01000029.1	100	89871	89797
32	JADLIU010000366.1	100	5461	5535
32	CM016738.1	100	1591803	1591729
32	CM016746.1	100	1459387	1459313
32	JADLIO010005996.1	100	403	477
32	KK667223.1	100	1458523	1458449
32	JADLIS010000820.1	100	4461	4535
32	CP025150.1	100	1446200	1446126
32	KE650886.1	100	955276	955202
32	KE650843.1	100	570953	570879
32	AJIQ01000003.1	100	432558	432484
32	JSXR01000008.1	100	1472663	1472589
32	JACYCK010000820.1	100	121	47
32	VBUW01000005.1	100	320459	320533
32	AJIX01000003.1	100	1153223	1153149
32	KE651113.1	100	101299	101225
32	AJIT01000001.1	100	1439111	1439037
32	JSXQ01000004.1	100	1438772	1438698
32	NETM01000143.1	100	880	806
32	KE651072.1	100	109095	109021
32	AJIR01000002.1	100	1307913	1307839
32	KE650809.1	100	584098	584024
32	MUZS01001542.1	100	11464	11390
32	CH672346.1	100	1748220	1748294
32	KE651132.1	100	112182	112108
32	JADLIO010005913.1	100	406	480
32	CM029687.1	100	1743916	1743990
32	KE650856.1	100	106238	106164
32	JADLIL010001806.1	100	27	101
32	JADLIQ010004114.1	100	403	477
32	JADLIQ010004081.1	100	405	479
32	CP025175.1	100	1445962	1445888
32	JACXXM010000020.1	100	166621	166695
32	KE650947.1	100	203126	203052
32	AJJE01000002.1	100	1435502	1435428
32	JADLIL010005737.1	100	403	477
32	JADLIJ010001780.1	100	27	101
32	CM016754.1	100	1433003	1432929
32	AJJB01000002.1	100	1479820	1479746
32	JADLIN010001384.1	100	1561	1487
32	CP017623.1	100	1446359	1446285
32	JADLIR010000008.1	100	152951	152877
32	JADLIJ010005860.1	100	85	11
32	JADLIL010005682.1	100	85	11
32	KE651006.1	100	1440728	1440654
32	AJJF01000001.1	100	1450201	1450127
32	JADLIN010004341.1	100	406	480
32	JADLIN010004407.1	100	403	477
32	JPEW01000004.1	100	682402	682328
32	JTBX01000010.1	100	98729	98655
32	SCGY01000213.1	100	16000	16074
32	JAAGWN010000004.1	100	1446585	1446511
32	JADLIP010000037.1	100	30782	30856
32	KE651003.1	100	253110	253184
32	CP025158.1	100	1446212	1446138
32	JADLIO010001724.1	100	1698	1624
32	VBVA01000073.1	100	3131	3205
32	CP032019.1	100	1447769	1447695
32	JADLIJ010005794.1	100	406	480
32	NETN01000074.1	100	29134	29208
32	NETQ01000157.1	100	6299	6373
32	JADLIQ010002604.1	100	19	93
32	JADLII010000171.1	100	2491	2565
32	CP025167.1	100	1445965	1445891
32	AJJD01000004.1	100	1449969	1449895
32	AJIY01000001.1	100	1443127	1443053
32	AJJA01000002.1	100	1452991	1452917
32	JADLIM010002221.1	100	721	795
32	JABWAD010000061.1	100	1099477	1099551
32	JSXP01000002.1	100	1467252	1467178
32	AJIZ01000001.1	100	1436575	1436501
32	AJJG01000007.1	100	652684	652610
32	JADLIK010000613.1	100	1135	1061
32	AJIU01000001.1	100	1443787	1443713
32	NETO01000055.1	100	79133	79207
32	JPEV01000003.1	100	1459779	1459705
32	AJIV01000006.1	100	97307	97233
32	AJIW01000003.1	100	960038	959964
32	JADLIT010001346.1	100	2095	2021
33	KE651084.1	100	28610	28536
33	JAAGWN010000001.1	100	1969084	1969158
33	AJIU01000005.1	100	270863	270789
33	AJJD01000006.1	100	279963	279889
33	CP032013.1	100	1987372	1987446
33	NETM01000040.1	100	121008	121082
33	JTBX01000019.1	100	290337	290263
33	AJIR01000006.1	100	274976	274902
33	MUZS01001736.1	100	8930	8856
33	AJIY01000004.1	100	283753	283679
33	KE650873.1	100	271431	271357
33	KE650819.1	100	274188	274114
33	VBUY01000092.1	100	265545	265619
33	KE650915.1	100	274432	274358
33	CP025159.1	100	274028	273954
33	CM016747.1	100	293610	293536
33	AJJA01000004.1	100	273633	273559
33	AJIV01000008.1	100	271931	271857
33	AJIS01000033.1	100	37808	37734
33	AVBA01000033.1	100	37628	37554
33	NETN01000063.1	100	29690	29616
33	AJIT01000004.1	100	273964	273890
33	KE651030.1	100	273578	273504
33	NETO01000039.1	100	91768	91842
33	JADLIP010000022.1	100	28576	28650
33	JADLIN010000001.1	100	251276	251350
33	JABAHU010000037.1	100	223960	224034
33	KK667224.1	100	281529	281455
33	AJJC01000012.1	100	50733	50659
33	JADLIQ010000107.1	100	13146	13220
33	SCGY01000043.1	100	14109	14035
33	JABWAD010000059.1	100	87527	87453
33	KE651039.1	100	278032	277958
33	CP025176.1	100	274006	273932
33	CP025168.1	100	274002	273928
33	AJIQ01000007.1	100	275332	275258
33	JPEV01000006.1	100	283069	282995
33	CP017624.1	100	274064	273990
33	JADLIJ010000023.1	100	36582	36656
33	CM016755.1	100	365126	365052
33	AJJE01000008.1	100	292550	292476
33	CP025151.1	100	274022	273948
33	JPEW01000010.1	100	285705	285631
33	JADLIR010000011.1	100	181616	181690
33	CM029688.1	100	2006017	2006091
33	JADLIO010000050.1	100	12496	12570
33	AJIX01000010.1	100	269206	269132
33	CM016739.1	100	287653	287579
33	JADLIL010000003.1	100	79195	79269
33	JADLIS010000003.1	100	125961	125887
33	NETQ01000116.1	100	30468	30542
33	JACYCK010000084.1	100	22148	22222
33	JSXQ01000007.1	100	268986	268912
33	JADLIK010000004.1	100	257599	257673
33	KE650775.1	100	278035	277961
33	JADLIT010000014.1	100	32538	32612
33	AJJF01000006.1	100	288015	287941
33	JADLIU010000001.1	100	270947	270873
33	AVAW01000062.1	100	32855	32781
33	VBUW01000014.1	100	185719	185793
34	JADLIP010004621.1	100	495	421
34	AJJB01000023.1	100	389636	389562
34	MUZS01000476.1	100	4822	4896
34	KE650830.1	100	758732	758658
34	JSXP01000021.1	100	334654	334580
34	KE650889.1	100	303623	303549
34	JADLIM010000041.1	100	24191	24117
34	JADLIK010000013.1	100	3761	3835
34	JADLIT010000991.1	100	1611	1537
34	JADLII010000006.1	100	4252	4326
34	JAAGWN010000005.1	100	1627382	1627308
34	VBUW01000046.1	100	17324	17398
34	SCGY01000049.1	100	37097	37023
34	JADLIL010001710.1	100	224	298
34	KE650855.1	100	778513	778439
34	JSXR01000029.1	100	796317	796243
34	CM016741.1	100	1613701	1613627
34	JPEW01000033.1	100	391032	390958
34	AJIR01000029.1	100	385116	385042
34	KE650792.1	100	384261	384187
34	CP017626.1	100	1593364	1593290
34	JADLIR010000012.1	100	3719	3793
34	JACYCK010000010.1	100	104768	104694
34	NETN01000007.1	100	8053	8127
34	VBVA01000027.1	100	543793	543719
34	JTBX01000044.1	100	272737	272663
34	JACXXM010000010.1	100	402007	401933
34	KE651056.1	100	810877	810803
34	NETM01000001.1	100	3643	3717
34	JADLIP010004632.1	100	31	105
34	JADLIP010006504.1	100	280	354
34	AJIZ01000029.1	100	292810	292736
34	AJIV01000030.1	100	390771	390697
34	JABWAD010000016.1	100	952014	951940
34	JADLIJ010001675.1	100	1481	1407
34	CM016749.1	100	1697151	1697077
34	CP025170.1	100	1593166	1593092
34	JADLIQ010000207.1	100	1315	1389
34	CP025153.1	100	1593518	1593444
35	JADLII010000098.1	100	11052	11126
35	JADLIR010003297.1	100	312	386
35	AJIW01000063.1	100	218413	218487
35	VBUY01000063.1	100	25519	25593
35	AJIT01000040.1	100	238646	238720
35	JABWAD010000055.1	100	934539	934465
35	KE651160.1	100	692064	692138
35	KE651026.1	100	805262	805336
35	CP025157.1	100	1001463	1001537
35	AJIU01000040.1	100	1004775	1004849
35	CM016761.1	100	1022458	1022532
35	JADLIJ010000248.1	100	6812	6886
35	JSXQ01000047.1	100	203202	203276
35	CP025174.1	100	1001278	1001352
35	KE650951.1	100	1009925	1009999
35	JACXXM010000023.1	100	179227	179301
35	JADLIO010000097.1	100	14287	14361
35	JADLIT010004918.1	100	199	125
35	AJJG01000075.1	100	411112	411186
35	JADLIK010003765.1	100	312	386
35	KE650869.1	100	1030730	1030804
35	AJJA01000044.1	100	385642	385716
35	CP017630.1	100	1001601	1001675
35	CM000309.1	100	1003355	1003429
35	JADLIS010000412.1	100	134	60
35	JSXR01000043.1	100	941353	941427
35	VBVA01000001.1	100	205383	205309
35	JADLIL010000254.1	100	3342	3268
36	JABWAD010000051.1	100	71874	71800
36	CP025166.1	100	991	1065
36	JADLIM010000584.1	100	991	1065
36	JAFFGX010000021.1	100	983	1057
36	JADLIU010000536.1	100	4549	4475
36	JADLIN010000530.1	100	4549	4475
36	JACYCK010000700.1	100	4541	4467
36	JADLIK010000469.1	100	990	1064
36	JADLIO010000607.1	100	991	1065
36	JABWAD010000051.1	100	27896	27970
36	JADLIJ010000598.1	100	991	1065
36	GG670285.1	100	14100	14026
36	JABAHU010000046.1	100	991	1065
36	JADLIQ010000572.1	100	4231	4157
36	JADLIP010000545.1	100	991	1065
36	JADLIL010000604.1	100	4549	4475
36	JADLIR010000420.1	100	990	1064
36	GG670285.1	100	50869	50943
36	CP025183.1	100	991	1065
36	JADLII010000528.1	100	4550	4476
36	JADLIT010000683.1	100	4547	4473
37	NETO01000004.1	100	135710	135784
37	JADLIK010000179.1	100	1553	1627
37	JSXP01000002.1	100	378639	378565
37	KE651128.1	100	361613	361539
37	CP025175.1	100	369750	369676
37	NETN01000098.1	100	5733	5659
37	JADLIS010000038.1	100	33524	33598
37	AJIV01000002.1	100	74131	74057
37	AJJC01000002.1	100	356449	356375
37	KE650846.1	100	366322	366248
37	CP032019.1	100	368113	368039
37	AJJF01000001.1	100	365348	365274
37	JADLII010000281.1	100	7542	7468
37	JADLIL010000129.1	100	12517	12591
37	AJIS01000001.1	100	353392	353318
37	AJIZ01000001.1	100	355068	354994
37	AJIU01000001.1	100	364860	364786
37	AJIY01000001.1	100	360773	360699
37	JTBX01000005.1	100	237789	237715
37	KE651006.1	100	360674	360600
37	JADLIO010000100.1	100	2645	2571
37	JPEW01000001.1	100	372255	372181
37	AJJB01000002.1	100	360268	360194
37	AJJE01000002.1	100	356852	356778
37	AJJA01000002.1	100	368565	368491
37	MUZS01001722.1	100	24517	24591
37	AJIR01000002.1	100	223656	223582
37	CP017623.1	100	369760	369686
37	NETM01000029.1	100	56156	56230
37	JABAHU010000044.1	100	364268	364194
37	JADLIP010001126.1	100	952	1026
37	JACYCK010001156.1	100	952	1026
37	KE650922.1	100	240111	240037
37	JADLIN010000020.1	100	36630	36704
37	JSXQ01000004.1	100	361115	361041
37	JABWAD010000027.1	100	377732	377658
37	CM016754.1	100	355117	355043
37	SCGY01000223.1	100	14274	14348
37	JACXXM010000015.1	100	223466	223392
37	KE650827.1	100	222006	221932
37	JPEV01000003.1	100	357178	357104
37	JADLIJ010000095.1	100	2645	2571
37	CM016746.1	100	377527	377453
37	AJIW01000001.1	100	354441	354367
37	AJIT01000001.1	100	358363	358289
37	KE651035.1	100	360397	360323
37	AJIQ01000002.1	100	363090	363016
37	VBVA01000059.1	100	136358	136284
37	KE650877.1	100	358638	358564
37	CM029687.1	100	2822269	2822343
37	JADLIM010001263.1	100	1758	1684
37	JAAGWN010000004.1	100	365464	365390
37	CP025158.1	100	369797	369723
37	CP025167.1	100	369723	369649
37	CM016738.1	100	367829	367755
37	JADLIR010000009.1	100	35940	35866
37	JSXR01000008.1	100	362450	362376
37	KE651082.1	100	360621	360547
37	AJIX01000003.1	100	73922	73848
37	NETQ01000006.1	100	153966	154040
37	JADLIT010001146.1	100	952	1026
37	KE650962.1	100	360426	360352
37	CP025150.1	100	369795	369721
37	AJJD01000004.1	100	368630	368556
37	AJJG01000005.1	100	215400	215326
37	KE650782.1	100	230619	230545
37	JADLIU010000027.1	100	44175	44249
37	VBUW01000004.1	100	226019	226093
38	JADLIK010000013.1	100	3761	3835
38	VBVA01000027.1	100	543793	543719
38	JACXXM010000010.1	100	402007	401933
38	CM016741.1	100	1613701	1613627
38	JADLIL010001710.1	100	224	298
38	JABWAD010000016.1	100	952014	951940
38	AJIV01000030.1	100	390771	390697
38	JADLIM010000041.1	100	24191	24117
38	AJIZ01000029.1	100	292810	292736
38	JSXP01000021.1	100	334654	334580
38	KE651056.1	100	810877	810803
38	JACYCK010000010.1	100	104768	104694
38	JADLIP010004621.1	100	495	421
38	JADLII010000006.1	100	4252	4326
38	JPEW01000033.1	100	391032	390958
38	JAAGWN010000005.1	100	1627382	1627308
38	KE650792.1	100	384261	384187
38	KE650830.1	100	758732	758658
38	AJIR01000029.1	100	385116	385042
38	CP025170.1	100	1593166	1593092
38	JADLIR010000012.1	100	3719	3793
38	JSXR01000029.1	100	796317	796243
38	NETN01000007.1	100	8053	8127
38	MUZS01000476.1	100	4822	4896
38	AJJB01000023.1	100	389636	389562
38	NETM01000001.1	100	3643	3717
38	CP017626.1	100	1593364	1593290
38	JADLIJ010001675.1	100	1481	1407
38	KE650889.1	100	303623	303549
38	CP025153.1	100	1593518	1593444
38	JADLIP010004632.1	100	31	105
38	VBUW01000046.1	100	17324	17398
38	JADLIP010006504.1	100	280	354
38	CM016749.1	100	1697151	1697077
38	KE650855.1	100	778513	778439
38	JADLIQ010000207.1	100	1315	1389
38	JTBX01000044.1	100	272737	272663
38	JADLIT010000991.1	100	1611	1537
38	SCGY01000049.1	100	37097	37023
39	JADLIK010002166.1	100	352	278
39	JADLIR010000887.1	100	197	123
39	AJIZ01000014.1	100	1505424	1505350
39	JPEW01000016.1	100	1329431	1329357
39	KE650780.1	100	13926	13852
39	CP032013.1	100	156018	156092
39	JADLIM010003161.1	100	644	718
39	KE650966.1	100	724177	724103
39	AJJB01000009.1	100	1769334	1769260
39	KE650911.1	100	321637	321563
40	KE651043.1	100	633744	633818
40	JACYCK010000762.1	100	435	509
40	AJJA01000002.1	100	1104256	1104330
40	JADLIR010000004.1	100	167137	167063
40	JAAGWN010000004.1	100	1098036	1098110
40	VBUW01000005.1	100	669546	669472
40	JADLII010000298.1	100	5361	5287
40	JSXP01000002.1	100	1118522	1118596
40	CP025150.1	100	1097557	1097631
40	KE650846.1	100	1095846	1095920
40	JADLIP010001643.1	100	1086	1160
40	AJIR01000002.1	100	958898	958972
40	KK667223.1	100	1109942	1110016
40	AJJE01000002.1	100	1086673	1086747
40	CP025158.1	100	1097508	1097582
40	AJIX01000003.1	100	804962	805036
40	AJIW01000003.1	100	608853	608927
40	JADLIM010006611.1	100	76	2
40	JSXQ01000004.1	100	1089675	1089749
40	NETN01000031.1	100	22744	22818
40	MUZS01001894.1	100	74902	74828
40	AJIS01000026.1	100	319383	319457
40	AJIY01000001.1	100	1092540	1092614
40	KE651089.1	100	262688	262762
40	JADLIP010001633.1	100	546	472
40	JADLIS010001006.1	100	435	509
40	MUZS01000404.1	100	434	360
40	KE650939.1	100	260751	260825
40	JPEV01000003.1	100	1084747	1084821
40	JADLIQ010001618.1	100	1122	1196
40	CM016746.1	100	1104584	1104658
40	JADLIJ010002773.1	100	179	105
[truncated: 2,717 more rows]
